# Supplementary material for: Substrate diversity of NSUN enzymes and links of 5-methylcytosine to mRNA translation and turnover
Source: Life Sci Alliance. 2024 Jul 10;7(9):e202402613. doi: 10.26508/lsa.202402613 (PMC11235314; doi:10.26508/lsa.202402613)
Supplement: Supplementary file 1 [file LSA-2024-02613_TableS1.xlsx]

## Sheet: Sheet1
# Human Bisulfite RNA-sequencing data used in the study
Sample	Studies	GEO dataset	Library	Treatment	# of uniquely mapped reads	% of uniquely mapped reads	Conversion ratio of RNAs	Conversion ratio of mRNAs	# of m5C	Union set	NSUNs dependence
Frontal Cortex	Huang et al., 2019	GSM3462630	BS-seq	WT	42021322	0.8151	0.998633	0.99869	636	√
		GSM3462631	BS-seq	WT	70844005	0.8487	--	--	--	--	--
Heart		GSM3462632	BS-seq	WT	15148716	0.7535	0.997449	0.997798	182	√
		GSM3462633	BS-seq	WT	43751758	0.7795	--	--	--	--	--
Liver		GSM3462634	BS-seq	WT	29165814	0.7264	0.998189	0.998333	300	√
		GSM3462635	BS-seq	WT	48341017	0.7753	--	--	--	--	--
Lung		GSM3462636	BS-seq	WT	42855481	0.7734	0.998732	0.998794	417	√
		GSM3462637	BS-seq	WT	56936582	0.7684	--	--	--	--	--
Muscle		GSM3462638	BS-seq	WT	31524564	0.7658	0.998708	0.998828	422	√
		GSM3462639	BS-seq	WT	40297161	0.7922	--	--	--	--	--
Spleen		GSM3462640	BS-seq	WT	32885805	0.7609	0.998683	0.998735	484	√
		GSM3462641	BS-seq	WT	33195758	0.7209	--	--	--	--	--
Testis		GSM3462642	BS-seq	WT	34199808	0.7526	0.99855	0.998548	850	√
		GSM3462643	BS-seq	WT	55160406	0.8319	--	--	--	--	--
HeLa	Yang et al., 2017	GSM2461423	BS-seq	WT	268659571	0.6885	0.998715	0.998749	1625	√	√
		GSM2461424	BS-seq	WT	229570297	0.6725	0.998778	0.998815
		GSM2461425	BS-seq	NSUN2 KD	258306785	0.6896	0.998787	0.998841	817		√
		GSM2461426	BS-seq	NSUN2 KD	258564441	0.6918	0.99884	0.998875
	Huang et al., 2019	GSM3633638	BS-seq	WT	56985836	0.7571	0.999317	0.999321	874	√	√
		GSM3633639	BS-seq	WT	57230202	0.7579	0.999107	0.999111
		GSM3633640	BS-seq	NSUN2 KO	48882185	0.7467	0.998793	0.998802	115		√
		GSM3633641	BS-seq	NSUN2 KO	78917026	0.8009	0.996009	0.99709
	Schumann et al., 2020	GSM4192072	BS-seq	WT	40174130	0.4052	0.996574	0.997424	2593	√
		GSM4192073	BS-seq	WT	74891075	0.6183	0.997754	0.997791
		GSM4192074	BS-seq	WT	73161409	0.6767	0.997991	0.998004
		GSM4192075	BS-seq	WT	74571046	0.7282	0.998608	0.998611
		GSM4192076	BS-seq	WT	36504684	0.4034	0.997145	0.997473
		GSM4192077	BS-seq	WT	56759833	0.5966	0.997969	0.997991
		GSM4192078	BS-seq	WT	93286728	0.6847	0.9982	0.998208
		GSM4192079	BS-seq	WT	79382786	0.7103	0.998567	0.998569
		GSM4192080	BS-seq	WT	40121352	0.4303	0.996987	0.997275
		GSM4192081	BS-seq	WT	38916238	0.6149	0.997961	0.99798
		GSM4192082	BS-seq	WT	74343405	0.6983	0.998147	0.998164
		GSM4192083	BS-seq	WT	75589283	0.7062	0.998682	0.998688
HEK293T	Huang et al., 2019	GSM3462629	BS-seq	WT	45526839	0.7972	0.997202	0.997219	282	√
	Liu et al., 2021	GSM4478618	BS-seq	WT	133306887	0.7614	0.999211	0.999217	537	√	√
		GSM4478619	BS-seq	WT	123788930	0.7576	0.999169	0.999176
		GSM4478620	BS-seq	NSUN6 KO	76677651	0.7667	0.999165	0.999172	316		√
		GSM4478621	BS-seq	NSUN6 KO	61124226	0.8082	0.99917	0.999175
		GSM4478622	BS-seq	NSUN2/NSUN6 KO	135042946	0.7496	0.998899	0.998903	140		√
		GSM4478623	BS-seq	NSUN2/NSUN6 KO	118221939	0.741	0.998944	0.998947
LN299	Janin et al., 2019	SRR5862610	BS-seq	WT	28772211	0.6558	0.998178	0.998345	417	√	√
		SRR5862612	BS-seq	WT	24692930	0.6142	0.99796	0.998303
		SRR5862613	BS-seq	WT	26845789	0.6238	0.998216	0.998473
		SRR5862611	BS-seq	NSUN5 OE	32676270	0.7329	0.997858	0.998086	3921		√
		SRR5862614	BS-seq	NSUN5 OE	36758402	0.7007	0.997697	0.998051
		SRR5862615	BS-seq	NSUN5 OE	38505776	0.7655	0.997873	0.998165
T24	Chen et al., 2019	GSM3913396	BS-seq	WT	304053367	0.7824	0.997276	0.99797	725	√
HepG2	Liu et al., 2021	GSM4478616	BS-seq	WT	129472374	0.7805	0.998526	0.998535	901	√
		GSM4478617	BS-seq	WT	95648930	0.7858	0.999215	0.99922
