# Supplementary material for: Substrate diversity of NSUN enzymes and links of 5-methylcytosine to mRNA translation and turnover
Source: Life Sci Alliance. 2024 Jul 10;7(9):e202402613. doi: 10.26508/lsa.202402613 (PMC11235314; doi:10.26508/lsa.202402613)
Supplement: Supplementary file 2 [file LSA-2024-02613_TableS2.xlsx]

## Sheet: The union set
chrom	start	end	m5C	# of datasets	strand	region	gene	transcript	Sequence (-5~+5nt)	FIMO output
chr1	999131	999131	chr1:999131	1	-	cds	HES4	ENST00000428771.6	CUGACCCGGGC	NSUN2
chr1	1014332	1014332	chr1:1014332	3	+	cds	ISG15	ENST00000624697.4	GUGUGCAGGAC	NSUN2
chr1	1046450	1046450	chr1:1046450	2	+	cds	AGRN	ENST00000379370.7	CCACCCCAGGG	NSUN2
chr1	1048884	1048884	chr1:1048884	6	+	cds	AGRN	ENST00000379370.7	CUGUGCCGGCC	NSUN2
chr1	1257077	1257077	chr1:1257077	1	-	cds	UBE2J2	ENST00000347370.6	CUGGUCUGUCU	other
chr1	1314332	1314332	chr1:1314332	8	-	cds	INTS11	ENST00000540437.5	GCGCCCAGGAG	NSUN2
chr1	1336148	1336148	chr1:1336148	2	-	cds	DVL1	ENST00000378891.9	GACAUCAUGUG	other
chr1	1336315	1336315	chr1:1336315	2	-	cds	DVL1	ENST00000378891.9	CCGCCCCGGGG	NSUN2
chr1	1339628	1339628	chr1:1339628	1	-	cds	DVL1	ENST00000378891.9	GUGGCCAAGUG	NSUN2
chr1	1342389	1342389	chr1:1342389	9	-	cds	DVL1	ENST00000378891.9	GGCAUCGGGGA	NSUN2
chr1	1599638	1599638	chr1:1599638	1	-	cds	FNDC10	ENST00000422725.4	CUCCUCGGGGC	NSUN2
chr1	1759133	1759133	chr1:1759133	1	-	cds	NADK	ENST00000378625.5	AGCCUCAGGGC	NSUN2
chr1	1922309	1922309	chr1:1922309	1	-	cds	CFAP74	ENST00000493964.5	UGUAGCCCAGG	other
chr1	2304437	2304437	chr1:2304437	1	+	cds	SKI	ENST00000378536.5	GGAGGCGGAGC	NSUN2
chr1	2304442	2304442	chr1:2304442	1	+	cds	SKI	ENST00000378536.5	CGGAGCUGGAG	NSUN2
chr1	3514617	3514617	chr1:3514617	4	-	cds	MEGF6	ENST00000356575.9	GUGGUCCGGGG	NSUN2
chr1	5865230	5865230	chr1:5865230	1	-	cds	NPHP4	ENST00000378156.9	UCUACCUCCAC	NSUN6
chr1	6211899	6211899	chr1:6211899	1	+	cds	RNF207	ENST00000377939.5	GCUGACGGGGC	NSUN2
chr1	6526816	6526816	chr1:6526816	1	-	cds	NOL9	ENST00000377705.6	AGAGGCAUUGA	other
chr1	8497483	8497483	chr1:8497483	2	-	cds	RERE	ENST00000337907.7	UGAUACAGUGA	NSUN2
chr1	9105618	9105618	chr1:9105618	1	-	cds	GPR157	ENST00000377411.5	CACUCCUCCAU	NSUN6
chr1	9264262	9264262	chr1:9264262	1	+	cds	H6PD	ENST00000377403.6	ACUGUCGGGGG	NSUN2
chr1	9602201	9602201	chr1:9602201	1	+	cds	TMEM201	ENST00000340381.11	UUGUGCUGCCU	NSUN6
chr1	11046998	11046998	chr1:11046998	1	-	cds	MASP2	ENST00000400897.8	AUGACCAGGAG	NSUN2
chr1	11926003	11926003	chr1:11926003	4	-	cds	KIAA2013	ENST00000376572.8	GGGAGCGCGGU	NSUN6
chr1	11999056	11999056	chr1:11999056	1	+	cds	MFN2	ENST00000444836.5	AACCGCUGGGA	NSUN6
chr1	12191776	12191776	chr1:12191776	3	+	cds	TNFRSF1B	ENST00000376259.7	CUGACCAGGUG	NSUN2
chr1	15774671	15774671	chr1:15774671	1	+	cds	FBLIM1	ENST00000375771.5	AUCAUCAGGGC	NSUN2
chr1	16987123	16987123	chr1:16987123	4	-	cds	ATP13A2	ENST00000341676.9	GUGCUCAGCAG	NSUN2
chr1	16997163	16997163	chr1:16997163	1	-	cds	ATP13A2	ENST00000341676.9	CAUUCCAGUGC	NSUN2
chr1	17002315	17002315	chr1:17002315	1	-	cds	ATP13A2	ENST00000341676.9	UCAGCCUCCAG	NSUN6
chr1	17627488	17627488	chr1:17627488	2	+	cds	ARHGEF10L	ENST00000361221.8	GACCGCAGCAG	NSUN2
chr1	17697104	17697104	chr1:17697104	1	+	cds	ARHGEF10L	ENST00000361221.8	CUGCUCUCCAU	NSUN6
chr1	19306047	19306047	chr1:19306047	1	-	cds	AKR7A2	ENST00000235835.7	CCCUCCGGUGG	NSUN2
chr1	19306126	19306126	chr1:19306126	2	-	cds	AKR7A2	ENST00000235835.7	CACUUCGAGGC	NSUN2
chr1	19311960	19311960	chr1:19311960	6	-	cds	AKR7A2	ENST00000235835.7	CCCGCCAGCGC	NSUN2
chr1	20500999	20500999	chr1:20500999	1	-	cds	MUL1	ENST00000264198.5	UUUGCCACAUG	other
chr1	20650539	20650539	chr1:20650539	1	+	cds	PINK1	ENST00000321556.5	GGCUCCUCCAA	NSUN6
chr1	20652451	20652451	chr1:20652451	3	-	cds	DDOST	ENST00000415136.6	GCCUUCUCCAU	NSUN6
chr1	20652513	20652513	chr1:20652513	1	-	cds	DDOST	ENST00000415136.6	GGCCACUCCAG	NSUN6
chr1	20672101	20672101	chr1:20672101	1	-	cds	KIF17	ENST00000375044.5	CGUGACUCCAU	NSUN6
chr1	21217834	21217834	chr1:21217834	2	-	cds	ECE1	ENST00000649812.1	GGUAUCGAGAG	NSUN2
chr1	21836878	21836878	chr1:21836878	1	-	cds	HSPG2	ENST00000374695.8	GCGACCGGGGU	NSUN2
chr1	21848006	21848006	chr1:21848006	2	-	cds	HSPG2	ENST00000374695.8	GCUCCCGGGAG	NSUN2
chr1	21885149	21885149	chr1:21885149	3	-	cds	HSPG2	ENST00000374695.8	CCCCCCAGGUG	NSUN2
chr1	21887481	21887481	chr1:21887481	6	-	cds	HSPG2	ENST00000374695.8	AUCCCCAGAGA	NSUN2
chr1	21887482	21887482	chr1:21887482	7	-	cds	HSPG2	ENST00000374695.8	CAUCCCCAGAG	other
chr1	22647421	22647421	chr1:22647421	1	+	cds	C1QC	ENST00000374640.9	UCACUCGGCAG	NSUN2
chr1	23030628	23030628	chr1:23030628	1	+	cds	KDM1A	ENST00000465864.2	AAGAACCAUCG	other
chr1	26284157	26284157	chr1:26284157	1	-	cds	UBXN11	ENST00000314675.11	CCCAUCAGGGA	NSUN2
chr1	26779448	26779448	chr1:26779448	1	+	cds	ARID1A	ENST00000430799.7	GGGGACACCAC	NSUN6
chr1	26826836	26826836	chr1:26826836	1	+	cds	ZDHHC18	ENST00000374142.9	CAGCCCCGGGG	NSUN2
chr1	26879705	26879705	chr1:26879705	1	-	cds	GPN2	ENST00000374135.9	CCAGUCAGUGG	NSUN2
chr1	29154719	29154719	chr1:29154719	1	-	cds	SRSF4	ENST00000373795.7	UCCUACUCCAG	NSUN6
chr1	31424844	31424844	chr1:31424844	1	+	cds	SERINC2	ENST00000373710.5	AGCAGCCGGGA	NSUN2
chr1	31635482	31635482	chr1:31635482	7	-	cds	PEF1	ENST00000373703.5	CCCUCCGGGUA	NSUN2
chr1	31665593	31665593	chr1:31665593	2	-	cds	COL16A1	ENST00000373672.8	CUUUCCGGGCC	NSUN2
chr1	31665612	31665612	chr1:31665612	4	-	cds	COL16A1	ENST00000373672.8	GAUUUCAAGGC	NSUN2
chr1	31668803	31668803	chr1:31668803	1	-	cds	COL16A1	ENST00000373672.8	GGAGCCGGGUC	NSUN2
chr1	31668804	31668804	chr1:31668804	1	-	cds	COL16A1	ENST00000373672.8	GGGAGCCGGGU	NSUN2
chr1	31739539	31739539	chr1:31739539	1	-	cds	ADGRB2	ENST00000398556.7	GCACUCAGAGG	NSUN2
chr1	32230973	32230973	chr1:32230973	1	+	cds	EIF3I	ENST00000373586.1	AGGGUCACUUU	other
chr1	32336019	32336019	chr1:32336019	5	-	cds	MARCKSL1	ENST00000329421.8	CAGAGCUCCAA	NSUN6
chr1	32769991	32769991	chr1:32769991	1	+	cds	KIAA1522	ENST00000401073.7	GGGGGCCCGGG	NSUN2
chr1	32769992	32769992	chr1:32769992	1	+	cds	KIAA1522	ENST00000401073.7	GGGGCCCGGGU	NSUN2
chr1	32769993	32769993	chr1:32769993	1	+	cds	KIAA1522	ENST00000401073.7	GGGCCCGGGUG	NSUN2
chr1	32787058	32787058	chr1:32787058	1	-	cds	YARS	ENST00000373477.8	GAUCUCCUUGA	other
chr1	34867120	34867120	chr1:34867120	1	-	cds	DLGAP3	ENST00000235180.4	UCCAUCGAGGA	NSUN2
chr1	35565373	35565373	chr1:35565373	11	+	cds	NCDN	ENST00000373253.7	ACCUGCAGGAG	NSUN2
chr1	35888430	35888430	chr1:35888430	5	+	cds	AGO1	ENST00000373204.6	AGCUGCGGGCG	NSUN2
chr1	37719566	37719566	chr1:37719566	1	-	cds	EPHA10	ENST00000427468.6	CCCCCCAGGAA	NSUN2
chr1	38991487	38991487	chr1:38991487	5	+	cds	AKIRIN1	ENST00000432648.8	CACUCCGGGCC	NSUN2
chr1	39285706	39285706	chr1:39285706	7	+	cds	MACF1	ENST00000567887.5	UGGAUCUCCAG	NSUN6
chr1	39901101	39901101	chr1:39901101	1	-	cds	MYCL	ENST00000397332.2	GCGACCGGCUC	other
chr1	40302705	40302705	chr1:40302705	1	-	cds	COL9A2	ENST00000372748.8	GCAAGCAGGGC	NSUN2
chr1	42766676	42766676	chr1:42766676	12	-	cds	P3H1	ENST00000397054.7	GGCCUCGGGCG	NSUN2
chr1	43453698	43453698	chr1:43453698	8	-	cds	HYI	ENST00000372425.8	GGCUUCGAGGC	NSUN2
chr1	43591170	43591170	chr1:43591170	9	+	cds	PTPRF	ENST00000359947.9	UUUCUCGGAAU	NSUN2
chr1	43591277	43591277	chr1:43591277	1	+	cds	PTPRF	ENST00000359947.9	CGCGCCGCGUG	other
chr1	43617558	43617558	chr1:43617558	4	+	cds	PTPRF	ENST00000359947.9	CUUACCUCUAU	NSUN6
chr1	43935680	43935680	chr1:43935680	1	+	cds	ARTN	ENST00000414809.7	GGCCUCUCCAC	NSUN6
chr1	43967650	43967650	chr1:43967650	1	+	cds	IPO13	ENST00000372343.8	GGGGUCUCCAU	NSUN6
chr1	44660231	44660231	chr1:44660231	1	-	cds	TMEM53	ENST00000372242.7	UUGGGCUGGGG	NSUN6
chr1	45011230	45011230	chr1:45011230	1	-	cds	HECTD3	ENST00000372172.5	CGGUGCUGGAG	NSUN2
chr1	46031063	46031063	chr1:46031063	1	+	cds	MAST2	ENST00000361297.7	AAGCCCUCCAA	NSUN6
chr1	46031402	46031402	chr1:46031402	5	+	cds	MAST2	ENST00000361297.7	AGACCCGAGGC	NSUN2
chr1	46188858	46188858	chr1:46188858	1	-	cds	POMGNT1	ENST00000371992.1	UCUUACUCAGG	NSUN6
chr1	46192531	46192531	chr1:46192531	1	-	cds	POMGNT1	ENST00000371984.8	CUCUGCCUGGA	other
chr1	46220161	46220161	chr1:46220161	1	+	cds	LURAP1	ENST00000371980.4	CCAAGCUGGGC	NSUN6
chr1	46250039	46250039	chr1:46250039	1	+	cds	RAD54L	ENST00000442598.5	AGAUCCAGGAG	NSUN2
chr1	46286302	46286302	chr1:46286302	2	-	cds	LRRC41	ENST00000617190.4	AACCGCAGGGU	NSUN2
chr1	46668290	46668290	chr1:46668290	1	-	cds	ATPAF1	ENST00000576409.5	GGUGGCGCGGG	NSUN6
chr1	47373080	47373080	chr1:47373080	1	+	cds	CMPK1	ENST00000371873.9	UCUUUCGUUCU	other
chr1	51465326	51465326	chr1:51465326	1	-	cds	EPS15	ENST00000371730.6	GAUUUCAUGAU	other
chr1	52355798	52355798	chr1:52355798	4	-	cds	CC2D1B	ENST00000371586.6	UUGUCCGGGGA	NSUN2
chr1	52357586	52357586	chr1:52357586	1	-	cds	CC2D1B	ENST00000371586.6	GUAGCCAAAUG	other
chr1	52385943	52385943	chr1:52385943	1	-	cds	ORC1	ENST00000371568.8	UCAAGCCUAGA	other
chr1	53260534	53260534	chr1:53260534	1	-	cds	LRP8	ENST00000306052.12	GAAAUCUCCAU	NSUN6
chr1	53327897	53327897	chr1:53327897	1	-	cds	LRP8	ENST00000306052.12	CCGAGCCGGGC	NSUN2
chr1	54190795	54190795	chr1:54190795	1	-	cds	CYB5RL	ENST00000287899.13	CUACCCGGGAA	NSUN2
chr1	54212650	54212650	chr1:54212650	1	+	cds	MRPL37	ENST00000336230.10	GGCUCCUCUAU	NSUN6
chr1	55101672	55101672	chr1:55101672	1	-	cds	USP24	ENST00000294383.7	CAGUUCAGGGU	NSUN2
chr1	55103888	55103888	chr1:55103888	4	-	cds	USP24	ENST00000294383.7	CUUACCAAGGA	NSUN2
chr1	62162887	62162887	chr1:62162887	2	+	cds	PATJ	ENST00000613764.4	GUGUGCAGUGA	NSUN2
chr1	62162894	62162894	chr1:62162894	1	+	cds	PATJ	ENST00000613764.4	GUGAGCCAAGU	other
chr1	62162895	62162895	chr1:62162895	1	+	cds	PATJ	ENST00000613764.4	UGAGCCAAGUU	NSUN2
chr1	70221717	70221717	chr1:70221717	2	+	cds	SRSF11	ENST00000370951.5	GGCGGCGGAGG	NSUN2
chr1	70221729	70221729	chr1:70221729	3	+	cds	SRSF11	ENST00000370951.5	GGCGGCACCGA	NSUN6
chr1	74733265	74733265	chr1:74733265	1	+	cds	TYW3	ENST00000457880.6	GAGUUCAGGAA	NSUN2
chr1	77925213	77925213	chr1:77925213	1	+	cds	NEXN	ENST00000330010.12	GGGAACUGAAU	NSUN6
chr1	101804494	101804494	chr1:101804494	1	-	cds	OLFM3	ENST00000370103.8	AAGUGCAGGGG	NSUN2
chr1	109265007	109265007	chr1:109265007	1	+	cds	CELSR2	ENST00000271332.4	GAGACCAGGAU	NSUN2
chr1	109737698	109737698	chr1:109737698	1	-	cds	GSTM3	ENST00000256594.7	CAAUUCUCCAU	NSUN6
chr1	109914340	109914340	chr1:109914340	1	+	cds	CSF1	ENST00000329608.11	GUAGCCACAUG	other
chr1	111443904	111443904	chr1:111443904	4	-	cds	WDR77	ENST00000235090.10	UUACUCUGGGA	NSUN6
chr1	111447110	111447110	chr1:111447110	1	-	cds	WDR77	ENST00000235090.10	UGGUACUGAGU	NSUN2
chr1	111448684	111448684	chr1:111448684	1	-	cds	WDR77	ENST00000235090.10	CCAAACGGAGG	NSUN2
chr1	111755959	111755959	chr1:111755959	1	+	cds	DDX20	ENST00000369702.5	CUUAGCAGCAG	NSUN2
chr1	116949313	116949313	chr1:116949313	2	+	cds	PTGFRN	ENST00000393203.3	UUCAGCAGGAU	NSUN2
chr1	119742834	119742834	chr1:119742834	1	+	cds	PHGDH	ENST00000641597.1	CUGCACCAGGG	NSUN2
chr1	119919488	119919488	chr1:119919488	2	-	cds	NOTCH2	ENST00000256646.7	CCAGCCUCCAG	NSUN6
chr1	148972342	148972342	chr1:148972342	1	+	cds	PDE4DIP	ENST00000524974.5	CUGAUCAAGGU	NSUN2
chr1	149005349	149005349	chr1:149005349	1	+	cds	PDE4DIP	ENST00000524974.5	UCAUCCAGAGA	NSUN2
chr1	150158999	150158999	chr1:150158999	2	+	cds	PLEKHO1	ENST00000369126.5	CAGACCGGGCA	NSUN2
chr1	150553875	150553875	chr1:150553875	1	+	cds	ADAMTSL4	ENST00000271643.8	GGUAGCAGGGA	NSUN2
chr1	150557566	150557566	chr1:150557566	1	+	cds	ADAMTSL4	ENST00000271643.8	UGCCGCGGGUG	NSUN2
chr1	151289787	151289787	chr1:151289787	1	+	cds	ZNF687	ENST00000324048.9	AGGGGCAGCCC	other
chr1	151776098	151776098	chr1:151776098	4	-	cds	TDRKH	ENST00000368827.10	GCUCUCAGGAG	NSUN2
chr1	152033792	152033792	chr1:152033792	1	-	cds	S100A11	ENST00000271638.3	AAAAUCUCCAG	NSUN6
chr1	153693406	153693406	chr1:153693406	2	+	cds	NPR1	ENST00000368680.4	GCACCCGAGGC	NSUN2
chr1	153752384	153752384	chr1:153752384	4	+	cds	INTS3	ENST00000318967.7	AUCCUCAGGCC	NSUN2
chr1	153760338	153760338	chr1:153760338	1	+	cds	INTS3	ENST00000318967.7	CCACUCCAUGA	other
chr1	153772659	153772659	chr1:153772659	1	+	cds	INTS3	ENST00000318967.7	CAAUUCUCCAG	NSUN6
chr1	153942987	153942987	chr1:153942987	1	-	cds	DENND4B	ENST00000361217.9	GGGGGCAGGGC	NSUN2
chr1	154951915	154951915	chr1:154951915	3	-	cds	PBXIP1	ENST00000368463.8	GCCUGCCAGUG	other
chr1	155057682	155057682	chr1:155057682	8	+	cds	ADAM15	ENST00000355956.6	UGAGGCCAGGU	NSUN2
chr1	155172861	155172861	chr1:155172861	1	-	cds	KRTCAP2	ENST00000295682.4	CUCUCCUCCCU	NSUN6
chr1	155205121	155205121	chr1:155205121	3	-	cds	THBS3	ENST00000368378.7	CAUUCCUCCAG	NSUN6
chr1	155288381	155288381	chr1:155288381	1	+	cds	HCN3	ENST00000368358.4	CAAACCUCCAA	NSUN6
chr1	155613473	155613473	chr1:155613473	1	+	cds	MSTO1	ENST00000649846.1	CACCCCAGGGA	NSUN2
chr1	155613482	155613482	chr1:155613482	1	+	cds	MSTO1	ENST00000649846.1	GACACCUCCAC	NSUN6
chr1	155688149	155688149	chr1:155688149	1	-	cds	YY1AP1	ENST00000368339.9	UGGACCCAGGG	NSUN2
chr1	155765545	155765545	chr1:155765545	2	-	cds	GON4L	ENST00000368331.5	GCAUCCAGGAG	NSUN2
chr1	155822471	155822471	chr1:155822471	1	-	cds	GON4L	ENST00000368331.5	AAGAACAAGAC	NSUN2
chr1	155853480	155853480	chr1:155853480	1	-	cds	GON4L	ENST00000368331.5	UCUCUCAGGGA	NSUN2
chr1	155951185	155951185	chr1:155951185	1	-	cds	ARHGEF2	ENST00000313695.11	ACUCUCGGGAU	NSUN2
chr1	156041918	156041918	chr1:156041918	1	-	cds	UBQLN4	ENST00000368309.4	UCCAGCAGGGA	NSUN2
chr1	156263500	156263500	chr1:156263500	1	-	cds	SMG5	ENST00000361813.5	AGCAUCCAGGA	NSUN2
chr1	156285712	156285712	chr1:156285712	1	+	cds	TMEM79	ENST00000295694.9	CCCCCCCGGGU	NSUN2
chr1	156670648	156670648	chr1:156670648	7	-	cds	NES	ENST00000368223.4	GCCCCCAGGGG	NSUN2
chr1	156676769	156676769	chr1:156676769	1	-	cds	NES	ENST00000368223.4	CGCCCCGCGGG	NSUN6
chr1	159018246	159018246	chr1:159018246	1	+	cds	IFI16	ENST00000368131.8	GUGGCCAAAUG	other
chr1	159928943	159928943	chr1:159928943	1	-	cds	IGSF9	ENST00000361509.7	CUGCGCCAGAG	other
chr1	161124447	161124447	chr1:161124447	1	-	cds	DEDD	ENST00000368006.8	UAAAGCGGCGG	NSUN2
chr1	162755230	162755230	chr1:162755230	3	+	cds	DDR2	ENST00000446985.6	UUUGUCCGGUU	NSUN2
chr1	169530847	169530847	chr1:169530847	1	-	cds	F5	ENST00000367797.8	GCGAUCAGGGC	NSUN2
chr1	169541530	169541530	chr1:169541530	1	-	cds	F5	ENST00000367797.8	CAUCUCUCCAG	NSUN6
chr1	177061095	177061095	chr1:177061095	1	-	cds	ASTN1	ENST00000367657.7	GGAUCCUCCAC	NSUN6
chr1	179229363	179229363	chr1:179229363	1	-	cds	ABL2	ENST00000502732.6	AGCUCCGGGGC	NSUN2
chr1	179351380	179351380	chr1:179351380	1	+	cds	SOAT1	ENST00000540564.5	GUGGACUUCUC	other
chr1	180154981	180154981	chr1:180154981	6	+	cds	QSOX1	ENST00000367602.8	GGUUCCCGGCG	NSUN2
chr1	180175957	180175957	chr1:180175957	3	+	cds	QSOX1	ENST00000367602.8	CACUGCGGGAG	NSUN2
chr1	180190493	180190493	chr1:180190493	4	+	cds	QSOX1	ENST00000367602.8	AUUUCCGGGGC	NSUN2
chr1	183116807	183116807	chr1:183116807	1	+	cds	LAMC1	ENST00000258341.5	AUCCUCGGGGU	NSUN2
chr1	183117338	183117338	chr1:183117338	6	+	cds	LAMC1	ENST00000258341.5	GCGUGCGGAAC	NSUN2
chr1	183533767	183533767	chr1:183533767	7	+	cds	SMG7	ENST00000367537.7	AAGGUCUCCAU	NSUN6
chr1	185156621	185156621	chr1:185156621	1	-	cds	TRMT1L	ENST00000367506.10	GGACUCGGCUG	other
chr1	186120051	186120051	chr1:186120051	1	+	cds	HMCN1	ENST00000271588.9	CAGAUCUCCAG	NSUN6
chr1	186153757	186153757	chr1:186153757	1	+	cds	HMCN1	ENST00000271588.9	UUACACAGAGG	NSUN2
chr1	186166199	186166199	chr1:186166199	1	+	cds	HMCN1	ENST00000271588.9	AUGUGCAGCAG	NSUN2
chr1	186311044	186311044	chr1:186311044	1	+	cds	PRG4	ENST00000635041.1	UAUUUCUGGAU	NSUN2
chr1	186374994	186374994	chr1:186374994	1	-	cds	TPR	ENST00000367478.9	GCGCACGGAGC	NSUN2
chr1	200409587	200409587	chr1:200409587	2	-	cds	ZNF281	ENST00000367352.3	GAGGGCAGAGA	NSUN2
chr1	200409595	200409595	chr1:200409595	2	-	cds	ZNF281	ENST00000367352.3	AGCGGCAGGAG	NSUN2
chr1	200848987	200848987	chr1:200848987	1	+	cds	CAMSAP2	ENST00000358823.6	AGGGACGGGAC	NSUN2
chr1	201008822	201008822	chr1:201008822	1	-	cds	KIF21B	ENST00000332129.6	GGGCACAGGAG	NSUN2
chr1	201066901	201066901	chr1:201066901	1	-	cds	CACNA1S	ENST00000362061.4	CUCAUCUCCAU	NSUN6
chr1	201194232	201194232	chr1:201194232	1	+	cds	IGFN1	ENST00000335211.8	CACGCCGGACU	NSUN2
chr1	201205289	201205289	chr1:201205289	1	+	cds	IGFN1	ENST00000335211.8	UUUCUCAGACA	NSUN2
chr1	201829217	201829217	chr1:201829217	1	+	cds	IPO9	ENST00000361565.9	GGCGGCGGCGG	NSUN2
chr1	203683390	203683390	chr1:203683390	1	+	cds	ATP2B4	ENST00000357681.9	CUCCCCUGUGG	other
chr1	203847332	203847332	chr1:203847332	1	+	cds	ZC3H11A	ENST00000367210.2	AGAAGCUCCUC	NSUN6
chr1	204151735	204151735	chr1:204151735	1	-	cds	ETNK2	ENST00000367201.7	GCUGCCGGGAG	NSUN2
chr1	206507752	206507752	chr1:206507752	1	+	cds	RASSF5	ENST00000579436.7	CCCCUCUCCAC	NSUN6
chr1	207113042	207113042	chr1:207113042	1	+	cds	C4BPA	ENST00000367070.8	AAAAACUCCAU	NSUN6
chr1	208042250	208042250	chr1:208042250	1	-	cds	PLXNA2	ENST00000367033.4	AGUUUCUCCAU	NSUN6
chr1	209615387	209615387	chr1:209615387	1	-	cds	LAMB3	ENST00000356082.9	UGCUGCGGGGC	NSUN2
chr1	209623166	209623166	chr1:209623166	2	-	cds	LAMB3	ENST00000356082.9	CAACUCCAGGC	NSUN2
chr1	209626010	209626010	chr1:209626010	3	-	cds	LAMB3	ENST00000356082.9	GAUUUCCGGGG	NSUN2
chr1	209629752	209629752	chr1:209629752	1	-	cds	LAMB3	ENST00000356082.9	CCAUUCAGGAG	NSUN2
chr1	212385373	212385373	chr1:212385373	2	-	cds	PACC1	ENST00000261455.8	CAUUACGAGGU	NSUN2
chr1	212791655	212791655	chr1:212791655	1	-	cds	NSL1	ENST00000366977.8	ACUUUCGGGUG	NSUN2
chr1	212858572	212858572	chr1:212858572	1	+	cds	FLVCR1	ENST00000366971.9	CAGAACGGGCC	NSUN2
chr1	212858658	212858658	chr1:212858658	2	+	cds	FLVCR1	ENST00000366971.9	UCAGACUCCAC	NSUN6
chr1	214640445	214640445	chr1:214640445	1	+	cds	CENPF	ENST00000366955.8	UGGAGCUACAG	NSUN6
chr1	226894041	226894041	chr1:226894041	1	+	cds	PSEN2	ENST00000366783.8	AUCUUCUACAG	NSUN6
chr1	228219561	228219561	chr1:228219561	1	+	cds	OBSCN	ENST00000570156.6	UGAGGCCAGGG	NSUN2
chr1	228219562	228219562	chr1:228219562	1	+	cds	OBSCN	ENST00000570156.6	GAGGCCAGGGG	NSUN2
chr1	228271965	228271965	chr1:228271965	2	+	cds	OBSCN	ENST00000570156.6	UUUGCCAAGGA	NSUN2
chr1	228275902	228275902	chr1:228275902	5	+	cds	OBSCN	ENST00000284548.16	AAGAACGUGGA	NSUN2
chr1	229490008	229490008	chr1:229490008	4	-	cds	NUP133	ENST00000261396.6	GUUGCCAAAUG	other
chr1	230978693	230978693	chr1:230978693	1	-	cds	TTC13	ENST00000366662.8	GCCACCGAGCA	NSUN2
chr1	231262771	231262771	chr1:231262771	2	+	cds	GNPAT	ENST00000366647.9	GUCAUCGAAGU	NSUN2
chr1	232986515	232986515	chr1:232986515	1	-	cds	PCNX2	ENST00000258229.14	CAGUCCGUGCA	other
chr1	234430277	234430277	chr1:234430277	2	-	cds	TARBP1	ENST00000040877.2	AGAUUCAGAGA	NSUN2
chr1	234478644	234478644	chr1:234478644	1	-	cds	TARBP1	ENST00000040877.2	GGCCCCGCGAG	NSUN2
chr1	235504214	235504214	chr1:235504214	4	-	cds	B3GALNT2	ENST00000366600.8	GUGCUCGGGGC	NSUN2
chr1	236065042	236065042	chr1:236065042	1	-	cds	NID1	ENST00000264187.7	GUGGACGCGGG	NSUN6
chr1	243563742	243563742	chr1:243563742	1	-	cds	AKT3	ENST00000336199.9	UGGCACUCCAG	NSUN6
chr1	247329378	247329378	chr1:247329378	1	-	cds	ZNF496	ENST00000294753.8	CUGUGCGGGGG	NSUN2
chr1	248848474	248848474	chr1:248848474	6	+	cds	ZNF672	ENST00000306562.8	GAGUGCGGCAA	NSUN2
chr10	1103758	1103758	chr10:1103758	1	+	cds	WDR37	ENST00000358220.5	GGAAGCAGGCU	NSUN2
chr10	1217058	1217058	chr10:1217058	1	-	cds	ADARB2	ENST00000381312.6	GAGUCCGGGGA	NSUN2
chr10	1271025	1271025	chr10:1271025	1	-	cds	ADARB2	ENST00000381312.6	UUCCGCGAGGU	NSUN2
chr10	7818764	7818764	chr10:7818764	1	+	cds	TAF3	ENST00000344293.6	UCUGCCAGGCG	NSUN2
chr10	13499785	13499785	chr10:13499785	1	-	cds	BEND7	ENST00000341083.7	ACGAGCUCCAA	NSUN6
chr10	24585326	24585326	chr10:24585326	2	-	cds	ARHGAP21	ENST00000612832.4	UUUUCCGAGGA	NSUN2
chr10	29533016	29533016	chr10:29533016	1	-	cds	SVIL	ENST00000375398.6	UCGAGCAAAGC	NSUN2
chr10	29550944	29550944	chr10:29550944	2	-	cds	SVIL	ENST00000375400.7	UCAAGCAGAGA	NSUN2
chr10	32910361	32910361	chr10:32910361	1	-	cds	ITGB1	ENST00000302278.8	AAAGUCGGGAC	NSUN2
chr10	42820943	42820943	chr10:42820943	5	+	cds	BMS1	ENST00000374518.6	UAUCACUCCAC	NSUN6
chr10	43644412	43644412	chr10:43644412	1	-	cds	ZNF32	ENST00000395797.1	AGAGACUCCAC	NSUN6
chr10	49988922	49988922	chr10:49988922	1	+	cds	AGAP6	ENST00000374056.10	CGUGACCGGGA	NSUN2
chr10	56358711	56358711	chr10:56358711	1	-	cds	ZWINT	ENST00000373944.8	CCUUCCUCCAG	NSUN6
chr10	62399692	62399692	chr10:62399692	1	+	cds	ZNF365	ENST00000395254.8	CAGACCUCCAA	NSUN6
chr10	69191750	69191750	chr10:69191750	1	+	cds	SUPV3L1	ENST00000359655.9	AUGUGCAGUGU	NSUN2
chr10	70145678	70145678	chr10:70145678	2	-	cds	TYSND1	ENST00000335494.5	CUUUUCCGCGC	NSUN2
chr10	70146440	70146440	chr10:70146440	5	-	cds	TYSND1	ENST00000335494.5	UGCCACGGGGG	NSUN2
chr10	70530048	70530048	chr10:70530048	1	+	cds	PALD1	ENST00000263563.7	AGAAACUCCAG	NSUN6
chr10	70564480	70564480	chr10:70564480	1	+	cds	PALD1	ENST00000263563.7	AAGGCCGACUC	other
chr10	72062827	72062827	chr10:72062827	1	-	cds	SPOCK2	ENST00000373109.7	GGAAGCAGGCG	NSUN2
chr10	73134761	73134761	chr10:73134761	1	-	cds	ECD	ENST00000372979.9	UGGUACGGGAG	NSUN2
chr10	73800185	73800185	chr10:73800185	1	+	cds	ZSWIM8	ENST00000398706.6	GGGGCCAGGGA	NSUN2
chr10	73817104	73817104	chr10:73817104	1	-	cds	CAMK2G	ENST00000351293.7	GUGAUCCAGGC	NSUN2
chr10	73819601	73819601	chr10:73819601	1	-	cds	CAMK2G	ENST00000322680.7	AAGGACGGAGC	NSUN2
chr10	75234709	75234709	chr10:75234709	1	-	cds	COMTD1	ENST00000372538.8	ACCUUCGACGU	NSUN2
chr10	86681456	86681456	chr10:86681456	1	+	cds	LDB3	ENST00000429277.6	ACGAACGGCAG	NSUN2
chr10	93014225	93014225	chr10:93014225	3	+	cds	EXOC6	ENST00000671701.1	GGAUUCCAGGG	NSUN2
chr10	93600735	93600735	chr10:93600735	1	-	cds	RBP4	ENST00000371467.5	AUCGUCGCGGA	NSUN6
chr10	94403269	94403269	chr10:94403269	3	+	cds	TBC1D12	ENST00000225235.5	CGACUCGGGGG	NSUN2
chr10	97319602	97319602	chr10:97319602	1	+	cds	FRAT1	ENST00000371021.5	CGAGACGCUGC	other
chr10	97319972	97319972	chr10:97319972	1	+	cds	FRAT1	ENST00000371021.5	UGGCUCCGGGG	NSUN2
chr10	97334126	97334126	chr10:97334126	3	-	cds	FRAT2	ENST00000371019.4	UGGCUCAGGGA	NSUN2
chr10	97498275	97498275	chr10:97498275	8	-	cds	MMS19	ENST00000438925.7	GGCUGCAGAUG	other
chr10	99685869	99685869	chr10:99685869	1	+	cds	ENTPD7	ENST00000370489.5	UCAAGCAGAAG	NSUN2
chr10	100354484	100354484	chr10:100354484	1	+	cds	SCD	ENST00000370355.3	AAACACAUGCU	other
chr10	100499253	100499253	chr10:100499253	2	-	cds	SEC31B	ENST00000370345.8	GUGGCCACAUG	other
chr10	101003882	101003882	chr10:101003882	5	+	cds	LZTS2	ENST00000370223.7	CAGCCCGAGGG	NSUN2
chr10	101030203	101030203	chr10:101030203	2	-	cds	PDZD7	ENST00000619208.6	UUUCGCAGUGG	NSUN2
chr10	101036066	101036066	chr10:101036066	3	+	cds	SFXN3	ENST00000393459.5	AACUACUCCAA	NSUN6
chr10	101584880	101584880	chr10:101584880	1	-	cds	POLL	ENST00000370169.5	AAACCCAGGUU	NSUN2
chr10	101694626	101694626	chr10:101694626	1	-	cds	FBXW4	ENST00000331272.9	GCGGCCGGGGA	NSUN2
chr10	102141464	102141464	chr10:102141464	1	+	cds	PPRC1	ENST00000413464.6	GGGGCCCAGGG	NSUN2
chr10	102375537	102375537	chr10:102375537	1	+	cds	GBF1	ENST00000369983.3	GAAGCCUCCAG	NSUN6
chr10	102424538	102424538	chr10:102424538	1	-	cds	CUEDC2	ENST00000369937.5	UGAUGCAGAAG	NSUN2
chr10	102473719	102473719	chr10:102473719	1	+	cds	MFSD13A	ENST00000238936.8	UCAGCCUGCUG	NSUN6
chr10	102645054	102645054	chr10:102645054	1	+	cds	TRIM8	ENST00000643721.1	CUGCCCGCAGC	other
chr10	103612953	103612953	chr10:103612953	4	-	cds	SH3PXD2A	ENST00000369774.8	AAUGCCUCCAA	NSUN6
chr10	110781498	110781498	chr10:110781498	1	+	cds	RBM20	ENST00000369519.4	GAUUUCCAGCU	other
chr10	110781499	110781499	chr10:110781499	1	+	cds	RBM20	ENST00000369519.4	AUUUCCAGCUG	other
chr10	120904746	120904746	chr10:120904746	2	+	cds	WDR11	ENST00000263461.11	CUCGUCAGGCC	NSUN2
chr10	123155058	123155058	chr10:123155058	4	+	cds	BUB3	ENST00000368859.6	GCCAACUCCAU	NSUN6
chr10	132228011	132228011	chr10:132228011	7	-	cds	STK32C	ENST00000368622.5	UCCUGCAGGAG	NSUN2
chr10	132307787	132307787	chr10:132307787	3	-	cds	STK32C	ENST00000298630.8	GUCCCCGGGCU	NSUN2
chr10	132404767	132404767	chr10:132404767	1	+	cds	PWWP2B	ENST00000631148.2	GCCCGCGGGGU	NSUN2
chr10	133281377	133281377	chr10:133281377	6	-	cds	TUBGCP2	ENST00000252936.7	AUCAACAAGUU	NSUN2
chr10	133285159	133285159	chr10:133285159	3	-	cds	TUBGCP2	ENST00000252936.7	AAGCACGUGGA	NSUN2
chr10	133292613	133292613	chr10:133292613	1	-	cds	TUBGCP2	ENST00000252936.7	CUACACAGGGG	NSUN2
chr10	133394269	133394269	chr10:133394269	8	+	cds	MTG1	ENST00000317502.11	CCUGGCGGGAG	NSUN2
chr10	133401588	133401588	chr10:133401588	1	+	cds	MTG1	ENST00000477902.6	AAAUUCAGGUC	NSUN2
chr11	379517	379517	chr11:379517	2	+	cds	B4GALNT4	ENST00000329962.11	GGGGGCGGCCG	NSUN2
chr11	379520	379520	chr11:379520	2	+	cds	B4GALNT4	ENST00000329962.11	GGCGGCCGCCU	other
chr11	379521	379521	chr11:379521	1	+	cds	B4GALNT4	ENST00000329962.11	GCGGCCGCCUG	other
chr11	489680	489680	chr11:489680	1	+	cds	PTDSS2	ENST00000308020.6	UUCUUCGUGAA	other
chr11	555390	555390	chr11:555390	1	-	cds	LMNTD2	ENST00000329451.8	CAUCCCGGGUG	NSUN2
chr11	613271	613271	chr11:613271	1	-	cds	IRF7	ENST00000397566.5	CUCCACCCCAG	NSUN6
chr11	764334	764334	chr11:764334	4	+	cds	TALDO1	ENST00000528097.5	UCUUUCCGUUG	other
chr11	800765	800765	chr11:800765	1	-	cds	PIDD1	ENST00000411829.6	CGAAACAAGGU	NSUN2
chr11	803577	803577	chr11:803577	2	-	cds	PIDD1	ENST00000411829.6	CAACGCCGGGA	NSUN2
chr11	830308	830308	chr11:830308	3	+	cds	CRACR2B	ENST00000528542.6	AGCUUCGGGAG	NSUN2
chr11	903093	903093	chr11:903093	1	-	cds	CHID1	ENST00000323578.13	AUAAGCCGGUG	NSUN2
chr11	992682	992682	chr11:992682	1	+	cds	AP2A2	ENST00000332231.9	GUGUUCGAGGC	NSUN2
chr11	1233173	1233173	chr11:1233173	1	+	cds	MUC5B	ENST00000529681.5	AAUGACGCGGG	NSUN6
chr11	1759550	1759550	chr11:1759550	8	-	cds	AC068580.4	ENST00000636615.1	GUCCCCUCCAU	NSUN6
chr11	1984499	1984499	chr11:1984499	1	+	cds	MRPL23	ENST00000397297.7	GGAGACGGGGC	NSUN2
chr11	3015820	3015820	chr11:3015820	1	-	cds	CARS	ENST00000380525.8	AGCUCCCUGGG	other
chr11	6625457	6625457	chr11:6625457	2	-	cds	DCHS1	ENST00000299441.5	GAUUGCACAGG	other
chr11	6630318	6630318	chr11:6630318	1	-	cds	DCHS1	ENST00000299441.5	CGCACCGGGGC	NSUN2
chr11	6632480	6632480	chr11:6632480	1	-	cds	DCHS1	ENST00000299441.5	GCCCUCAGGCA	NSUN2
chr11	11965946	11965946	chr11:11965946	1	-	cds	DKK3	ENST00000396505.7	GUGUGCACACC	other
chr11	12259895	12259895	chr11:12259895	1	+	cds	MICAL2	ENST00000256194.8	CCCCCCAGUUC	other
chr11	14644882	14644882	chr11:14644882	1	+	cds	PDE3B	ENST00000282096.9	CAAAUCAGGGA	NSUN2
chr11	18506890	18506890	chr11:18506890	2	-	cds	TSG101	ENST00000536719.5	AAUCUCUCCAU	NSUN6
chr11	20055917	20055917	chr11:20055917	4	+	cds	NAV2	ENST00000360655.8	AGAACCAUGAG	other
chr11	20382224	20382224	chr11:20382224	1	+	cds	HTATIP2	ENST00000421577.6	UUACUCUGUAU	NSUN6
chr11	22625342	22625342	chr11:22625342	3	-	cds	FANCF	ENST00000327470.5	CAAAUCUCCAG	NSUN6
chr11	32091254	32091254	chr11:32091254	9	+	cds	RCN1	ENST00000054950.3	UGGCGCUGGUG	other
chr11	32091278	32091278	chr11:32091278	3	+	cds	RCN1	ENST00000054950.3	UUCUGCGGGCC	NSUN2
chr11	36229321	36229321	chr11:36229321	1	+	cds	LDLRAD3	ENST00000528989.5	CAGCCCGGGGC	NSUN2
chr11	44309648	44309648	chr11:44309648	1	-	cds	ALX4	ENST00000652299.1	UCAAACUCCAG	NSUN6
chr11	45860971	45860971	chr11:45860971	1	+	cds	CRY2	ENST00000417225.6	AGCUGCAGGGC	NSUN2
chr11	45902547	45902547	chr11:45902547	1	+	cds	MAPK8IP1	ENST00000241014.6	CGGGGCCACUC	other
chr11	45902548	45902548	chr11:45902548	1	+	cds	MAPK8IP1	ENST00000241014.6	GGGGCCACUCG	other
chr11	46366284	46366284	chr11:46366284	1	+	cds	DGKZ	ENST00000454345.5	AUUUCCGGGGG	NSUN2
chr11	46672265	46672265	chr11:46672265	3	+	cds	ATG13	ENST00000529655.5	AUUACCAGAGA	NSUN2
chr11	46725886	46725886	chr11:46725886	1	+	cds	F2	ENST00000311907.9	GAUGACUCCAC	NSUN6
chr11	46752651	46752651	chr11:46752651	1	-	cds	CKAP5	ENST00000529230.6	AUUCUCAGAGC	NSUN2
chr11	46900305	46900305	chr11:46900305	2	-	cds	LRP4	ENST00000378623.6	UGUGACGGGGA	NSUN2
chr11	47178426	47178426	chr11:47178426	1	-	cds	PACSIN3	ENST00000298838.11	GGGUUCGGGUG	NSUN2
chr11	47332127	47332127	chr11:47332127	1	-	cds	MYBPC3	ENST00000545968.6	GUCUGCAGGGC	NSUN2
chr11	47415104	47415104	chr11:47415104	2	+	cds	SLC39A13	ENST00000533076.5	GCUUUCUCUAC	NSUN6
chr11	47573455	47573455	chr11:47573455	1	-	cds	KBTBD4	ENST00000526005.5	ACCCUCUCCAA	NSUN6
chr11	58579597	58579597	chr11:58579597	1	+	cds	ZFP91	ENST00000316059.7	CAGUUCAGGGC	NSUN2
chr11	61280658	61280658	chr11:61280658	1	-	cds	VWCE	ENST00000335613.10	AUUCCCUCCAG	NSUN6
chr11	61337943	61337943	chr11:61337943	1	+	cds	TKFC	ENST00000394900.7	AUGACCUCCAA	NSUN6
chr11	61338031	61338031	chr11:61338031	1	+	cds	TKFC	ENST00000394900.7	UCCUGCAGGGC	NSUN2
chr11	61341487	61341487	chr11:61341487	4	+	cds	TKFC	ENST00000394900.7	CAAAGCAGGUG	NSUN2
chr11	61343918	61343918	chr11:61343918	1	+	cds	TKFC	ENST00000394900.7	GGAAGCGGAGC	NSUN2
chr11	62338022	62338022	chr11:62338022	1	+	cds	ASRGL1	ENST00000415229.6	CCCAUCUCCAA	NSUN6
chr11	62523296	62523296	chr11:62523296	1	-	cds	AHNAK	ENST00000378024.9	GACAUCAAGGG	NSUN2
chr11	62526181	62526181	chr11:62526181	1	-	cds	AHNAK	ENST00000378024.9	AGGGCCCAAAA	other
chr11	62690620	62690620	chr11:62690620	1	-	cds	BSCL2	ENST00000405837.5	UGAGGCCAGUG	other
chr11	63818997	63818997	chr11:63818997	1	+	cds	SPINDOC	ENST00000294244.9	CCCCUCUCCAG	NSUN6
chr11	64227076	64227076	chr11:64227076	1	+	cds	NUDT22	ENST00000279206.8	CCCGGCAGGUG	NSUN2
chr11	64234067	64234067	chr11:64234067	3	+	cds	DNAJC4	ENST00000321460.5	CUCUCCUCCAG	NSUN6
chr11	64251654	64251654	chr11:64251654	1	+	cds	PLCB3	ENST00000279230.10	CAUGGCGGGCG	NSUN2
chr11	64265962	64265962	chr11:64265962	1	+	cds	PLCB3	ENST00000279230.10	ACAGACAGGUG	NSUN2
chr11	64288441	64288441	chr11:64288441	8	+	cds	GPR137	ENST00000411458.5	UUCUUCCGGGU	NSUN2
chr11	64288442	64288442	chr11:64288442	3	+	cds	GPR137	ENST00000411458.5	UCUUCCGGGUG	NSUN2
chr11	64345044	64345044	chr11:64345044	1	+	cds	CCDC88B	ENST00000356786.10	CCAGGCUGCGG	NSUN6
chr11	64777994	64777994	chr11:64777994	1	-	cds	SF1	ENST00000377387.5	GGCGGCGGAGG	NSUN2
chr11	64777997	64777997	chr11:64777997	1	-	cds	SF1	ENST00000377387.5	GCCGGCGGCGG	NSUN2
chr11	64801600	64801600	chr11:64801600	1	-	cds	MAP4K2	ENST00000294066.7	UCACUCUCCAG	NSUN6
chr11	64910905	64910905	chr11:64910905	1	-	cds	ATG2A	ENST00000377264.8	GCAGUCGGGGC	NSUN2
chr11	65021782	65021782	chr11:65021782	1	+	cds	ARL2	ENST00000246747.9	CGUCACCGGGG	NSUN2
chr11	65117119	65117119	chr11:65117119	1	-	cds	ZNHIT2	ENST00000310597.6	CCGAGCGGGUU	NSUN2
chr11	65172686	65172686	chr11:65172686	1	+	cds	SPDYC	ENST00000377185.2	GAGGUCAUGGC	NSUN2
chr11	65187296	65187296	chr11:65187296	1	+	cds	CAPN1	ENST00000533820.5	CCAAGCAGGUG	NSUN2
chr11	65539224	65539224	chr11:65539224	11	-	cds	LTBP3	ENST00000322147.8	AUCGACGAGUG	NSUN2
chr11	65547472	65547472	chr11:65547472	6	-	cds	LTBP3	ENST00000322147.8	GCUACCGGCUC	other
chr11	65554215	65554215	chr11:65554215	8	-	cds	LTBP3	ENST00000322147.8	GUCCACAGGGG	NSUN2
chr11	65584532	65584532	chr11:65584532	5	+	cds	EHBP1L1	ENST00000309295.9	ACAAGCAGGCC	NSUN2
chr11	65585213	65585213	chr11:65585213	3	+	cds	EHBP1L1	ENST00000309295.9	GGUCACGGGGC	NSUN2
chr11	65619797	65619797	chr11:65619797	1	+	cds	PCNX3	ENST00000355703.3	ACUCCCGGGCG	NSUN2
chr11	65646677	65646677	chr11:65646677	1	+	cds	SIPA1	ENST00000534313.6	UACGUCGCUGG	other
chr11	65646849	65646849	chr11:65646849	1	+	cds	SIPA1	ENST00000534313.6	GGCAUCGAGGU	NSUN2
chr11	65654448	65654448	chr11:65654448	2	-	cds	RELA	ENST00000612991.4	CCUUUCAGGAG	NSUN2
chr11	65778158	65778158	chr11:65778158	1	-	cds	AP5B1	ENST00000532090.3	CCGGGCUGGGC	NSUN6
chr11	65778162	65778162	chr11:65778162	1	-	cds	AP5B1	ENST00000532090.3	GGGGCCGGGCU	NSUN2
chr11	65778163	65778163	chr11:65778163	1	-	cds	AP5B1	ENST00000532090.3	GGGGGCCGGGC	NSUN2
chr11	65780107	65780107	chr11:65780107	6	-	cds	AP5B1	ENST00000532090.3	GGCCGCGGGUA	NSUN2
chr11	65891086	65891086	chr11:65891086	2	+	cds	CCDC85B	ENST00000312579.4	CUCUUCGGGAC	NSUN2
chr11	65891236	65891236	chr11:65891236	2	+	cds	CCDC85B	ENST00000312579.4	CCCCGCGGCGG	NSUN2
chr11	65917634	65917634	chr11:65917634	1	-	cds	C11orf68	ENST00000438576.3	CCGUGCAGCGG	NSUN2
chr11	66070619	66070619	chr11:66070619	1	+	cds	PACS1	ENST00000320580.9	AGCAGCCGACG	other
chr11	66333651	66333651	chr11:66333651	1	-	cds	RIN1	ENST00000311320.9	GAGGGCGCGGG	NSUN6
chr11	66334799	66334799	chr11:66334799	1	-	cds	RIN1	ENST00000311320.9	GGAGCCCAGCG	other
chr11	66468254	66468254	chr11:66468254	1	+	cds	PELI3	ENST00000618547.4	CCCAUCAAGUA	NSUN2
chr11	66687590	66687590	chr11:66687590	3	-	cds	SPTBN2	ENST00000533211.5	GGACUCGGGGC	NSUN2
chr11	66692587	66692587	chr11:66692587	2	-	cds	SPTBN2	ENST00000533211.5	GAGCGCGAGGU	NSUN2
chr11	66788238	66788238	chr11:66788238	2	+	cds	C11orf80	ENST00000525908.6	UAUGACAGGGG	NSUN2
chr11	66843192	66843192	chr11:66843192	1	+	cds	C11orf80	ENST00000525908.6	GAGGUCUCCAA	NSUN6
chr11	66851188	66851188	chr11:66851188	3	-	cds	PC	ENST00000529047.6	GGAGGCGGCAG	NSUN2
chr11	66859778	66859778	chr11:66859778	1	+	cds	LRFN4	ENST00000309602.5	CAUUUCUCCAC	NSUN6
chr11	66859910	66859910	chr11:66859910	1	+	cds	LRFN4	ENST00000309602.5	CGGGGCCGGGG	NSUN2
chr11	66859918	66859918	chr11:66859918	1	+	cds	LRFN4	ENST00000309602.5	GGGGGCCGGAA	NSUN2
chr11	66868899	66868899	chr11:66868899	8	-	cds	PC	ENST00000529047.6	UUCAUCGAGGU	NSUN2
chr11	67432774	67432774	chr11:67432774	8	+	cds	RPS6KB2	ENST00000312629.10	GCCAUCUCCAC	NSUN6
chr11	67434620	67434620	chr11:67434620	3	+	cds	RPS6KB2	ENST00000312629.10	AGCAUCAAGGA	NSUN2
chr11	67455665	67455665	chr11:67455665	1	+	cds	CABP4	ENST00000325656.6	GCCGGCGGGCG	NSUN2
chr11	67465061	67465061	chr11:67465061	6	-	cds	TMEM134	ENST00000308022.7	CCCCUCUCCAG	NSUN6
chr11	68018540	68018540	chr11:68018540	2	+	cds	ALDH3B1	ENST00000614849.4	CGAGUCGGAGG	NSUN2
chr11	68042807	68042807	chr11:68042807	1	+	cds	TCIRG1	ENST00000265686.8	GGGCCCAGCUG	other
chr11	68348135	68348135	chr11:68348135	6	+	cds	LRP5	ENST00000294304.12	GGACUCAGAGA	NSUN2
chr11	68386620	68386620	chr11:68386620	1	+	cds	LRP5	ENST00000294304.12	CGCAUCGAGGU	NSUN2
chr11	70435111	70435111	chr11:70435111	1	+	cds	CTTN	ENST00000346329.7	GUGUGCAAGGG	NSUN2
chr11	71480832	71480832	chr11:71480832	4	+	cds	NADSYN1	ENST00000319023.7	CCCAUCUCUGA	NSUN6
chr11	71484417	71484417	chr11:71484417	2	+	cds	NADSYN1	ENST00000319023.7	AGCAGCAGGGA	NSUN2
chr11	72225011	72225011	chr11:72225011	1	+	cds	INPPL1	ENST00000298229.7	CCGGGCCCGGG	NSUN2
chr11	72225012	72225012	chr11:72225012	1	+	cds	INPPL1	ENST00000298229.7	CGGGCCCGGGG	NSUN2
chr11	72225013	72225013	chr11:72225013	1	+	cds	INPPL1	ENST00000298229.7	GGGCCCGGGGG	NSUN2
chr11	72702997	72702997	chr11:72702997	1	-	cds	ARAP1	ENST00000359373.9	CUUCUCGGGGG	NSUN2
chr11	72727058	72727058	chr11:72727058	4	-	cds	ARAP1	ENST00000359373.9	GUACACGGGGC	NSUN2
chr11	73308896	73308896	chr11:73308896	8	+	cds	ARHGEF17	ENST00000263674.4	CUCUCCCGGCG	NSUN2
chr11	73308897	73308897	chr11:73308897	10	+	cds	ARHGEF17	ENST00000263674.4	UCUCCCGGCGC	NSUN2
chr11	73927290	73927290	chr11:73927290	3	+	cds	PAAF1	ENST00000541951.5	GUAGCCACAUG	other
chr11	73976990	73976990	chr11:73976990	2	-	cds	UCP2	ENST00000663595.1	CCUAGCAGGCA	NSUN2
chr11	74311533	74311533	chr11:74311533	2	-	cds	P4HA3	ENST00000331597.9	CGGCUCGGGGC	NSUN2
chr11	75404677	75404677	chr11:75404677	9	+	cds	RPS3	ENST00000531188.6	GUGUGCUGGGC	NSUN6
chr11	75441782	75441782	chr11:75441782	1	-	cds	GDPD5	ENST00000526177.5	GCAGGCAGAGG	NSUN2
chr11	75442440	75442440	chr11:75442440	1	-	cds	GDPD5	ENST00000526177.5	CGCCCCGGGAG	NSUN2
chr11	75668251	75668251	chr11:75668251	1	-	cds	MAP6	ENST00000304771.7	GCACCCGGGCG	NSUN2
chr11	75815428	75815428	chr11:75815428	5	+	cds	UVRAG	ENST00000356136.8	UCGGUCGGGGG	NSUN2
chr11	78124143	78124143	chr11:78124143	3	-	cds	ALG8	ENST00000299626.10	GUUGCCAAAUA	other
chr11	78196729	78196729	chr11:78196729	1	+	cds	USP35	ENST00000529308.6	ACCGCCUGCUC	NSUN6
chr11	78220344	78220344	chr11:78220344	3	-	cds	GAB2	ENST00000361507.5	CCAGCCGAGCU	NSUN2
chr11	86671840	86671840	chr11:86671840	2	-	cds	ME3	ENST00000393324.7	UGCCACUCCAA	NSUN6
chr11	94799427	94799427	chr11:94799427	1	+	cds	AMOTL1	ENST00000317829.12	AACUUCCUGAG	other
chr11	108498308	108498308	chr11:108498308	1	-	cds	POGLUT3	ENST00000323468.10	GGCCGCGGGGG	NSUN2
chr11	111705098	111705098	chr11:111705098	1	+	cds	SIK2	ENST00000304987.4	GCCGCCAGCGU	NSUN2
chr11	111760973	111760973	chr11:111760973	1	-	cds	PPP2R1B	ENST00000311129.9	UCUCCCAGGAG	NSUN2
chr11	113344336	113344336	chr11:113344336	1	+	cds	TTC12	ENST00000529221.5	UUGUCCUCCAA	NSUN6
chr11	113854275	113854275	chr11:113854275	3	-	cds	USP28	ENST00000003302.8	CCUUUCUCCAU	NSUN6
chr11	117098321	117098321	chr11:117098321	1	-	cds	SIK3	ENST00000375300.6	CGCGCCGGGGU	NSUN2
chr11	117208992	117208992	chr11:117208992	4	-	cds	PCSK7	ENST00000320934.8	ACAGUCUCCAU	NSUN6
chr11	117209029	117209029	chr11:117209029	6	-	cds	PCSK7	ENST00000320934.8	GAUGUCAGGGC	NSUN2
chr11	117395673	117395673	chr11:117395673	1	+	cds	CEP164	ENST00000278935.8	AGUCCCAAGUG	NSUN2
chr11	119131600	119131600	chr11:119131600	1	+	cds	HINFP	ENST00000350777.7	GAAUACGAAGC	NSUN2
chr11	120228887	120228887	chr11:120228887	1	+	cds	OAF	ENST00000328965.9	GUGUUCGAGGC	NSUN2
chr11	124756333	124756333	chr11:124756333	1	-	cds	ESAM	ENST00000278927.10	GUCUCCAGGGU	NSUN2
chr11	124756334	124756334	chr11:124756334	3	-	cds	ESAM	ENST00000278927.10	CGUCUCCAGGG	NSUN2
chr11	130427764	130427764	chr11:130427764	1	-	cds	ADAMTS8	ENST00000257359.7	AGGGUCAGAGG	NSUN2
chr11	130915905	130915905	chr11:130915905	2	-	cds	SNX19	ENST00000265909.8	GGAAACUCCAG	NSUN6
chr11	134262573	134262573	chr11:134262573	1	+	cds	ACAD8	ENST00000281182.8	GAUUACGCUGU	other
chr11	134383810	134383810	chr11:134383810	1	-	cds	B3GAT1	ENST00000392580.5	CAUCCCGCGGG	NSUN6
chr12	1371931	1371931	chr12:1371931	1	+	cds	ERC1	ENST00000543086.7	GGCUGCCCUGA	other
chr12	2820223	2820223	chr12:2820223	1	+	cds	ITFG2	ENST00000228799.7	AGGGUCAGGUG	NSUN2
chr12	4276025	4276025	chr12:4276025	1	+	cds	CCND2	ENST00000261254.8	AAGUGCGAAGA	NSUN2
chr12	5969369	5969369	chr12:5969369	2	-	cds	VWF	ENST00000261405.9	CUCCCCGGAGA	NSUN2
chr12	6110564	6110564	chr12:6110564	1	-	cds	VWF	ENST00000261405.9	UAUGCCUCCAA	NSUN6
chr12	6724690	6724690	chr12:6724690	5	+	cds	COPS7A	ENST00000626119.2	AGAACCAGGAG	NSUN2
chr12	6828490	6828490	chr12:6828490	1	+	cds	P3H3	ENST00000290510.10	UCCCCCGGGGU	NSUN2
chr12	6849674	6849674	chr12:6849674	1	-	cds	CDCA3	ENST00000422785.7	UUCCCCUCCAA	NSUN6
chr12	6863196	6863196	chr12:6863196	1	+	cds	USP5	ENST00000229268.12	UCCAUCGAGAU	NSUN2
chr12	6872365	6872365	chr12:6872365	1	-	cds	SPSB2	ENST00000523102.5	CUGGGCUACGC	NSUN6
chr12	6937099	6937099	chr12:6937099	1	+	cds	ATN1	ENST00000356654.8	CUCUUCGGCUA	other
chr12	6944528	6944528	chr12:6944528	1	+	cds	C12orf57	ENST00000544681.1	GUGCGCAUGGA	NSUN2
chr12	6977653	6977653	chr12:6977653	1	-	cds	LPCAT3	ENST00000261407.9	GCACUCAGGAU	NSUN2
chr12	7089611	7089611	chr12:7089611	1	-	cds	C1R	ENST00000647956.2	AGCUUCAGGAA	NSUN2
chr12	7108267	7108267	chr12:7108267	1	-	cds	C1RL	ENST00000266542.9	CUGUGCAGGGG	NSUN2
chr12	7209062	7209062	chr12:7209062	3	+	cds	PEX5	ENST00000455147.6	CCUACCUCCAU	NSUN6
chr12	8039940	8039940	chr12:8039940	1	+	cds	FOXJ2	ENST00000162391.8	CCUCCCGGGAG	NSUN2
chr12	9072658	9072658	chr12:9072658	6	-	cds	A2M	ENST00000318602.11	UCUACCUCCAG	NSUN6
chr12	10702105	10702105	chr12:10702105	1	-	cds	YBX3	ENST00000279550.11	UGCCCCAGCAG	NSUN2
chr12	19439851	19439851	chr12:19439851	1	+	cds	AEBP2	ENST00000266508.14	GGAGGCCGAGG	NSUN2
chr12	27671524	27671524	chr12:27671524	1	+	cds	PPFIBP1	ENST00000537927.5	CUAAGCCAGAG	other
chr12	29343242	29343242	chr12:29343242	4	-	cds	ERGIC2	ENST00000360150.9	AGUCUCUGGGA	NSUN6
chr12	31590827	31590827	chr12:31590827	6	-	cds	DENND5B	ENST00000389082.10	AUGAGCGGGAG	NSUN2
chr12	47751088	47751088	chr12:47751088	1	-	cds	RAPGEF3	ENST00000449771.7	CCCAGCGGGGG	NSUN2
chr12	48137807	48137807	chr12:48137807	5	+	cds	PFKM	ENST00000550345.6	GGUAACCAGGC	NSUN2
chr12	49051854	49051854	chr12:49051854	1	-	cds	KMT2D	ENST00000301067.11	GUCCCCUCCAC	NSUN6
chr12	49090118	49090118	chr12:49090118	1	-	cds	DHH	ENST00000649637.2	GCCAGCGCGCG	other
chr12	49326688	49326688	chr12:49326688	2	+	cds	TROAP	ENST00000551245.5	GGCCUCAGGAU	NSUN2
chr12	49490722	49490722	chr12:49490722	1	+	cds	SPATS2	ENST00000553127.5	ACAGGCAAGAA	NSUN2
chr12	49600691	49600691	chr12:49600691	1	-	cds	FAM186B	ENST00000257894.2	AGUUCCAGCUG	other
chr12	49635127	49635127	chr12:49635127	3	+	cds	PRPF40B	ENST00000548825.6	AAAAGCAGGCA	NSUN2
chr12	51196025	51196025	chr12:51196025	1	-	cds	POU6F1	ENST00000333640.11	CCUGCCUCCAC	NSUN6
chr12	52191885	52191885	chr12:52191885	2	-	cds	KRT80	ENST00000313234.9	UCCUGCGUGGU	NSUN2
chr12	52601351	52601351	chr12:52601351	1	-	cds	KRT72	ENST00000537672.6	UCAUUCCGGGC	NSUN2
chr12	53039654	53039654	chr12:53039654	5	+	cds	EIF4B	ENST00000262056.13	CAAGACUCCAG	NSUN6
chr12	53063134	53063134	chr12:53063134	1	+	cds	TNS2	ENST00000379902.7	ACUGACGGGCC	NSUN2
chr12	53102118	53102118	chr12:53102118	6	+	cds	IGFBP6	ENST00000548547.5	AGGGUCUCCAG	NSUN6
chr12	53299942	53299942	chr12:53299942	1	+	cds	C12orf10	ENST00000267103.10	UCCUGCCGGAG	NSUN2
chr12	53306768	53306768	chr12:53306768	1	+	cds	C12orf10	ENST00000267103.10	GUCCCCUCCAG	NSUN6
chr12	53482626	53482626	chr12:53482626	1	-	cds	MAP3K12	ENST00000547488.6	CCGGGCUGGGU	NSUN6
chr12	53505256	53505256	chr12:53505256	8	+	cds	TARBP2	ENST00000456234.6	CACUUCUCCAU	NSUN6
chr12	53534590	53534590	chr12:53534590	1	-	cds	ATF7-NPFF	ENST00000591834.1	UGCCUCUCCAC	NSUN6
chr12	54370472	54370472	chr12:54370472	1	-	cds	ZNF385A	ENST00000551109.5	ACUUUCUCCAA	NSUN6
chr12	55721930	55721930	chr12:55721930	1	+	cds	RDH5	ENST00000547072.5	GAGGCCUUCUC	other
chr12	55727232	55727232	chr12:55727232	1	-	cds	CD63	ENST00000420846.7	AUCAUCGCAGU	other
chr12	55748779	55748779	chr12:55748779	1	+	cds	GDF11	ENST00000257868.10	GGGGGCGGAGG	NSUN2
chr12	55939255	55939255	chr12:55939255	1	+	cds	DGKA	ENST00000331886.10	GGGUCCGGGCU	NSUN2
chr12	56002639	56002639	chr12:56002639	5	+	cds	SUOX	ENST00000356124.8	GAUAACUCCAG	NSUN6
chr12	56043433	56043433	chr12:56043433	1	+	cds	RPS26	ENST00000356464.10	GUAGUCAGGAA	NSUN2
chr12	56128419	56128419	chr12:56128419	2	+	cds	ESYT1	ENST00000394048.9	CAAAGCCAGAC	other
chr12	56155463	56155463	chr12:56155463	1	+	cds	MYL6B	ENST00000553066.5	CCAUGCUCCAG	NSUN6
chr12	56267137	56267137	chr12:56267137	1	+	cds	COQ10A	ENST00000308197.9	GCUCGCGGCGG	NSUN2
chr12	56325364	56325364	chr12:56325364	1	-	cds	PAN2	ENST00000610546.4	CACAUCUCCAC	NSUN6
chr12	56605162	56605162	chr12:56605162	1	-	cds	BAZ2A	ENST00000379441.7	UGUGUCAAGGU	NSUN2
chr12	56645912	56645912	chr12:56645912	4	-	cds	ATP5F1B	ENST00000262030.8	CCUUGCGGAGA	NSUN2
chr12	57177474	57177474	chr12:57177474	1	+	cds	LRP1	ENST00000243077.8	UGAGGCAGCCU	other
chr12	57195705	57195705	chr12:57195705	1	+	cds	LRP1	ENST00000243077.8	ACCGCCAGUGC	NSUN2
chr12	57205230	57205230	chr12:57205230	1	+	cds	LRP1	ENST00000243077.8	UCUGACGAGGA	NSUN2
chr12	57233581	57233581	chr12:57233581	4	+	cds	SHMT2	ENST00000557487.5	UGUUCCGGGAG	NSUN2
chr12	57474653	57474653	chr12:57474653	1	-	cds	ARHGAP9	ENST00000424809.6	UGGUCCAGAAG	NSUN2
chr12	57630480	57630480	chr12:57630480	1	-	cds	B4GALNT1	ENST00000341156.9	UAUACCAGGUG	NSUN2
chr12	57737876	57737876	chr12:57737876	1	-	cds	AGAP2	ENST00000547588.5	GCUCUCCGGGG	NSUN2
chr12	70366962	70366962	chr12:70366962	1	+	cds	KCNMB4	ENST00000258111.5	GACUGCAGGGG	NSUN2
chr12	79689947	79689947	chr12:79689947	1	-	cds	PAWR	ENST00000328827.9	UGACGCGGGCG	NSUN2
chr12	89598681	89598681	chr12:89598681	1	-	cds	ATP2B1	ENST00000359142.7	CAACCCUCCAU	NSUN6
chr12	95496079	95496079	chr12:95496079	1	+	cds	METAP2	ENST00000546753.5	AGAUGCUACUA	other
chr12	106997606	106997606	chr12:106997606	5	-	cds	CRY1	ENST00000008527.10	GUAGCCAAAUG	other
chr12	106997917	106997917	chr12:106997917	2	-	cds	CRY1	ENST00000008527.10	UAUAUCAGGCG	NSUN2
chr12	106999704	106999704	chr12:106999704	4	-	cds	CRY1	ENST00000008527.10	UUAGCCAAAUG	other
chr12	109222593	109222593	chr12:109222593	1	+	cds	ACACB	ENST00000338432.11	GAGCACUGCAA	NSUN6
chr12	110340820	110340820	chr12:110340820	1	+	cds	ATP2A2	ENST00000308664.10	AUCUUCGGGCA	NSUN2
chr12	110645123	110645123	chr12:110645123	1	+	cds	TCTN1	ENST00000614115.4	UUCAACAGGAA	NSUN2
chr12	110661206	110661206	chr12:110661206	1	-	cds	HVCN1	ENST00000548312.5	GACUUCAGGGG	NSUN2
chr12	110911095	110911095	chr12:110911095	2	-	cds	MYL2	ENST00000228841.13	ACCCACGGAGA	NSUN2
chr12	111418302	111418302	chr12:111418302	1	+	cds	SH2B3	ENST00000341259.6	AGCAUCCGCAG	NSUN6
chr12	111418609	111418609	chr12:111418609	2	+	cds	SH2B3	ENST00000341259.6	GCUGCCAGCGG	NSUN2
chr12	111692743	111692743	chr12:111692743	7	+	cds	ACAD10	ENST00000549590.5	CCCGUCUCCAG	NSUN6
chr12	111789874	111789874	chr12:111789874	1	+	cds	AC002996.1	ENST00000546840.3	AUUGACGGAGA	NSUN2
chr12	112235248	112235248	chr12:112235248	2	-	cds	HECTD4	ENST00000550722.5	UCUUUCUCCAA	NSUN6
chr12	112382024	112382024	chr12:112382024	4	-	cds	HECTD4	ENST00000377560.9	CUGAUCCGGGU	NSUN2
chr12	113268808	113268808	chr12:113268808	1	+	cds	TPCN1	ENST00000335509.10	AUGUGCGGGUG	NSUN2
chr12	113429221	113429221	chr12:113429221	1	+	cds	SDSL	ENST00000403593.9	ACCAUCGUGCU	other
chr12	116008470	116008470	chr12:116008470	1	-	cds	MED13L	ENST00000281928.8	CAGGCCUCCAG	NSUN6
chr12	118376702	118376702	chr12:118376702	11	+	cds	SUDS3	ENST00000543473.2	UGCCGCGGGGC	NSUN2
chr12	120137749	120137749	chr12:120137749	2	-	cds	GCN1	ENST00000300648.7	AUCAUCGAGGA	NSUN2
chr12	120144337	120144337	chr12:120144337	5	-	cds	GCN1	ENST00000300648.7	UAGAGCAAGGC	NSUN2
chr12	120153250	120153250	chr12:120153250	1	-	cds	GCN1	ENST00000300648.7	UGUUGCCAAGC	other
chr12	120198585	120198585	chr12:120198585	3	-	cds	RPLP0	ENST00000551150.5	UAUCACAGAGG	NSUN2
chr12	120198682	120198682	chr12:120198682	4	-	cds	RPLP0	ENST00000551150.5	CGCUGCUGAAC	NSUN6
chr12	120198968	120198968	chr12:120198968	1	-	cds	RPLP0	ENST00000551150.5	AUUGCCCCAUG	other
chr12	120199189	120199189	chr12:120199189	3	-	cds	RPLP0	ENST00000551150.5	AUAUCCGGGGG	NSUN2
chr12	120216362	120216362	chr12:120216362	1	-	cds	PXN	ENST00000637617.1	GGGUGCAGGGC	NSUN2
chr12	120216941	120216941	chr12:120216941	1	-	cds	PXN	ENST00000637617.1	GCCGGCGGAGG	NSUN2
chr12	120222693	120222693	chr12:120222693	1	-	cds	PXN	ENST00000267257.11	UGUCCCAGAGA	NSUN2
chr12	120641079	120641079	chr12:120641079	1	+	cds	CABP1	ENST00000316803.7	GCGCGCGGGGG	NSUN2
chr12	120737464	120737464	chr12:120737464	3	+	cds	ACADS	ENST00000242592.9	GCGAACCAGGG	NSUN2
chr12	121626930	121626930	chr12:121626930	1	+	cds	ORAI1	ENST00000617316.2	UACUCCGAGGU	NSUN2
chr12	121780866	121780866	chr12:121780866	1	-	cds	RHOF	ENST00000537171.5	GUGGGCCGGGG	NSUN2
chr12	122328397	122328397	chr12:122328397	1	-	cds	CLIP1	ENST00000361654.8	ACUUACAAAGG	NSUN2
chr12	122473833	122473833	chr12:122473833	1	-	cds	ZCCHC8	ENST00000672018.1	CAUGCCUCCAG	NSUN6
chr12	122603228	122603228	chr12:122603228	1	+	cds	KNTC1	ENST00000333479.12	UUGCCCAGGAU	NSUN2
chr12	122801682	122801682	chr12:122801682	1	+	cds	CCDC62	ENST00000392441.8	UGUGACUCCAA	NSUN6
chr12	123671612	123671612	chr12:123671612	1	+	cds	TCTN2	ENST00000426174.6	CGAGGCGGGAA	NSUN2
chr12	124333264	124333264	chr12:124333264	3	-	cds	NCOR2	ENST00000405201.5	CCAAACAAGAC	NSUN2
chr12	124950171	124950171	chr12:124950171	2	-	cds	DHX37	ENST00000308736.7	CUUUGCCCGGU	NSUN2
chr12	130801488	130801488	chr12:130801488	2	-	cds	STX2	ENST00000392373.7	GAUAACUGGGA	NSUN6
chr12	131841706	131841706	chr12:131841706	1	+	cds	MMP17	ENST00000360564.5	GCACACUCCAU	NSUN6
chr12	132029853	132029853	chr12:132029853	3	+	cds	EP400	ENST00000389561.6	CACGGCUCCAC	NSUN6
chr12	132062113	132062113	chr12:132062113	4	+	cds	EP400	ENST00000389561.6	CUACGCCGGGA	NSUN2
chr12	132062114	132062114	chr12:132062114	3	+	cds	EP400	ENST00000389561.6	UACGCCGGGAG	NSUN2
chr12	132508341	132508341	chr12:132508341	5	+	cds	FBRSL1	ENST00000434748.2	CAGCCCUCCAA	NSUN6
chr12	132581811	132581811	chr12:132581811	1	+	cds	FBRSL1	ENST00000434748.2	CUGGGCAGCCA	other
chr12	132661559	132661559	chr12:132661559	6	-	cds	POLE	ENST00000320574.9	CCAGCCUCCAA	NSUN6
chr12	132761664	132761664	chr12:132761664	1	-	cds	ANKLE2	ENST00000357997.10	CGCAGCGGGAC	NSUN2
chr12	132796654	132796654	chr12:132796654	1	-	cds	GOLGA3	ENST00000450791.7	GGAGGCAAAGA	NSUN2
chr12	132848673	132848673	chr12:132848673	1	-	cds	CHFR	ENST00000266880.11	CCGGACCGGCU	NSUN2
chr12	132853488	132853488	chr12:132853488	4	-	cds	CHFR	ENST00000266880.11	GCGAGCCAGGA	NSUN2
chr13	25170357	25170357	chr13:25170357	1	-	cds	AMER2	ENST00000357816.2	GGAGGCGGGGA	NSUN2
chr13	44573174	44573174	chr13:44573174	7	-	cds	TSC22D1	ENST00000458659.3	GAUGGCGAGGA	NSUN2
chr13	45465074	45465074	chr13:45465074	1	+	cds	COG3	ENST00000349995.10	GGCGGCGGCGG	NSUN2
chr13	45465077	45465077	chr13:45465077	1	+	cds	COG3	ENST00000349995.10	GGCGGCGGAGC	NSUN2
chr13	45465082	45465082	chr13:45465082	1	+	cds	COG3	ENST00000349995.10	CGGAGCGGGAC	NSUN2
chr13	48081647	48081647	chr13:48081647	6	-	cds	MED4	ENST00000258648.7	GGUUCCAGGGG	NSUN2
chr13	72761659	72761659	chr13:72761659	1	-	cds	DIS3	ENST00000377767.9	AGUGGCUUUUC	other
chr13	73059467	73059467	chr13:73059467	2	+	cds	KLF5	ENST00000377687.6	CUUCCCCGGCG	NSUN2
chr13	75856598	75856598	chr13:75856598	1	+	cds	LMO7	ENST00000357063.7	UAUCUCAGAUU	other
chr13	95234634	95234634	chr13:95234634	1	-	cds	ABCC4	ENST00000645237.2	GUAGCCAUGUG	other
chr13	95641820	95641820	chr13:95641820	1	-	cds	DZIP1	ENST00000361396.6	GCCAGCGGCCC	NSUN2
chr13	98395326	98395326	chr13:98395326	4	+	cds	FARP1	ENST00000595437.5	GGGAGCCGGGG	NSUN2
chr13	99201514	99201514	chr13:99201514	1	+	cds	UBAC2	ENST00000376440.6	GAGCGCAGCUG	other
chr13	99985459	99985459	chr13:99985459	1	+	cds	ZIC2	ENST00000376335.8	GGCGGCAGCGG	NSUN2
chr13	102647226	102647226	chr13:102647226	2	+	cds	TPP2	ENST00000376052.5	AGUAACUCCAA	NSUN6
chr13	109783765	109783765	chr13:109783765	1	-	cds	IRS2	ENST00000375856.5	CCCAACGGGGA	NSUN2
chr13	110174661	110174661	chr13:110174661	7	-	cds	COL4A1	ENST00000375820.10	GUCCCCAGGCC	NSUN2
chr13	110183213	110183213	chr13:110183213	2	-	cds	COL4A1	ENST00000375820.10	ACUGCCGGGGU	NSUN2
chr13	110478152	110478152	chr13:110478152	1	+	cds	COL4A2	ENST00000360467.7	GAAUCCCAGGC	NSUN2
chr13	110478153	110478153	chr13:110478153	1	+	cds	COL4A2	ENST00000360467.7	AAUCCCAGGCC	NSUN2
chr13	110492076	110492076	chr13:110492076	1	+	cds	COL4A2	ENST00000360467.7	CUUUCCAGGGC	NSUN2
chr13	110508153	110508153	chr13:110508153	4	+	cds	COL4A2	ENST00000360467.7	ACAGUCAGGAU	NSUN2
chr13	110637228	110637228	chr13:110637228	1	+	cds	NAXD	ENST00000424185.6	CCUUGCUGGAC	NSUN2
chr13	110638500	110638500	chr13:110638500	1	+	cds	NAXD	ENST00000424185.6	GGGGGCCGCCU	other
chr13	110914890	110914890	chr13:110914890	7	-	cds	ANKRD10	ENST00000267339.6	UUCUCCAGCGA	NSUN2
chr13	113075072	113075072	chr13:113075072	1	+	cds	MCF2L	ENST00000375608.7	GUAGACUCCAU	NSUN6
chr13	113846550	113846550	chr13:113846550	1	-	cds	GAS6	ENST00000327773.7	AAACUCAGGCU	NSUN2
chr14	20295432	20295432	chr14:20295432	1	-	cds	TTC5	ENST00000258821.8	AGCCUCUGGGC	NSUN6
chr14	20369516	20369516	chr14:20369516	1	-	cds	TEP1	ENST00000262715.10	CAGCCCAGAAG	NSUN2
chr14	21076406	21076406	chr14:21076406	2	+	cds	ARHGEF40	ENST00000298694.9	UUCGUCAGGCA	NSUN2
chr14	21343169	21343169	chr14:21343169	1	+	cds	RPGRIP1	ENST00000556336.5	AGAGACUCCAG	NSUN6
chr14	22876167	22876167	chr14:22876167	1	+	cds	LRP10	ENST00000359591.9	GAUGCCGGGAC	NSUN2
chr14	22973490	22973490	chr14:22973490	1	-	cds	AJUBA	ENST00000262713.7	GUUGCCACAUG	other
chr14	23052068	23052068	chr14:23052068	1	-	cds	CDH24	ENST00000397359.7	GGGGCCAGAAA	NSUN2
chr14	23301670	23301670	chr14:23301670	6	-	cds	PPP1R3E	ENST00000452015.9	CAACGCGAGGC	NSUN2
chr14	23346869	23346869	chr14:23346869	5	-	cds	SLC22A17	ENST00000354772.8	AGCGCCUCCAC	NSUN6
chr14	23562346	23562346	chr14:23562346	1	-	cds	AP1G2	ENST00000308724.9	CCACUCGAGGA	NSUN2
chr14	23953853	23953853	chr14:23953853	7	+	cds	DHRS4	ENST00000558263.5	CAGCUCCGGGA	NSUN2
chr14	24077665	24077665	chr14:24077665	1	+	cds	CPNE6	ENST00000537691.5	CCAGCCAGGGC	NSUN2
chr14	24100244	24100244	chr14:24100244	1	+	cds	PCK2	ENST00000396973.8	ACAGCCUCCAG	NSUN6
chr14	24265690	24265690	chr14:24265690	1	-	cds	RABGGTA	ENST00000399409.7	GGUAACCCGCU	other
chr14	24311267	24311267	chr14:24311267	6	+	cds	LTB4R2	ENST00000528054.1	UGCUACAGCGU	NSUN2
chr14	24311289	24311289	chr14:24311289	2	+	cds	LTB4R2	ENST00000528054.1	GGCUGCGGGGC	NSUN2
chr14	24432325	24432325	chr14:24432325	1	+	cds	KHNYN	ENST00000251343.9	UCCUCCGAGGG	NSUN2
chr14	29927427	29927427	chr14:29927427	4	-	cds	PRKD1	ENST00000616995.4	GGUCCCAGGGU	NSUN2
chr14	37591963	37591963	chr14:37591963	1	-	cds	FOXA1	ENST00000250448.3	GGGGGCCGGCG	NSUN2
chr14	39432126	39432126	chr14:39432126	1	-	cds	FBXO33	ENST00000298097.7	GACCGCCGGGA	NSUN2
chr14	45043786	45043786	chr14:45043786	1	+	cds	TOGARAM1	ENST00000361462.7	UUGUUCAAGAG	NSUN2
chr14	49586019	49586019	chr14:49586019	11	-	cds	RPS29	ENST00000396020.7	CUGAUCCGGAA	NSUN2
chr14	52042256	52042256	chr14:52042256	1	-	cds	NID2	ENST00000617139.4	UAUAUCGUGGG	NSUN2
chr14	52068019	52068019	chr14:52068019	4	-	cds	NID2	ENST00000617139.4	UGUACCGAGUG	NSUN2
chr14	55616579	55616579	chr14:55616579	2	+	cds	KTN1	ENST00000395314.8	UGCCCCUCCAC	NSUN6
chr14	60153976	60153976	chr14:60153976	5	-	cds	DHRS7	ENST00000557185.6	CUGUUCUCCAG	NSUN6
chr14	69152796	69152796	chr14:69152796	1	-	cds	DCAF5	ENST00000341516.10	GAAUUCUCCAA	NSUN6
chr14	69209634	69209634	chr14:69209634	5	+	cds	EXD2	ENST00000409018.7	GCCCCCUCCAG	NSUN6
chr14	72465821	72465821	chr14:72465821	1	+	cds	RGS6	ENST00000553525.6	UGAAGCAGAAA	NSUN2
chr14	72978893	72978893	chr14:72978893	1	-	cds	ZFYVE1	ENST00000553891.5	ACUCCCACCAG	NSUN6
chr14	73259270	73259270	chr14:73259270	1	+	cds	PAPLN	ENST00000644200.1	UCAGACUCCAG	NSUN6
chr14	73950386	73950386	chr14:73950386	4	+	cds	COQ6	ENST00000334571.7	CACAGCGGCCC	NSUN2
chr14	74292859	74292859	chr14:74292859	1	-	cds	ABCD4	ENST00000356924.9	AUCAACACCUU	other
chr14	74798565	74798565	chr14:74798565	1	+	cds	YLPM1	ENST00000325680.12	GCAGUCGGGAG	NSUN2
chr14	74799593	74799593	chr14:74799593	1	+	cds	YLPM1	ENST00000325680.12	GGGUCCGAUGC	other
chr14	74817053	74817053	chr14:74817053	1	+	cds	YLPM1	ENST00000325680.12	AAUGACAGAGU	NSUN2
chr14	75049139	75049139	chr14:75049139	1	-	cds	MLH3	ENST00000355774.6	UUAGGCAGAGA	NSUN2
chr14	75437928	75437928	chr14:75437928	1	+	cds	JDP2	ENST00000419727.6	GAUGCCUGGGC	NSUN6
chr14	75820141	75820141	chr14:75820141	1	+	cds	TTLL5	ENST00000298832.14	AAUCACUCCAG	NSUN6
chr14	81277036	81277036	chr14:81277036	1	-	cds	STON2	ENST00000555447.5	UGAACCGGGGG	NSUN2
chr14	90644204	90644204	chr14:90644204	1	-	cds	TTC7B	ENST00000328459.11	GAUCCCAGAGG	NSUN2
chr14	90658321	90658321	chr14:90658321	1	-	cds	TTC7B	ENST00000328459.11	UGUCCCUGAUG	other
chr14	91170077	91170077	chr14:91170077	3	+	cds	DGLUCY	ENST00000520328.5	GUACUCGGAGC	NSUN2
chr14	91313415	91313415	chr14:91313415	1	-	cds	CCDC88C	ENST00000389857.11	UGCGGCGGGAC	NSUN2
chr14	92652141	92652141	chr14:92652141	2	+	cds	RIN3	ENST00000216487.12	GCAGCCUCCAG	NSUN6
chr14	93219240	93219240	chr14:93219240	1	+	cds	UBR7	ENST00000013070.11	CAACGCAGAAU	NSUN2
chr14	94051056	94051056	chr14:94051056	1	-	cds	DDX24	ENST00000640432.1	CAUAGCGGGAG	NSUN2
chr14	94446530	94446530	chr14:94446530	1	-	cds	SERPINA11	ENST00000334708.4	CUUCUCUCCAG	NSUN6
chr14	94592115	94592115	chr14:94592115	1	+	cds	SERPINA5	ENST00000553780.5	AGCCACGGGGA	NSUN2
chr14	95475786	95475786	chr14:95475786	1	-	cds	SYNE3	ENST00000557275.5	AGGAGCGUGGA	NSUN2
chr14	100128612	100128612	chr14:100128612	1	+	cds	EVL	ENST00000402714.6	CCCACCUCCAC	NSUN6
chr14	100129640	100129640	chr14:100129640	1	+	cds	EVL	ENST00000402714.6	GGUGGCGGAGG	NSUN2
chr14	102015990	102015990	chr14:102015990	6	+	cds	DYNC1H1	ENST00000360184.10	CUCUUCUCCAU	NSUN6
chr14	102049560	102049560	chr14:102049560	1	+	cds	DYNC1H1	ENST00000360184.10	UGCAUCUGGUG	other
chr14	102139353	102139353	chr14:102139353	2	-	cds	HSP90AA1	ENST00000334701.11	CCCUUCGGGAC	NSUN2
chr14	102434295	102434295	chr14:102434295	1	+	cds	TECPR2	ENST00000359520.12	AUUUCCUGGGG	NSUN6
chr14	102507560	102507560	chr14:102507560	10	-	cds	ANKRD9	ENST00000286918.9	UGCUGCGCGGC	NSUN6
chr14	102923727	102923727	chr14:102923727	1	+	cds	AMN	ENST00000299155.9	GCGGUCUCCAA	NSUN6
chr14	102952541	102952541	chr14:102952541	1	-	cds	CDC42BPB	ENST00000361246.7	UGCACCUCCCU	NSUN6
chr14	103336716	103336716	chr14:103336716	1	+	cds	EIF5	ENST00000216554.8	ACAGACCCAGU	other
chr14	103571639	103571639	chr14:103571639	4	+	cds	COA8	ENST00000409074.6	CUGCCCUCCAA	NSUN6
chr14	104026854	104026854	chr14:104026854	1	+	cds	TDRD9	ENST00000409874.9	GUACUCAGGGG	NSUN2
chr14	104098923	104098923	chr14:104098923	1	+	cds	ASPG	ENST00000546892.6	GUUCGCAGCUU	other
chr14	104176786	104176786	chr14:104176786	2	+	cds	KIF26A	ENST00000423312.6	CUGCUCGGGGA	NSUN2
chr14	104894763	104894763	chr14:104894763	10	+	cds	CEP170B	ENST00000414716.8	GGAAACAGGAG	NSUN2
chr14	105209633	105209633	chr14:105209633	3	-	cds	BRF1	ENST00000551787.5	GCAGACGGAGG	NSUN2
chr14	105348578	105348578	chr14:105348578	8	+	cds	PACS2	ENST00000430725.6	AGAUGCAGGGC	NSUN2
chr14	105391746	105391746	chr14:105391746	3	+	cds	PACS2	ENST00000430725.6	GUGAGCGGAGG	NSUN2
chr15	22466130	22466130	chr15:22466130	1	+	cds	GOLGA6L22	ENST00000620691.4	GGGAGCAGGAG	NSUN2
chr15	23130270	23130270	chr15:23130270	1	-	cds	GOLGA6L1	ENST00000614055.2	GGGAGCAGGAA	NSUN2
chr15	24978286	24978286	chr15:24978286	3	+	cds	SNRPN	ENST00000400100.5	GCCUCCGGGAA	NSUN2
chr15	26580368	26580368	chr15:26580368	1	-	cds	GABRB3	ENST00000628124.2	CAGUUCUCCAU	NSUN6
chr15	29054387	29054387	chr15:29054387	3	+	cds	APBA2	ENST00000561069.5	CAUUCCGGAGG	NSUN2
chr15	30929290	30929290	chr15:30929290	1	+	cds	FAN1	ENST00000657391.1	AUGCCCCCGAG	NSUN6
chr15	32633011	32633011	chr15:32633011	1	+	cds	ARHGAP11A	ENST00000565905.5	CAUCUCAGAGU	NSUN2
chr15	35450763	35450763	chr15:35450763	1	-	cds	DPH6	ENST00000256538.9	UUUGGCAGAGA	NSUN2
chr15	39801873	39801873	chr15:39801873	1	-	cds	GPR176	ENST00000299092.3	CUGCUCUCCAU	NSUN6
chr15	41699132	41699132	chr15:41699132	1	+	cds	MGA	ENST00000545763.5	ACAAGCAGGUG	NSUN2
chr15	42692496	42692496	chr15:42692496	1	+	cds	STARD9	ENST00000290607.12	UCGAACAGGGC	NSUN2
chr15	43376598	43376598	chr15:43376598	1	+	cds	TUBGCP4	ENST00000260383.11	UAUCGCCAAGC	other
chr15	43491680	43491680	chr15:43491680	1	-	cds	TP53BP1	ENST00000382044.8	CCAAACAGGAC	NSUN2
chr15	43524546	43524546	chr15:43524546	1	+	cds	MAP1A	ENST00000382031.5	ACUUUCAGGAG	NSUN2
chr15	43761438	43761438	chr15:43761438	1	+	cds	PDIA3	ENST00000300289.10	UCAGCCACUUG	other
chr15	45068938	45068938	chr15:45068938	1	+	cds	SORD	ENST00000267814.14	CAGAUCUCCAA	NSUN6
chr15	48331650	48331650	chr15:48331650	1	+	cds	DUT	ENST00000331200.8	CCCCUCGGCCG	NSUN2
chr15	49319618	49319618	chr15:49319618	1	+	cds	GALK2	ENST00000327171.7	UCAAACUCUAU	NSUN6
chr15	51341915	51341915	chr15:51341915	1	+	cds	GLDN	ENST00000335449.11	CCGCGCGGGGC	NSUN2
chr15	52046735	52046735	chr15:52046735	1	+	cds	MAPK6	ENST00000261845.7	AUUAACAGACG	NSUN2
chr15	52195396	52195396	chr15:52195396	1	-	cds	MYO5C	ENST00000261839.12	UCCAUCCUUUG	other
chr15	52351384	52351384	chr15:52351384	1	-	cds	MYO5A	ENST00000399231.7	CGCCCCAGGUG	NSUN2
chr15	52433280	52433280	chr15:52433280	1	-	cds	MYO5A	ENST00000399231.7	UUUGCCAGGGU	NSUN2
chr15	52433281	52433281	chr15:52433281	1	-	cds	MYO5A	ENST00000399231.7	GUUUGCCAGGG	NSUN2
chr15	55850680	55850680	chr15:55850680	2	-	cds	NEDD4	ENST00000338963.6	CAAGCCUCCAC	NSUN6
chr15	60361029	60361029	chr15:60361029	1	-	cds	ANXA2	ENST00000396024.7	GUCAGCCUUAU	other
chr15	63648093	63648093	chr15:63648093	1	-	cds	HERC1	ENST00000443617.7	GGAGGCAUUGU	other
chr15	64499748	64499748	chr15:64499748	1	+	cds	ZNF609	ENST00000416172.1	GUUCACUCCAA	NSUN6
chr15	64499975	64499975	chr15:64499975	1	+	cds	ZNF609	ENST00000416172.1	GGGUCCUCCAG	NSUN6
chr15	64822294	64822294	chr15:64822294	1	-	cds	PIF1	ENST00000559239.2	CACAUCGGGGG	NSUN2
chr15	65133329	65133329	chr15:65133329	1	-	cds	PDCD7	ENST00000204549.9	GUGUUCGGGAC	NSUN2
chr15	65639632	65639632	chr15:65639632	1	+	cds	SLC24A1	ENST00000537259.5	GACCUCUCUGC	NSUN6
chr15	66352177	66352177	chr15:66352177	2	-	cds	TIPIN	ENST00000261881.9	UGUACCUCCAA	NSUN6
chr15	66490570	66490570	chr15:66490570	1	+	cds	MAP2K1	ENST00000307102.9	ACCAUCGGCCU	NSUN2
chr15	67748243	67748243	chr15:67748243	1	+	cds	MAP2K5	ENST00000178640.10	AAAACCAGGGA	NSUN2
chr15	68714567	68714567	chr15:68714567	2	+	cds	CORO2B	ENST00000566799.5	GACCUCUCCAU	NSUN6
chr15	72266770	72266770	chr15:72266770	1	-	cds	PARP6	ENST00000569795.6	UGAAUCAGAGG	NSUN2
chr15	72731402	72731402	chr15:72731402	6	+	cds	BBS4	ENST00000395205.6	AAGUCCUCCAC	NSUN6
chr15	74133351	74133351	chr15:74133351	1	+	cds	ISLR2	ENST00000361742.7	AGCACCCGGGU	NSUN2
chr15	74195331	74195331	chr15:74195331	1	-	cds	STRA6	ENST00000395105.9	UCUGGCAGAGG	NSUN2
chr15	74411887	74411887	chr15:74411887	1	-	cds	SEMA7A	ENST00000261918.9	CUGAGCGGAGG	NSUN2
chr15	74458714	74458714	chr15:74458714	6	-	cds	UBL7	ENST00000567435.5	AACUCCAGGAG	NSUN2
chr15	74675061	74675061	chr15:74675061	2	-	cds	EDC3	ENST00000315127.9	UCUAUCAGGGA	NSUN2
chr15	74820662	74820662	chr15:74820662	1	+	cds	LMAN1L	ENST00000309664.10	AGAUGCAGCAG	NSUN2
chr15	74937957	74937957	chr15:74937957	3	-	cds	COX5A	ENST00000322347.11	ACCCUCGAGGC	NSUN2
chr15	74956500	74956500	chr15:74956500	2	-	cds	RPP25	ENST00000322177.5	CCCUUCGCAGA	other
chr15	75207207	75207207	chr15:75207207	1	+	cds	C15orf39	ENST00000360639.6	UCUCUCUCUAU	NSUN6
chr15	75677291	75677291	chr15:75677291	2	-	cds	CSPG4	ENST00000308508.5	GCGCUCAGAGC	NSUN2
chr15	77614389	77614389	chr15:77614389	1	-	cds	LINGO1	ENST00000355300.6	AACGACUCCAU	NSUN6
chr15	78054084	78054084	chr15:78054084	1	-	cds	TBC1D2B	ENST00000300584.7	GACCUCUCCAA	NSUN6
chr15	78292624	78292624	chr15:78292624	4	-	cds	WDR61	ENST00000558311.5	AGAUGCAGGAC	NSUN2
chr15	78800285	78800285	chr15:78800285	1	-	cds	ADAMTS7	ENST00000388820.5	CACAUCCGGGC	NSUN2
chr15	82151611	82151611	chr15:82151611	1	-	cds	EFL1	ENST00000359445.7	AGAAUCUCCAC	NSUN6
chr15	84982225	84982225	chr15:84982225	1	+	cds	PDE8A	ENST00000310298.8	AGCCCCGCGGC	NSUN6
chr15	85769189	85769189	chr15:85769189	1	-	cds	KLHL25	ENST00000337975.6	ACGAGCGGGUG	NSUN2
chr15	89326944	89326944	chr15:89326944	1	-	cds	POLG	ENST00000268124.10	GGGGGCUGGGG	NSUN6
chr15	90228160	90228160	chr15:90228160	1	+	cds	SEMA4B	ENST00000332496.10	GAGGACGGGGU	NSUN2
chr15	90271227	90271227	chr15:90271227	1	+	cds	NGRN	ENST00000379095.4	GUUCCCAGGUU	NSUN2
chr15	90890263	90890263	chr15:90890263	1	+	cds	FES	ENST00000414248.6	CGCCACUCCAC	NSUN6
chr15	90910163	90910163	chr15:90910163	2	+	cds	MAN2A2	ENST00000559717.6	CCGGCCUCCAG	NSUN6
chr15	93004684	93004684	chr15:93004684	1	+	cds	CHD2	ENST00000626874.2	UACAGCAGGAA	NSUN2
chr15	99334092	99334092	chr15:99334092	1	+	cds	LRRC28	ENST00000301981.8	GAGCUCUCCAU	NSUN6
chr15	101398526	101398526	chr15:101398526	3	-	cds	PCSK6	ENST00000611716.5	AGUCGCUGGGC	NSUN6
chr15	101724234	101724234	chr15:101724234	1	-	cds	TARSL2	ENST00000335968.8	UCACGCGGGAG	NSUN2
chr16	346922	346922	chr16:346922	1	-	cds	AXIN1	ENST00000262320.8	GUCCACAGACC	NSUN2
chr16	372173	372173	chr16:372173	4	-	cds	TMEM8A	ENST00000431232.7	UACACCUCCAU	NSUN6
chr16	407472	407472	chr16:407472	1	+	cds	DECR2	ENST00000424398.6	CCUCUCUCUAU	NSUN6
chr16	547453	547453	chr16:547453	1	+	cds	CAPN15	ENST00000219611.7	CUCCCCGGGGA	NSUN2
chr16	583027	583027	chr16:583027	1	+	cds	PIGQ	ENST00000409527.6	ACAAGCAGGAC	NSUN2
chr16	632864	632864	chr16:632864	1	+	cds	WFIKKN1	ENST00000319070.3	UGCACCUCCAC	NSUN6
chr16	649809	649809	chr16:649809	1	+	cds	WDR90	ENST00000549091.5	GUGGACGAGUG	NSUN2
chr16	650024	650024	chr16:650024	1	+	cds	WDR90	ENST00000549091.5	GCAUUCGGGGC	NSUN2
chr16	650606	650606	chr16:650606	2	+	cds	WDR90	ENST00000549091.5	GUUCUCCUGGU	other
chr16	656388	656388	chr16:656388	2	+	cds	WDR90	ENST00000549091.5	GCUUCCUGGAC	NSUN2
chr16	676674	676674	chr16:676674	2	+	cds	RHBDL1	ENST00000352681.7	CUGAUCAGCAG	NSUN2
chr16	681472	681472	chr16:681472	5	+	cds	STUB1	ENST00000565677.5	AACUUCGGGGA	NSUN2
chr16	694342	694342	chr16:694342	3	-	cds	FBXL16	ENST00000397621.6	CUGCCCCGGGG	NSUN2
chr16	728126	728126	chr16:728126	1	+	cds	HAGHL	ENST00000549114.5	ACGCGCGGGGA	NSUN2
chr16	1200401	1200401	chr16:1200401	1	+	cds	CACNA1H	ENST00000348261.11	GCACCCUGGGC	NSUN6
chr16	1220362	1220362	chr16:1220362	1	+	cds	CACNA1H	ENST00000348261.11	GCUUCCUGGAC	NSUN2
chr16	1220510	1220510	chr16:1220510	1	+	cds	CACNA1H	ENST00000348261.11	CAUCUCGGUGG	NSUN2
chr16	1362531	1362531	chr16:1362531	1	+	cds	GNPTG	ENST00000204679.9	ACCCCCCAGGG	NSUN2
chr16	1443991	1443991	chr16:1443991	1	-	cds	CCDC154	ENST00000389176.3	ACCCUCAGGGG	NSUN2
chr16	1500436	1500436	chr16:1500436	1	+	cds	TELO2	ENST00000262319.11	GCUGUCCUCAU	other
chr16	1523689	1523689	chr16:1523689	1	-	cds	IFT140	ENST00000361339.9	CACUUCUCCAA	NSUN6
chr16	1772816	1772816	chr16:1772816	1	-	cds	MRPS34	ENST00000177742.7	UGCGGCCCGAC	NSUN6
chr16	1777123	1777123	chr16:1777123	1	-	cds	SPSB3	ENST00000566339.6	CCUGCCAGAGG	NSUN2
chr16	1950970	1950970	chr16:1950970	1	-	cds	RPL3L	ENST00000268661.8	AAGAGCAAGAA	NSUN2
chr16	1964562	1964562	chr16:1964562	6	-	cds	RPS2	ENST00000343262.9	GGAACCGCGGU	NSUN6
chr16	1964563	1964563	chr16:1964563	1	-	cds	RPS2	ENST00000343262.9	GGGAACCGCGG	NSUN2
chr16	1977166	1977166	chr16:1977166	3	+	cds	TBL3	ENST00000568546.6	CUUCUCAGGCC	NSUN2
chr16	1998307	1998307	chr16:1998307	1	-	cds	ZNF598	ENST00000563630.6	GCCAGCAGCCA	other
chr16	2009577	2009577	chr16:2009577	1	-	cds	ZNF598	ENST00000563630.6	AGAUGCGGGUG	NSUN2
chr16	2020210	2020210	chr16:2020210	1	+	cds	NPW	ENST00000566435.3	CGACGCAGGAG	NSUN2
chr16	2080314	2080314	chr16:2080314	1	+	cds	TSC2	ENST00000643088.1	CGAACCUGGCG	NSUN2
chr16	2084299	2084299	chr16:2084299	2	+	cds	TSC2	ENST00000643088.1	CCCAUCGAGCG	NSUN2
chr16	2084517	2084517	chr16:2084517	1	+	cds	TSC2	ENST00000643088.1	GUCGGCCUCGG	other
chr16	2084545	2084545	chr16:2084545	1	+	cds	TSC2	ENST00000643088.1	CAGCCCGAGGG	NSUN2
chr16	2119352	2119352	chr16:2119352	1	-	cds	PKD1	ENST00000262304.8	CCGGGCGCUGG	other
chr16	2175896	2175896	chr16:2175896	9	+	cds	TRAF7	ENST00000326181.11	GUCUACUCCAU	NSUN6
chr16	2176359	2176359	chr16:2176359	9	+	cds	TRAF7	ENST00000326181.11	CUUCUCAGGGG	NSUN2
chr16	2456714	2456714	chr16:2456714	4	+	cds	CCNF	ENST00000397066.9	AAACCCCUGGU	other
chr16	2771484	2771484	chr16:2771484	3	-	cds	ELOB	ENST00000262306.11	CCACGCUGGGG	NSUN6
chr16	2896590	2896590	chr16:2896590	2	+	cds	FLYWCH2	ENST00000293981.10	ACAGCCUCCAA	NSUN6
chr16	2967119	2967119	chr16:2967119	4	+	cds	KREMEN2	ENST00000572045.5	UGCUCCGCGCC	other
chr16	2967978	2967978	chr16:2967978	1	+	cds	KREMEN2	ENST00000571007.5	AGUGCCUCCAG	NSUN6
chr16	3404565	3404565	chr16:3404565	1	+	cds	AC025283.2	ENST00000575785.2	CCAGGCAGGAG	NSUN2
chr16	4364276	4364276	chr16:4364276	1	-	cds	CORO7-PAM16	ENST00000572467.5	GCAAGCGAGGG	NSUN2
chr16	4512816	4512816	chr16:4512816	1	-	cds	CDIP1	ENST00000567695.6	UCGUGCUGGGU	NSUN6
chr16	4512841	4512841	chr16:4512841	1	-	cds	CDIP1	ENST00000567695.6	UCCUACGAGAU	NSUN2
chr16	4513002	4513002	chr16:4513002	8	-	cds	CDIP1	ENST00000567695.6	ACACGCCAGGG	NSUN2
chr16	4694080	4694080	chr16:4694080	1	+	cds	NUDT16L1	ENST00000304301.10	UGGGCCUGGGC	NSUN6
chr16	4783735	4783735	chr16:4783735	1	-	cds	SEPTIN12	ENST00000396693.9	UGCAGCGGCUG	other
chr16	4883828	4883828	chr16:4883828	3	-	cds	PPL	ENST00000345988.7	CAUGACUCCAG	NSUN6
chr16	8628835	8628835	chr16:8628835	1	+	cds	METTL22	ENST00000381920.7	UUCUGCUGAGA	NSUN2
chr16	11345705	11345705	chr16:11345705	5	+	cds	RMI2	ENST00000312499.6	CCGAGCGGGGA	NSUN2
chr16	13934211	13934211	chr16:13934211	1	+	cds	ERCC4	ENST00000311895.7	CUGGUCCUAGA	other
chr16	15006565	15006565	chr16:15006565	1	+	cds	PDXDC1	ENST00000563679.5	CUGGGCCAAUA	other
chr16	16014512	16014512	chr16:16014512	1	+	cds	ABCC1	ENST00000399410.8	UAAUUCAGCUG	other
chr16	19521754	19521754	chr16:19521754	1	-	cds	GDE1	ENST00000353258.8	CCCACCGUGGC	NSUN2
chr16	20427793	20427793	chr16:20427793	1	+	cds	ACSM5	ENST00000331849.8	ACUCUCUCCAA	NSUN6
chr16	23148978	23148978	chr16:23148978	1	-	cds	USP31	ENST00000219689.11	CGGGCCGGCCG	NSUN2
chr16	24794715	24794715	chr16:24794715	1	+	cds	TNRC6A	ENST00000395799.8	GUCAUCGAAGG	NSUN2
chr16	27257516	27257516	chr16:27257516	1	-	cds	NSMCE1	ENST00000361439.9	GCUUCCUCCAG	NSUN6
chr16	27461530	27461530	chr16:27461530	5	-	cds	GTF3C1	ENST00000561623.5	AAGCGCUGGCU	NSUN2
chr16	28320846	28320846	chr16:28320846	1	+	cds	SBK1	ENST00000671413.2	CCCCCCGGCCG	NSUN2
chr16	29454753	29454753	chr16:29454753	1	+	cds	SLX1B	ENST00000330181.9	UCCCGCGGGGG	NSUN2
chr16	29885649	29885649	chr16:29885649	6	-	cds	SEZ6L2	ENST00000346932.9	AGUCCCUCUAC	NSUN6
chr16	29885735	29885735	chr16:29885735	1	-	cds	SEZ6L2	ENST00000346932.9	GCGCUCAGGGG	NSUN2
chr16	29901507	29901507	chr16:29901507	1	+	cds	ASPHD1	ENST00000308748.10	AGGGCCAGGGG	NSUN2
chr16	29901666	29901666	chr16:29901666	4	+	cds	ASPHD1	ENST00000308748.10	CUUCUCAGGGA	NSUN2
chr16	29968112	29968112	chr16:29968112	14	+	cds	TMEM219	ENST00000414689.6	UGUUCCAGGAA	NSUN2
chr16	29991206	29991206	chr16:29991206	1	+	cds	TAOK2	ENST00000279394.7	CUGCCCAGGGC	NSUN2
chr16	30117206	30117206	chr16:30117206	8	-	cds	MAPK3	ENST00000263025.9	CUGCCCUCCAA	NSUN6
chr16	30739341	30739341	chr16:30739341	1	+	cds	SRCAP	ENST00000262518.9	GCGGGCCAGGC	NSUN2
chr16	30739342	30739342	chr16:30739342	1	+	cds	SRCAP	ENST00000262518.9	CGGGCCAGGCG	NSUN2
chr16	30739346	30739346	chr16:30739346	1	+	cds	SRCAP	ENST00000262518.9	CCAGGCGGGUU	NSUN2
chr16	30782731	30782731	chr16:30782731	5	-	cds	ZNF629	ENST00000262525.6	AGCACCGGGUG	NSUN2
chr16	30925776	30925776	chr16:30925776	1	+	cds	FBXL19	ENST00000338343.8	GGGGGCCGGGG	NSUN2
chr16	30925777	30925777	chr16:30925777	1	+	cds	FBXL19	ENST00000338343.8	GGGGCCGGGGG	NSUN2
chr16	30987989	30987989	chr16:30987989	2	+	cds	HSD3B7	ENST00000297679.10	UGCUGCAGUGG	NSUN2
chr16	31092787	31092787	chr16:31092787	3	-	cds	VKORC1	ENST00000319788.11	GAUUACAGGCG	NSUN2
chr16	46678945	46678945	chr16:46678945	1	-	cds	VPS35	ENST00000299138.12	ACAAACAGAUU	other
chr16	50293389	50293389	chr16:50293389	1	+	cds	ADCY7	ENST00000394697.6	CACAUCUCCAU	NSUN6
chr16	52464125	52464125	chr16:52464125	1	-	cds	TOX3	ENST00000219746.14	CUCCUCCAGAG	other
chr16	56328692	56328692	chr16:56328692	5	+	cds	GNAO1	ENST00000262493.12	CUCUGCAGAGC	NSUN2
chr16	56969985	56969985	chr16:56969985	1	+	cds	CETP	ENST00000379780.6	UGCAUCUCCAA	NSUN6
chr16	57452862	57452862	chr16:57452862	1	+	cds	COQ9	ENST00000262507.11	AGCACCGCAUC	other
chr16	57756913	57756913	chr16:57756913	2	+	cds	KATNB1	ENST00000379661.8	UUCCGCGAGCU	NSUN2
chr16	58580638	58580638	chr16:58580638	1	-	cds	CNOT1	ENST00000317147.10	AUUGCCACAUG	other
chr16	66935529	66935529	chr16:66935529	3	+	cds	CES2	ENST00000652196.1	CCAAACUCCAA	NSUN6
chr16	67258333	67258333	chr16:67258333	1	+	cds	SLC9A5	ENST00000299798.16	UUUGACAAGAA	NSUN2
chr16	67280104	67280104	chr16:67280104	1	+	cds	PLEKHG4	ENST00000360461.9	ACCGACUGGAG	NSUN2
chr16	67280446	67280446	chr16:67280446	4	+	cds	PLEKHG4	ENST00000360461.9	CCAAGCAGGGC	NSUN2
chr16	67284886	67284886	chr16:67284886	1	+	cds	PLEKHG4	ENST00000360461.9	AUCCGCCAGGA	NSUN2
chr16	67284887	67284887	chr16:67284887	3	+	cds	PLEKHG4	ENST00000360461.9	UCCGCCAGGAG	NSUN2
chr16	67481026	67481026	chr16:67481026	3	-	cds	ATP6V0D1	ENST00000290949.8	UGGUGCGCGGC	NSUN6
chr16	67930469	67930469	chr16:67930469	1	-	cds	CTRL	ENST00000574481.6	UCAAACGAGGC	NSUN2
chr16	67934585	67934585	chr16:67934585	1	-	cds	PSMB10	ENST00000358514.9	GGAAACUGUGC	other
chr16	67946498	67946498	chr16:67946498	1	-	cds	SLC12A4	ENST00000316341.8	UGGUGCUGGGC	NSUN6
chr16	67980243	67980243	chr16:67980243	1	-	cds	DPEP3	ENST00000268793.6	GCCCUCUCCAC	NSUN6
chr16	67980263	67980263	chr16:67980263	1	-	cds	DPEP3	ENST00000268793.6	CCACGCCGGGC	NSUN2
chr16	68907509	68907509	chr16:68907509	1	+	cds	TANGO6	ENST00000261778.2	CAUCUCGGGGA	NSUN2
chr16	70129066	70129066	chr16:70129066	1	+	cds	PDPR	ENST00000288050.8	GGAUGCAGUGG	NSUN2
chr16	70251584	70251584	chr16:70251584	1	-	cds	EXOSC6	ENST00000435634.3	CUUCGCGGGCC	NSUN2
chr16	70316052	70316052	chr16:70316052	3	+	cds	DDX19B	ENST00000563206.5	UGCAGCGGGAU	NSUN2
chr16	70356195	70356195	chr16:70356195	6	+	cds	AC012184.2	ENST00000443119.7	UGCAACGGGAU	NSUN2
chr16	70473214	70473214	chr16:70473214	1	+	cds	FCSK	ENST00000571514.5	UCUCGCCGGGA	NSUN2
chr16	70530872	70530872	chr16:70530872	1	+	cds	SF3B3	ENST00000302516.10	GAUGUCGGAUU	other
chr16	70663963	70663963	chr16:70663963	5	-	cds	MTSS2	ENST00000338779.11	GGCAGCCGGGU	NSUN2
chr16	74774625	74774625	chr16:74774625	2	-	cds	FA2H	ENST00000219368.8	CCACCCGGGGG	NSUN2
chr16	74874419	74874419	chr16:74874419	1	-	cds	WDR59	ENST00000262144.11	CACUGCCGGAG	NSUN2
chr16	75113996	75113996	chr16:75113996	3	-	cds	LDHD	ENST00000300051.8	ACAUCCUCCAG	NSUN6
chr16	75235553	75235553	chr16:75235553	1	-	cds	BCAR1	ENST00000162330.10	AGGGCCGGGCC	NSUN2
chr16	75242888	75242888	chr16:75242888	1	-	cds	BCAR1	ENST00000162330.10	GCCAGCAGGGC	NSUN2
chr16	81034853	81034853	chr16:81034853	1	-	cds	AC092718.8	ENST00000640345.1	CAAGGCUCCAG	NSUN6
chr16	87644422	87644422	chr16:87644422	1	+	cds	JPH3	ENST00000284262.3	CCUCUCCGGCG	NSUN2
chr16	88428214	88428214	chr16:88428214	1	+	cds	ZNF469	ENST00000565624.2	AAUUUCGGGGU	NSUN2
chr16	88434966	88434966	chr16:88434966	1	+	cds	ZNF469	ENST00000565624.2	ACACCCGGGAG	NSUN2
chr16	88436308	88436308	chr16:88436308	1	+	cds	ZNF469	ENST00000565624.2	AAUAGCAGGGU	NSUN2
chr16	88577161	88577161	chr16:88577161	1	+	cds	ZC3H18	ENST00000301011.9	UCACUCUCCAG	NSUN6
chr16	88630552	88630552	chr16:88630552	9	+	cds	ZC3H18	ENST00000301011.9	CAGAACUCCAA	NSUN6
chr16	88645246	88645246	chr16:88645246	1	-	cds	CYBA	ENST00000567174.5	GUUGCCAAGUG	NSUN2
chr16	88655363	88655363	chr16:88655363	12	-	cds	MVD	ENST00000301012.8	GCAUCCGGGAG	NSUN2
chr16	88714869	88714869	chr16:88714869	2	+	cds	CTU2	ENST00000312060.9	GACCCCCAAGC	other
chr16	88733716	88733716	chr16:88733716	1	-	cds	PIEZO1	ENST00000301015.14	CUGAGCGGCUG	other
chr16	88810479	88810479	chr16:88810479	4	-	cds	APRT	ENST00000378364.8	GAAAGCGGGGG	NSUN2
chr16	88824769	88824769	chr16:88824769	4	-	cds	GALNS	ENST00000268695.10	UCAGACAGGGC	NSUN2
chr16	89198735	89198735	chr16:89198735	1	-	cds	SLC22A31	ENST00000614943.4	UCGAGCCAGGA	NSUN2
chr16	89199131	89199131	chr16:89199131	1	-	cds	SLC22A31	ENST00000614943.4	UUUCUCGGUGG	NSUN2
chr16	89275095	89275095	chr16:89275095	2	-	cds	ANKRD11	ENST00000378330.7	UCGAGCGGGAG	NSUN2
chr16	89275128	89275128	chr16:89275128	1	-	cds	ANKRD11	ENST00000378330.7	CCGUCCGGGGA	NSUN2
chr16	89553804	89553804	chr16:89553804	15	+	cds	SPG7	ENST00000647079.1	CAGGACGACCU	other
chr16	89765038	89765038	chr16:89765038	5	-	cds	FANCA	ENST00000389301.8	GUUCUCAGAGG	NSUN2
chr16	89773299	89773299	chr16:89773299	1	-	cds	FANCA	ENST00000389301.8	AGAGCCUCCAU	NSUN6
chr16	89859292	89859292	chr16:89859292	3	+	cds	SPIRE2	ENST00000378247.8	AGGGACGGAGC	NSUN2
chr16	89934851	89934851	chr16:89934851	1	+	cds	AC092143.1	ENST00000556922.1	GCUUCCAGCUG	other
chr17	1471995	1471995	chr17:1471995	1	-	cds	MYO1C	ENST00000648446.1	GCCACCAGGUG	NSUN2
chr17	1471996	1471996	chr17:1471996	1	-	cds	MYO1C	ENST00000648446.1	CGCCACCAGGU	NSUN2
chr17	3624202	3624202	chr17:3624202	7	-	cds	AC027796.3	ENST00000572919.1	UUACCCCGGUG	NSUN2
chr17	4050861	4050861	chr17:4050861	1	-	cds	ZZEF1	ENST00000381638.7	CCAGACGCGCA	other
chr17	4584923	4584923	chr17:4584923	1	+	cds	SMTNL2	ENST00000389313.9	GCGCCCGGGGU	NSUN2
chr17	4739333	4739333	chr17:4739333	1	-	cds	CXCL16	ENST00000293778.11	UGGGACGGGAC	NSUN2
chr17	4790009	4790009	chr17:4790009	1	+	cds	GLTPD2	ENST00000331264.8	UCUGCCUCCAC	NSUN6
chr17	4807830	4807830	chr17:4807830	1	+	cds	PLD2	ENST00000263088.11	GCCAGCUCCAG	NSUN6
chr17	4818495	4818495	chr17:4818495	3	+	cds	PLD2	ENST00000263088.11	ACAAACAGGGG	NSUN2
chr17	4822688	4822688	chr17:4822688	2	+	cds	PLD2	ENST00000263088.11	CUCUCCGGGAG	NSUN2
chr17	4970456	4970456	chr17:4970456	1	-	cds	CAMTA2	ENST00000414043.7	CUGCCCGAGGC	NSUN2
chr17	4974395	4974395	chr17:4974395	3	-	cds	CAMTA2	ENST00000414043.7	UGCUCCUCCAG	NSUN6
chr17	5004622	5004622	chr17:5004622	1	+	cds	KIF1C	ENST00000320785.10	AAUUACGAGGA	NSUN2
chr17	5468855	5468855	chr17:5468855	7	-	cds	DHX33	ENST00000225296.8	CAUGCCGGAGG	NSUN2
chr17	7236043	7236043	chr17:7236043	1	-	cds	PHF23	ENST00000571362.5	CCCUCCUGCUG	NSUN6
chr17	7327687	7327687	chr17:7327687	1	-	cds	NEURL4	ENST00000315614.11	GUGGGCGUGGA	NSUN2
chr17	7351381	7351381	chr17:7351381	1	+	cds	ACAP1	ENST00000158762.8	AUGACCUCCAC	NSUN6
chr17	7384076	7384076	chr17:7384076	1	+	cds	TNK1	ENST00000570896.5	GCUGGCGGGAG	NSUN2
chr17	7426655	7426655	chr17:7426655	1	+	cds	SPEM2	ENST00000333870.8	GCCACCAGGGU	NSUN2
chr17	7497814	7497814	chr17:7497814	2	+	cds	POLR2A	ENST00000617998.5	CCCCGCUCCAU	NSUN6
chr17	7556854	7556854	chr17:7556854	1	+	cds	TNFSF12	ENST00000293825.11	CAGAUCGGGGA	NSUN2
chr17	7581478	7581478	chr17:7581478	1	+	cds	CD68	ENST00000380498.10	AUCAUCCGGAG	NSUN2
chr17	7884950	7884950	chr17:7884950	1	+	cds	CHD3	ENST00000380358.9	GACGACGAGGG	NSUN2
chr17	7884984	7884984	chr17:7884984	2	+	cds	CHD3	ENST00000380358.9	ACGACCGGGGC	NSUN2
chr17	7910885	7910885	chr17:7910885	8	+	cds	CHD3	ENST00000380358.9	GGGUACGGGGC	NSUN2
chr17	7939621	7939621	chr17:7939621	7	+	cds	CNTROB	ENST00000380262.7	AGCAUCGAGAG	NSUN2
chr17	8148659	8148659	chr17:8148659	1	-	cds	PER1	ENST00000317276.9	GCAUCCAUUCG	other
chr17	10539539	10539539	chr17:10539539	1	-	cds	MYH2	ENST00000532183.6	ACCUCCAGAGU	NSUN2
chr17	10697299	10697299	chr17:10697299	8	-	cds	SCO1	ENST00000255390.10	CACUGCGAGGC	NSUN2
chr17	12994801	12994801	chr17:12994801	4	-	cds	ELAC2	ENST00000338034.9	UAUUCCGGGGA	NSUN2
chr17	12996607	12996607	chr17:12996607	9	-	cds	ELAC2	ENST00000338034.9	GUGGACAGGGU	NSUN2
chr17	14192013	14192013	chr17:14192013	1	+	cds	COX10	ENST00000261643.8	UUUGCCACUUG	other
chr17	16068037	16068037	chr17:16068037	8	-	cds	NCOR1	ENST00000268712.8	GAAGUCUCCAG	NSUN6
chr17	17206114	17206114	chr17:17206114	3	-	cds	PLD6	ENST00000321560.4	GGCUCCGGGCG	NSUN2
chr17	17219101	17219101	chr17:17219101	1	-	cds	FLCN	ENST00000285071.9	CCCGGCAGAGU	NSUN2
chr17	17221416	17221416	chr17:17221416	1	-	cds	FLCN	ENST00000389169.9	CAGAACGAGCC	NSUN2
chr17	18184321	18184321	chr17:18184321	1	+	cds	ALKBH5	ENST00000399138.5	GCGGGCAGCCG	other
chr17	18184324	18184324	chr17:18184324	1	+	cds	ALKBH5	ENST00000399138.5	GGCAGCCGGGA	NSUN2
chr17	18184325	18184325	chr17:18184325	1	+	cds	ALKBH5	ENST00000399138.5	GCAGCCGGGAG	NSUN2
chr17	18232506	18232506	chr17:18232506	1	+	cds	LLGL1	ENST00000316843.9	UGCACCUGGCG	NSUN2
chr17	18264639	18264639	chr17:18264639	1	+	cds	MIEF2	ENST00000323019.9	UGGAGCAGGCC	NSUN2
chr17	19343444	19343444	chr17:19343444	8	-	cds	B9D1	ENST00000261499.10	GUUCUCAGGGC	NSUN2
chr17	19783815	19783815	chr17:19783815	2	-	cds	ULK2	ENST00000361658.6	UUCCCCUCCAG	NSUN6
chr17	27577631	27577631	chr17:27577631	1	+	cds	KSR1	ENST00000644974.1	GGUGACAGGCC	NSUN2
chr17	27610169	27610169	chr17:27610169	2	+	cds	KSR1	ENST00000644974.1	CCAUUCUCCAA	NSUN6
chr17	27617328	27617328	chr17:27617328	1	+	cds	KSR1	ENST00000644974.1	ACCUGCAGGAG	NSUN2
chr17	28368575	28368575	chr17:28368575	3	-	cds	VTN	ENST00000226218.9	UGAUGCAGCGG	NSUN2
chr17	28372286	28372286	chr17:28372286	1	+	cds	SARM1	ENST00000585482.6	CGGCGCGCGGG	NSUN6
chr17	28717363	28717363	chr17:28717363	1	-	cds	RAB34	ENST00000395243.7	CACCCCGGCCG	NSUN2
chr17	29109949	29109949	chr17:29109949	9	-	cds	MYO18A	ENST00000527372.6	CACUGCGAGGC	NSUN2
chr17	29569034	29569034	chr17:29569034	1	+	cds	TP53I13	ENST00000301057.8	ACCGGCGGAGG	NSUN2
chr17	29569043	29569043	chr17:29569043	1	+	cds	TP53I13	ENST00000301057.8	GGAGGCGGGAG	NSUN2
chr17	29593655	29593655	chr17:29593655	1	+	cds	ANKRD13B	ENST00000394859.8	AGGGGCCCGAG	NSUN6
chr17	29593656	29593656	chr17:29593656	1	+	cds	ANKRD13B	ENST00000394859.8	GGGGCCCGAGG	NSUN2
chr17	29593657	29593657	chr17:29593657	1	+	cds	ANKRD13B	ENST00000394859.8	GGGCCCGAGGG	NSUN2
chr17	29618049	29618049	chr17:29618049	2	-	cds	CORO6	ENST00000584969.5	GGACCCGAACA	other
chr17	30445698	30445698	chr17:30445698	1	+	cds	CPD	ENST00000225719.9	AUAAUCCAGUU	other
chr17	32940884	32940884	chr17:32940884	1	+	cds	TMEM98	ENST00000394642.7	UCUGUCGGCUG	other
chr17	35626631	35626631	chr17:35626631	1	+	cds	AP2B1	ENST00000621914.4	GUGAGCGGGUA	NSUN2
chr17	36989364	36989364	chr17:36989364	6	+	cds	AATF	ENST00000619387.5	GCAAACCUGAG	other
chr17	38352685	38352685	chr17:38352685	1	+	cds	SOCS7	ENST00000612932.6	GGGGGCGGCCG	NSUN2
chr17	38466582	38466582	chr17:38466582	1	+	cds	ARHGAP23	ENST00000622683.5	CCGGGCGGGGG	NSUN2
chr17	38561878	38561878	chr17:38561878	1	-	cds	SRCIN1	ENST00000617146.5	ACAAGCGCGGC	NSUN6
chr17	38715657	38715657	chr17:38715657	1	+	cds	MLLT6	ENST00000621332.5	GCACGCAGGAG	NSUN2
chr17	38720743	38720743	chr17:38720743	1	+	cds	MLLT6	ENST00000621332.5	UUCUUCUGAGG	NSUN2
chr17	38799390	38799390	chr17:38799390	1	-	cds	PIP4K2B	ENST00000619039.4	GGUGGCGGUGG	NSUN2
chr17	38799396	38799396	chr17:38799396	2	-	cds	PIP4K2B	ENST00000619039.4	CACGGCGGUGG	NSUN2
chr17	40123245	40123245	chr17:40123245	1	+	cds	MSL1	ENST00000398532.9	GGUGGCGGCUC	other
chr17	40123248	40123248	chr17:40123248	1	+	cds	MSL1	ENST00000398532.9	GGCGGCUCGGG	NSUN6
chr17	40123250	40123250	chr17:40123250	1	+	cds	MSL1	ENST00000398532.9	CGGCUCGGGAG	NSUN2
chr17	40168272	40168272	chr17:40168272	2	+	cds	CASC3	ENST00000264645.12	CAUGUCUCCAG	NSUN6
chr17	41620747	41620747	chr17:41620747	1	-	cds	KRT17	ENST00000311208.13	AGAACCAGGAA	NSUN2
chr17	41757771	41757771	chr17:41757771	1	-	cds	JUP	ENST00000393930.5	CUCGUCGGUGG	NSUN2
chr17	41821810	41821810	chr17:41821810	4	+	cds	FKBP10	ENST00000321562.8	CCCUCCGGAGG	NSUN2
chr17	41973629	41973629	chr17:41973629	5	+	cds	CNP	ENST00000393892.8	CCUGCCGCGGG	NSUN6
chr17	42123157	42123157	chr17:42123157	1	+	cds	HSPB9	ENST00000565659.2	UGCACCGGAAA	NSUN2
chr17	42190228	42190228	chr17:42190228	1	-	cds	GHDC	ENST00000593209.5	UGUGGCGCUGA	other
chr17	42192723	42192723	chr17:42192723	1	-	cds	GHDC	ENST00000593209.5	UCUGGCAGCCC	other
chr17	42192727	42192727	chr17:42192727	2	-	cds	GHDC	ENST00000593209.5	UGGGUCUGGCA	NSUN2
chr17	42192733	42192733	chr17:42192733	2	-	cds	GHDC	ENST00000593209.5	CCUUGCUGGGU	NSUN6
chr17	42333708	42333708	chr17:42333708	1	-	cds	STAT3	ENST00000264657.9	CUCGUCAUCAA	other
chr17	42544009	42544009	chr17:42544009	1	+	cds	NAGLU	ENST00000225927.7	GGUGGCCAACU	other
chr17	42544010	42544010	chr17:42544010	1	+	cds	NAGLU	ENST00000225927.7	GUGGCCAACUA	other
chr17	42563061	42563061	chr17:42563061	1	+	cds	COASY	ENST00000421097.6	CGCGACUGGCC	NSUN2
chr17	42809442	42809442	chr17:42809442	1	+	cds	CNTD1	ENST00000588408.6	ACUCACGGAGU	NSUN2
chr17	42845230	42845230	chr17:42845230	1	+	cds	AOC2	ENST00000253799.8	CUACCCUGGCA	NSUN2
chr17	43215896	43215896	chr17:43215896	1	+	cds	TMEM106A	ENST00000588659.5	AACUCCUCCAC	NSUN6
chr17	44316698	44316698	chr17:44316698	2	+	cds	RUNDC3A	ENST00000590941.5	GCACGCGGGAC	NSUN2
chr17	44323529	44323529	chr17:44323529	6	-	cds	SLC25A39	ENST00000225308.12	GCCCCCUCCAG	NSUN6
chr17	44352244	44352244	chr17:44352244	2	+	cds	GRN	ENST00000053867.8	GUUGCCCCAUG	other
chr17	44354980	44354980	chr17:44354980	1	-	cds	FAM171A2	ENST00000293443.12	CCUCCCGGGAU	NSUN2
chr17	44376127	44376127	chr17:44376127	1	-	cds	ITGA2B	ENST00000262407.6	CAGAACAGCUU	other
chr17	45121114	45121114	chr17:45121114	1	-	cds	PLCD3	ENST00000619929.5	CACAUCGAGGC	NSUN2
chr17	45143489	45143489	chr17:45143489	1	+	cds	ACBD4	ENST00000431281.5	GCUCCCGGGGC	NSUN2
chr17	45243293	45243293	chr17:45243293	1	+	cds	FMNL1	ENST00000331495.8	GGGGGCCGAGC	NSUN2
chr17	45243294	45243294	chr17:45243294	1	+	cds	FMNL1	ENST00000331495.8	GGGGCCGAGCG	NSUN2
chr17	45999547	45999547	chr17:45999547	1	+	cds	STH	ENST00000537309.1	CUGAGCAGGGA	NSUN2
chr17	46170871	46170871	chr17:46170871	1	-	cds	KANSL1	ENST00000432791.6	CCGAGCAGCGU	NSUN2
chr17	47699405	47699405	chr17:47699405	1	+	cds	TBKBP1	ENST00000361722.7	GAGGCCCGGGG	NSUN2
chr17	47709146	47709146	chr17:47709146	11	+	cds	TBKBP1	ENST00000361722.7	GCCUACGCGGG	NSUN6
chr17	47709148	47709148	chr17:47709148	10	+	cds	TBKBP1	ENST00000361722.7	CUACGCGGGCG	NSUN2
chr17	47817345	47817345	chr17:47817345	1	-	cds	OSBPL7	ENST00000007414.8	AGUGUCAGGGG	NSUN2
chr17	47820024	47820024	chr17:47820024	4	-	cds	OSBPL7	ENST00000007414.8	AGAGGCAGGAA	NSUN2
chr17	48786307	48786307	chr17:48786307	1	-	cds	TTLL6	ENST00000433608.6	UAAAACGGGAG	NSUN2
chr17	48787827	48787827	chr17:48787827	1	-	cds	TTLL6	ENST00000433608.6	GGGCUCGGGAG	NSUN2
chr17	50077019	50077019	chr17:50077019	1	+	cds	ITGA3	ENST00000320031.13	AUCAACGUGAC	other
chr17	50150397	50150397	chr17:50150397	1	-	cds	PPP1R9B	ENST00000612501.2	CCCGACGAGGC	NSUN2
chr17	50357115	50357115	chr17:50357115	5	+	cds	XYLT2	ENST00000017003.7	AUUUCCAGGGC	NSUN2
chr17	50383033	50383033	chr17:50383033	1	-	cds	LRRC59	ENST00000225972.8	CGCCGCCAUGA	other
chr17	50517684	50517684	chr17:50517684	1	+	cds	MYCBPAP	ENST00000436259.6	UUGCUCGAGGG	NSUN2
chr17	50551110	50551110	chr17:50551110	15	+	cds	SPATA20	ENST00000619622.4	CAAUUCAGGGC	NSUN2
chr17	50699733	50699733	chr17:50699733	1	-	cds	ANKRD40	ENST00000285243.7	GGCCCCUCCAC	NSUN6
chr17	57116885	57116885	chr17:57116885	3	+	cds	AKAP1	ENST00000337714.8	CGUUUCAGGGA	NSUN2
chr17	57866528	57866528	chr17:57866528	1	-	cds	CUEDC1	ENST00000577830.6	CGGGGCAGGCG	NSUN2
chr17	58307891	58307891	chr17:58307891	1	-	cds	TSPOAP1	ENST00000268893.10	AGGGGCCCCCA	NSUN6
chr17	58543200	58543200	chr17:58543200	1	-	cds	SEPTIN4	ENST00000672673.1	AACAGCGAGGU	NSUN2
chr17	59028434	59028434	chr17:59028434	4	-	cds	TRIM37	ENST00000393066.7	GUUGCCAAUUG	other
chr17	62664889	62664889	chr17:62664889	1	+	cds	MRC2	ENST00000303375.10	AGACCCGCAGU	other
chr17	62689599	62689599	chr17:62689599	5	+	cds	MRC2	ENST00000303375.10	CCUUCCGGCUG	other
chr17	62689716	62689716	chr17:62689716	1	+	cds	MRC2	ENST00000303375.10	CUGCCCGAGGG	NSUN2
chr17	62692371	62692371	chr17:62692371	7	+	cds	MRC2	ENST00000303375.10	ACAGCCGCAGC	other
chr17	63435211	63435211	chr17:63435211	1	-	cds	CYB561	ENST00000392975.6	UUCCCCGGAGC	NSUN2
chr17	66302867	66302867	chr17:66302867	5	+	cds	PRKCA	ENST00000413366.8	UUUUCCCGGGC	NSUN2
chr17	67947781	67947781	chr17:67947781	1	+	cds	BPTF	ENST00000306378.11	CAUGACUCCAG	NSUN6
chr17	68255803	68255803	chr17:68255803	1	+	cds	AMZ2	ENST00000612294.4	GCGCCCUCUAA	NSUN6
chr17	68427148	68427148	chr17:68427148	6	-	cds	WIPI1	ENST00000262139.10	UCAGCCUCCAC	NSUN6
chr17	68430058	68430058	chr17:68430058	1	-	cds	WIPI1	ENST00000262139.10	CAGGACAGGGC	NSUN2
chr17	73201799	73201799	chr17:73201799	1	+	cds	COG1	ENST00000618996.4	AAACUCAGGAA	NSUN2
chr17	73399198	73399198	chr17:73399198	1	-	cds	SDK2	ENST00000392650.8	AAAACCUCCAU	NSUN6
chr17	74564071	74564071	chr17:74564071	1	-	cds	CD300H	ENST00000641710.1	CCAUCCUGGAG	NSUN2
chr17	75131638	75131638	chr17:75131638	1	-	cds	NT5C	ENST00000245552.7	UCCUGCGGGGC	NSUN2
chr17	75131641	75131641	chr17:75131641	1	-	cds	NT5C	ENST00000245552.7	GCCUCCUGCGG	NSUN6
chr17	75488784	75488784	chr17:75488784	1	+	cds	TMEM94	ENST00000314256.12	GGAGCCGGGAG	NSUN2
chr17	75489614	75489614	chr17:75489614	1	+	cds	TMEM94	ENST00000314256.12	AUCUUCAGUGC	NSUN2
chr17	75491864	75491864	chr17:75491864	1	+	cds	TMEM94	ENST00000314256.12	UUCAGCAGGGA	NSUN2
chr17	75523684	75523684	chr17:75523684	1	+	cds	TSEN54	ENST00000333213.11	GGGGGCUUGGA	other
chr17	75570985	75570985	chr17:75570985	3	+	cds	LLGL2	ENST00000167462.9	CCAGGCCUCCA	other
chr17	75588090	75588090	chr17:75588090	1	+	cds	MYO15B	ENST00000610510.4	CAGCGCCUGGA	other
chr17	75588100	75588100	chr17:75588100	1	+	cds	MYO15B	ENST00000610510.4	AGAGGCCCGGG	NSUN2
chr17	75754787	75754787	chr17:75754787	1	+	cds	ITGB4	ENST00000579662.5	GACUACUCCAC	NSUN6
chr17	75847929	75847929	chr17:75847929	2	-	cds	WBP2	ENST00000254806.8	CAAGCCUCCAG	NSUN6
chr17	75896614	75896614	chr17:75896614	1	-	cds	TRIM65	ENST00000269383.8	CGGACCGAGGG	NSUN2
chr17	75913736	75913736	chr17:75913736	5	-	cds	FBF1	ENST00000586717.5	UUCCCCAGGGC	NSUN2
chr17	76001455	76001455	chr17:76001455	1	+	cds	CDK3	ENST00000448471.2	AAGAUCGGAGA	NSUN2
chr17	76003283	76003283	chr17:76003283	1	+	cds	CDK3	ENST00000448471.2	AGACACAUGGC	NSUN2
chr17	76386505	76386505	chr17:76386505	2	+	cds	SPHK1	ENST00000545180.5	UUAUGCUGGCU	NSUN2
chr17	76710743	76710743	chr17:76710743	5	-	cds	MXRA7	ENST00000355797.7	UCGCCCGCGGG	NSUN6
chr17	78223601	78223601	chr17:78223601	1	+	cds	BIRC5	ENST00000374948.6	ACUUCCAGGGU	NSUN2
chr17	78526930	78526930	chr17:78526930	1	-	cds	DNAH17	ENST00000585328.5	CACCACUCCAG	NSUN6
chr17	80010590	80010590	chr17:80010590	3	-	cds	TBC1D16	ENST00000310924.7	GCACCCGGAGC	NSUN2
chr17	80050089	80050089	chr17:80050089	2	+	cds	CCDC40	ENST00000374877.7	CCGAGCCCAGC	other
chr17	80105843	80105843	chr17:80105843	1	+	cds	GAA	ENST00000302262.8	GUUCUCCGAGG	NSUN2
chr17	80346762	80346762	chr17:80346762	1	+	cds	RNF213	ENST00000508628.6	CAGUGCAGCCC	other
chr17	81120888	81120888	chr17:81120888	1	-	cds	AATK	ENST00000417379.6	UGCGGCGGGGA	NSUN2
chr17	81200334	81200334	chr17:81200334	1	-	cds	CEP131	ENST00000374782.7	CCAAGCGGGAG	NSUN2
chr17	81443342	81443342	chr17:81443342	1	+	cds	BAHCC1	ENST00000584436.7	UCCAGCAGGAA	NSUN2
chr17	81528835	81528835	chr17:81528835	1	+	cds	FSCN2	ENST00000417245.6	GGGUGCUGCGG	NSUN6
chr17	81550377	81550377	chr17:81550377	1	-	cds	FAAP100	ENST00000327787.13	UGUCUCGGGGA	NSUN2
chr17	81550479	81550479	chr17:81550479	2	-	cds	FAAP100	ENST00000327787.13	AGCUGCGGGAG	NSUN2
chr17	81596163	81596163	chr17:81596163	7	-	cds	NPLOC4	ENST00000331134.11	GCUCUCUCCAG	NSUN6
chr17	81707205	81707205	chr17:81707205	1	+	cds	MRPL12	ENST00000333676.8	CGGCCCUGGAG	NSUN2
chr17	81720078	81720078	chr17:81720078	1	+	cds	SLC25A10	ENST00000545862.5	CCUGACCAGCC	other
chr17	81935095	81935095	chr17:81935095	2	-	cds	PYCR1	ENST00000337943.9	CAACACUCCAG	NSUN6
chr17	82015218	82015218	chr17:82015218	1	+	cds	ASPSCR1	ENST00000306729.11	CCAUCCAGAGG	NSUN2
chr17	82085300	82085300	chr17:82085300	1	-	cds	FASN	ENST00000306749.4	CCCCGCAGGAC	NSUN2
chr17	82087211	82087211	chr17:82087211	2	-	cds	FASN	ENST00000306749.4	AGUGGCCGGAG	NSUN2
chr17	82091050	82091050	chr17:82091050	1	-	cds	FASN	ENST00000306749.4	UGGCGCGGGAU	NSUN2
chr17	82237888	82237888	chr17:82237888	4	+	cds	SLC16A3	ENST00000392341.5	CCCUUCGGGAG	NSUN2
chr17	82398204	82398204	chr17:82398204	1	-	cds	OGFOD3	ENST00000313056.10	GGAGCCGAGAG	NSUN2
chr17	82437179	82437179	chr17:82437179	2	+	cds	HEXD	ENST00000337014.10	UCAUGCAGAAG	NSUN2
chr17	82520263	82520263	chr17:82520263	1	+	cds	FOXK2	ENST00000335255.10	GACGGCGUGUU	other
chr17	83079831	83079831	chr17:83079831	1	+	cds	METRNL	ENST00000320095.12	CGGCGCGGGCG	NSUN2
chr17	83079835	83079835	chr17:83079835	1	+	cds	METRNL	ENST00000320095.12	GCGGGCGGCCU	NSUN2
chr18	2906949	2906949	chr18:2906949	1	+	cds	EMILIN2	ENST00000254528.4	UCCACCGGGGU	NSUN2
chr18	7024418	7024418	chr18:7024418	1	-	cds	LAMA1	ENST00000389658.4	UGUGACUGGUG	other
chr18	9814054	9814054	chr18:9814054	1	+	cds	RAB31	ENST00000578921.6	AGGCUCAGCUG	other
chr18	13071096	13071096	chr18:13071096	1	+	cds	CEP192	ENST00000506447.5	AAAGGCGAAGU	NSUN2
chr18	20970350	20970350	chr18:20970350	1	-	cds	ROCK1	ENST00000399799.3	UUAGUCGGCUU	other
chr18	21704630	21704630	chr18:21704630	1	-	cds	ABHD3	ENST00000289119.7	UUGUCCCGGGA	NSUN2
chr18	21853200	21853200	chr18:21853200	2	+	cds	MIB1	ENST00000261537.6	GUGGCCACAUG	other
chr18	23136252	23136252	chr18:23136252	2	+	cds	CABLES1	ENST00000256925.11	UGGCGCGGGGG	NSUN2
chr18	26226992	26226992	chr18:26226992	1	+	cds	TAF4B	ENST00000269142.9	CGCCUCGGGGA	NSUN2
chr18	36709282	36709282	chr18:36709282	1	+	cds	FHOD3	ENST00000257209.8	CAGAACGAGGG	NSUN2
chr18	47100258	47100258	chr18:47100258	1	+	cds	KATNAL2	ENST00000245121.9	GGAGACUGAGG	NSUN2
chr18	48758289	48758289	chr18:48758289	1	+	cds	CTIF	ENST00000256413.8	GGGGGCCAGAG	other
chr18	48758290	48758290	chr18:48758290	1	+	cds	CTIF	ENST00000256413.8	GGGGCCAGAGG	NSUN2
chr18	49286597	49286597	chr18:49286597	3	-	cds	DYM	ENST00000269445.10	GUCUUCACACU	other
chr18	49488527	49488527	chr18:49488527	1	-	cds	RPL17	ENST00000618619.4	UGGCACGGGAG	NSUN2
chr18	50276399	50276399	chr18:50276399	1	-	cds	MBD1	ENST00000585672.5	UUCAACCGGGA	NSUN2
chr18	57559187	57559187	chr18:57559187	1	-	cds	FECH	ENST00000262093.10	AGAAGCGAGGU	NSUN2
chr18	59345934	59345934	chr18:59345934	11	-	cds	LMAN1	ENST00000251047.6	CCGACCUCCAA	NSUN6
chr18	62523679	62523679	chr18:62523679	1	+	cds	ZCCHC2	ENST00000269499.10	GGCGGCGGGGG	NSUN2
chr18	62838903	62838903	chr18:62838903	1	+	cds	PHLPP1	ENST00000262719.10	CAAGUCUCCAA	NSUN6
chr18	76895200	76895200	chr18:76895200	1	+	cds	ZNF236	ENST00000320610.13	CACACCGGCAU	NSUN2
chr18	76919973	76919973	chr18:76919973	1	+	cds	ZNF236	ENST00000320610.13	ACAAGCAGGCG	NSUN2
chr18	79697896	79697896	chr18:79697896	3	+	cds	CTDP1	ENST00000613122.4	AGCGACUGCAC	NSUN6
chr18	79753727	79753727	chr18:79753727	1	+	cds	CTDP1	ENST00000613122.4	GAGGGCAGCAG	NSUN2
chr19	327152	327152	chr19:327152	1	-	cds	MIER2	ENST00000264819.6	GACCUCUUCCC	other
chr19	464029	464029	chr19:464029	1	-	cds	ODF3L2	ENST00000382696.7	GGCCCCGGGCC	NSUN2
chr19	467677	467677	chr19:467677	1	-	cds	ODF3L2	ENST00000382696.7	GCCUACUCCAU	NSUN6
chr19	617779	617779	chr19:617779	1	-	cds	POLRMT	ENST00000588649.7	UGAACCAGGUG	NSUN2
chr19	622731	622731	chr19:622731	2	-	cds	POLRMT	ENST00000588649.7	CCGCCCAAGGU	NSUN2
chr19	649707	649707	chr19:649707	1	-	cds	RNF126	ENST00000292363.10	GGGGGCCAACG	other
chr19	758065	758065	chr19:758065	1	+	cds	MISP	ENST00000215582.8	GUGGGCCGGGC	NSUN2
chr19	758066	758066	chr19:758066	1	+	cds	MISP	ENST00000215582.8	UGGGCCGGGCG	NSUN2
chr19	758070	758070	chr19:758070	1	+	cds	MISP	ENST00000215582.8	CCGGGCGUCCA	other
chr19	812940	812940	chr19:812940	2	-	cds	PLPPR3	ENST00000359894.6	CCUGUCGGCCG	NSUN2
chr19	815247	815247	chr19:815247	1	-	cds	PLPPR3	ENST00000359894.6	GAGGGCAGCAU	NSUN2
chr19	1054293	1054293	chr19:1054293	1	+	cds	ABCA7	ENST00000263094.10	CUUCUCAAGCG	NSUN2
chr19	1114406	1114406	chr19:1114406	1	-	cds	SBNO2	ENST00000438103.6	GGACGCGGGGC	NSUN2
chr19	1123990	1123990	chr19:1123990	4	-	cds	SBNO2	ENST00000438103.6	GGCUUCGAGGA	NSUN2
chr19	1370785	1370785	chr19:1370785	1	+	cds	PWWP3A	ENST00000591806.6	GCUCGCGGGCC	NSUN2
chr19	1393386	1393386	chr19:1393386	7	+	cds	NDUFS7	ENST00000546283.5	CCACACGGAGC	NSUN2
chr19	1467451	1467451	chr19:1467451	1	+	cds	APC2	ENST00000233607.6	CGGCCCAGGAG	NSUN2
chr19	1482963	1482963	chr19:1482963	1	-	cds	PCSK4	ENST00000300954.9	CACUUCUGGGA	NSUN6
chr19	1556036	1556036	chr19:1556036	1	-	cds	MEX3D	ENST00000402693.4	GAGCCCCGGGA	NSUN2
chr19	1567669	1567669	chr19:1567669	1	-	cds	MEX3D	ENST00000402693.4	CCCAACGCGAG	NSUN2
chr19	1584658	1584658	chr19:1584658	3	-	cds	MBD3	ENST00000156825.5	GAACACGGCGC	NSUN2
chr19	1799816	1799816	chr19:1799816	1	-	cds	ATP8B3	ENST00000526092.6	GUAGCCAGAUG	other
chr19	1912385	1912385	chr19:1912385	1	+	cds	ADAT3	ENST00000329478.4	CCUGGCUGGGC	NSUN6
chr19	1912390	1912390	chr19:1912390	1	+	cds	ADAT3	ENST00000329478.4	CUGGGCCGGCC	NSUN2
chr19	1912391	1912391	chr19:1912391	1	+	cds	ADAT3	ENST00000329478.4	UGGGCCGGCCU	NSUN2
chr19	1978466	1978466	chr19:1978466	1	+	cds	CSNK1G2	ENST00000255641.13	CCCCGCAGCUG	other
chr19	2050804	2050804	chr19:2050804	3	-	cds	MKNK2	ENST00000591601.5	UCGUUCAAGGG	NSUN2
chr19	2250941	2250941	chr19:2250941	1	+	cds	AMH	ENST00000221496.5	UGCUGCCGCGG	NSUN2
chr19	2251345	2251345	chr19:2251345	2	+	cds	AMH	ENST00000221496.5	ACCACCGGGGA	NSUN2
chr19	2271920	2271920	chr19:2271920	1	+	cds	OAZ1	ENST00000602676.6	AGAUCCCGGGC	NSUN2
chr19	2733255	2733255	chr19:2733255	1	-	cds	SLC39A3	ENST00000545664.5	CUGUACGUGGA	NSUN2
chr19	2811631	2811631	chr19:2811631	1	+	cds	THOP1	ENST00000307741.11	UCUGGCAGGUG	NSUN2
chr19	3527695	3527695	chr19:3527695	1	+	cds	FZR1	ENST00000441788.6	AGGUGCUGGAC	NSUN2
chr19	3546280	3546280	chr19:3546280	1	-	cds	MFSD12	ENST00000355415.7	CAUGACGGCCG	NSUN2
chr19	3613060	3613060	chr19:3613060	1	-	cds	CACTIN	ENST00000429344.7	GGUCACGGGAG	NSUN2
chr19	3977493	3977493	chr19:3977493	1	-	cds	EEF2	ENST00000309311.7	GCUGCCUCUAU	NSUN6
chr19	4013022	4013022	chr19:4013022	6	+	cds	PIAS4	ENST00000262971.3	GGGCCCUCCAG	NSUN6
chr19	4028731	4028731	chr19:4028731	1	+	cds	PIAS4	ENST00000262971.3	UACCCCUCCAA	NSUN6
chr19	4047972	4047972	chr19:4047972	1	-	cds	ZBTB7A	ENST00000322357.9	CAGCCCGGGGG	NSUN2
chr19	4446055	4446055	chr19:4446055	1	-	cds	UBXN6	ENST00000301281.11	GAGUGCGGGCU	NSUN2
chr19	4523720	4523720	chr19:4523720	4	-	cds	PLIN5	ENST00000381848.7	GUCAUCGGGGG	NSUN2
chr19	4652185	4652185	chr19:4652185	1	+	cds	TNFAIP8L1	ENST00000327473.9	UCCACCAGGUG	NSUN2
chr19	4704277	4704277	chr19:4704277	1	-	cds	DPP9	ENST00000594671.5	ACUCUCGGGAG	NSUN2
chr19	4791970	4791970	chr19:4791970	1	+	cds	FEM1A	ENST00000269856.5	GGUGGCCGGCG	NSUN2
chr19	4791971	4791971	chr19:4791971	1	+	cds	FEM1A	ENST00000269856.5	GUGGCCGGCGG	NSUN2
chr19	5678593	5678593	chr19:5678593	6	-	cds	MICOS13	ENST00000587950.5	GAGUACUCCAA	NSUN6
chr19	5711915	5711915	chr19:5711915	1	-	cds	LONP1	ENST00000360614.8	CGGGGCAAGAA	NSUN2
chr19	5711920	5711920	chr19:5711920	1	-	cds	LONP1	ENST00000360614.8	CAAAGCGGGGC	NSUN2
chr19	5905026	5905026	chr19:5905026	1	+	cds	AC104532.1	ENST00000588891.1	UGGCCCUCCAC	NSUN6
chr19	6177325	6177325	chr19:6177325	1	+	cds	ACSBG2	ENST00000588304.5	CAGCACAGAUG	other
chr19	6372831	6372831	chr19:6372831	1	+	cds	ALKBH7	ENST00000245812.8	CGGGACUGGGC	NSUN6
chr19	6456435	6456435	chr19:6456435	1	-	cds	SLC25A23	ENST00000301454.9	UAUUUCUGGAA	NSUN2
chr19	6457564	6457564	chr19:6457564	1	-	cds	SLC25A23	ENST00000301454.9	UCCAACAGAGU	NSUN2
chr19	6466986	6466986	chr19:6466986	1	+	cds	CRB3	ENST00000356762.7	CAGGACUCCAA	NSUN6
chr19	6586254	6586254	chr19:6586254	1	-	cds	CD70	ENST00000423145.7	UGCUCCUCCAC	NSUN6
chr19	6713265	6713265	chr19:6713265	2	-	cds	C3	ENST00000245907.11	CUGGACGGGGU	NSUN2
chr19	6746155	6746155	chr19:6746155	1	+	cds	TRIP10	ENST00000313244.14	UCAAACCGAGG	NSUN2
chr19	6746156	6746156	chr19:6746156	1	+	cds	TRIP10	ENST00000313244.14	CAAACCGAGGC	NSUN2
chr19	7520301	7520301	chr19:7520301	1	+	cds	ZNF358	ENST00000597229.2	UGCUCCAAGGC	NSUN2
chr19	7555260	7555260	chr19:7555260	2	+	cds	PNPLA6	ENST00000221249.10	CUCUACGAGAA	NSUN2
chr19	7555275	7555275	chr19:7555275	9	+	cds	PNPLA6	ENST00000221249.10	UUCUCCAGGCG	NSUN2
chr19	7612530	7612530	chr19:7612530	1	+	cds	CAMSAP3	ENST00000160298.8	CGGCCCAAGGC	NSUN2
chr19	7858239	7858239	chr19:7858239	1	+	cds	EVI5L	ENST00000270530.8	UCAAGCGGGAG	NSUN2
chr19	7858279	7858279	chr19:7858279	1	+	cds	EVI5L	ENST00000270530.8	GGCGGCCGAGG	NSUN2
chr19	8302871	8302871	chr19:8302871	1	-	cds	CD320	ENST00000537716.6	GUGACCCUGGA	other
chr19	8698427	8698427	chr19:8698427	1	-	cds	ACTL9	ENST00000324436.5	GCAGUCCGGGC	NSUN2
chr19	10091571	10091571	chr19:10091571	2	+	cds	SHFL	ENST00000253110.16	GGACCCGGAUC	other
chr19	10114532	10114532	chr19:10114532	1	+	cds	PPAN-P2RY11	ENST00000393796.4	UGAUGCGGGGC	NSUN2
chr19	10252394	10252394	chr19:10252394	1	+	cds	MRPL4	ENST00000588502.5	CCUUGCAGGGC	NSUN2
chr19	10291078	10291078	chr19:10291078	1	+	cds	ICAM5	ENST00000221980.5	GGUCUCGCAGG	other
chr19	10291681	10291681	chr19:10291681	1	+	cds	ICAM5	ENST00000221980.5	GCUCACAGCCA	other
chr19	10356583	10356583	chr19:10356583	1	-	cds	TYK2	ENST00000264818.10	UCACCCGGCUG	other
chr19	10575008	10575008	chr19:10575008	2	-	cds	AP1M2	ENST00000590923.5	UGAUGCGAGCC	NSUN2
chr19	10687671	10687671	chr19:10687671	3	+	cds	ILF3	ENST00000449870.5	GGGGGCGGGGG	NSUN2
chr19	10687677	10687677	chr19:10687677	3	+	cds	ILF3	ENST00000449870.5	GGGGGCGGAUC	other
chr19	11312175	11312175	chr19:11312175	1	+	cds	TSPAN16	ENST00000316737.5	AGACUCAGAGC	NSUN2
chr19	11400066	11400066	chr19:11400066	1	-	cds	RGL3	ENST00000380456.7	AGUCCCGGGGA	NSUN2
chr19	11406570	11406570	chr19:11406570	5	-	cds	RGL3	ENST00000380456.7	CCGGCCGGGGG	NSUN2
chr19	12623757	12623757	chr19:12623757	1	+	cds	ZNF791	ENST00000446165.2	CUCUGCUGGCU	NSUN2
chr19	12647483	12647483	chr19:12647483	2	-	cds	AC010422.3	ENST00000597692.1	GGAUUCCGGAC	NSUN2
chr19	12647594	12647594	chr19:12647594	1	-	cds	AC010422.3	ENST00000597692.1	GUUCUCAGGGC	NSUN2
chr19	12696367	12696367	chr19:12696367	8	-	cds	FBXW9	ENST00000393261.8	GGUUUCGGCCG	NSUN2
chr19	12874580	12874580	chr19:12874580	1	+	cds	MAST1	ENST00000251472.9	CCCCCCGGGGC	NSUN2
chr19	12896017	12896017	chr19:12896017	7	+	cds	GCDH	ENST00000591470.5	UGCUUCGGGCU	NSUN2
chr19	13918102	13918102	chr19:13918102	1	+	cds	CC2D1A	ENST00000318003.11	AGUUGCAGAGC	NSUN2
chr19	14473595	14473595	chr19:14473595	1	-	cds	PTGER1	ENST00000292513.4	CCUCCCCCGGC	NSUN2
chr19	14480414	14480414	chr19:14480414	14	-	cds	GIPC1	ENST00000393028.5	AUUAACGGGCA	NSUN2
chr19	14482858	14482858	chr19:14482858	2	-	cds	GIPC1	ENST00000393033.9	UGGGUCGGGGG	NSUN2
chr19	14566163	14566163	chr19:14566163	2	-	cds	NDUFB7	ENST00000215565.3	GGACCCGGGGA	NSUN2
chr19	14566839	14566839	chr19:14566839	14	-	cds	NDUFB7	ENST00000215565.3	AAGUGCAAGCG	NSUN2
chr19	14755848	14755848	chr19:14755848	1	-	cds	ADGRE2	ENST00000315576.8	CCAUUCCAGGG	NSUN2
chr19	15123441	15123441	chr19:15123441	2	-	cds	ILVBL	ENST00000263383.8	GCAUCCGUGUG	other
chr19	15189357	15189357	chr19:15189357	1	-	cds	NOTCH3	ENST00000263388.7	CAAAUCCGGUG	NSUN2
chr19	15425616	15425616	chr19:15425616	11	-	cds	WIZ	ENST00000263381.11	CACUGCGAGAG	NSUN2
chr19	15428495	15428495	chr19:15428495	3	-	cds	WIZ	ENST00000545156.5	AGUGACGGGGG	NSUN2
chr19	15429589	15429589	chr19:15429589	7	-	cds	WIZ	ENST00000389282.8	UGAACCUCACC	other
chr19	16355729	16355729	chr19:16355729	2	-	cds	EPS15L1	ENST00000455140.7	CUCAGCAAGGC	NSUN2
chr19	16521609	16521609	chr19:16521609	1	-	cds	CHERP	ENST00000546361.7	UCCGCCUCCCA	NSUN6
chr19	17555718	17555718	chr19:17555718	1	+	cds	COLGALT1	ENST00000252599.9	GAUGGCGGCGG	NSUN2
chr19	18149464	18149464	chr19:18149464	3	+	cds	MAST3	ENST00000262811.10	CCAGUCAGCUG	other
chr19	18435778	18435778	chr19:18435778	2	-	cds	ISYNA1	ENST00000338128.13	ACGCCCGGCGA	NSUN2
chr19	18538229	18538229	chr19:18538229	1	-	cds	FKBP8	ENST00000597960.7	AUCACCUCCAG	NSUN6
chr19	18539574	18539574	chr19:18539574	1	-	cds	FKBP8	ENST00000597960.7	UCACUCUGGGU	NSUN6
chr19	18568621	18568621	chr19:18568621	9	+	cds	KXD1	ENST00000540691.5	GAUGACGGGCG	NSUN2
chr19	18869182	18869182	chr19:18869182	1	-	cds	GDF1	ENST00000247005.8	GACCCCGGGCC	NSUN2
chr19	18869354	18869354	chr19:18869354	1	-	cds	GDF1	ENST00000247005.8	GGCCGCGGGGC	NSUN2
chr19	18869380	18869380	chr19:18869380	1	-	cds	GDF1	ENST00000247005.8	CCCACCCGGGC	NSUN2
chr19	18870061	18870061	chr19:18870061	1	-	cds	GDF1	ENST00000247005.8	CGUCCCCAGGG	NSUN2
chr19	19649912	19649912	chr19:19649912	1	-	cds	ATP13A1	ENST00000357324.11	AUUGACGGCAG	NSUN2
chr19	19663425	19663425	chr19:19663425	6	-	cds	ATP13A1	ENST00000357324.11	GGGUGCCGCAG	NSUN6
chr19	29615305	29615305	chr19:29615305	2	+	cds	POP4	ENST00000585603.6	AUUUACGGGAG	NSUN2
chr19	34482178	34482178	chr19:34482178	1	+	cds	WTIP	ENST00000590071.7	AGCCGCGGGGA	NSUN2
chr19	34482593	34482593	chr19:34482593	1	+	cds	WTIP	ENST00000590071.7	UCACCCGGGAG	NSUN2
chr19	35019451	35019451	chr19:35019451	1	+	cds	GRAMD1A	ENST00000599564.5	UGACGCAGGGC	NSUN2
chr19	35498758	35498758	chr19:35498758	1	-	cds	DMKN	ENST00000408915.6	GCUUCCCGGGU	NSUN2
chr19	35622918	35622918	chr19:35622918	3	+	cds	HAUS5	ENST00000203166.10	CUCUGCCAGGG	NSUN2
chr19	35725803	35725803	chr19:35725803	1	+	cds	KMT2B	ENST00000420124.2	ACGCGCAAACG	other
chr19	35868661	35868661	chr19:35868661	3	+	cds	APLP1	ENST00000221891.8	CUGCUCGCGGU	NSUN6
chr19	36103018	36103018	chr19:36103018	2	+	cds	WDR62	ENST00000401500.7	UGGACCGAGGC	NSUN2
chr19	36103166	36103166	chr19:36103166	1	+	cds	WDR62	ENST00000401500.7	CGCUGCAGGGA	NSUN2
chr19	36151711	36151711	chr19:36151711	1	-	cds	COX7A1	ENST00000292907.8	CGGAACCGCUU	other
chr19	38343614	38343614	chr19:38343614	1	+	cds	CATSPERG	ENST00000410018.5	CCUGACGGGGC	NSUN2
chr19	38701020	38701020	chr19:38701020	1	+	cds	ACTN4	ENST00000252699.7	UAAGCCGGAGC	NSUN2
chr19	38849832	38849832	chr19:38849832	1	-	cds	HNRNPL	ENST00000221419.9	GGUGGCCGCUA	other
chr19	39380643	39380643	chr19:39380643	1	+	cds	SAMD4B	ENST00000598913.5	AGUGGCCCGGC	NSUN2
chr19	39380644	39380644	chr19:39380644	1	+	cds	SAMD4B	ENST00000598913.5	GUGGCCCGGCG	NSUN2
chr19	39380645	39380645	chr19:39380645	1	+	cds	SAMD4B	ENST00000598913.5	UGGCCCGGCGU	NSUN2
chr19	39423007	39423007	chr19:39423007	1	+	cds	PLEKHG2	ENST00000425673.6	AUUCCCGAAGG	NSUN2
chr19	39424249	39424249	chr19:39424249	1	+	cds	PLEKHG2	ENST00000425673.6	UGUGCCCAAGC	other
chr19	39507330	39507330	chr19:39507330	1	+	cds	DLL3	ENST00000356433.9	GGGAGCGCGGU	NSUN6
chr19	39507332	39507332	chr19:39507332	1	+	cds	DLL3	ENST00000356433.9	GAGCGCGGUGU	NSUN2
chr19	39825822	39825822	chr19:39825822	1	-	cds	DYRK1B	ENST00000593685.5	GGACUCGGAUG	other
chr19	40209133	40209133	chr19:40209133	2	+	cds	MAP3K10	ENST00000253055.8	GGCCUCUCCAA	NSUN6
chr19	40215271	40215271	chr19:40215271	1	+	cds	MAP3K10	ENST00000253055.8	CUGUGCGGGGC	NSUN2
chr19	40367744	40367744	chr19:40367744	11	+	cds	PLD3	ENST00000409419.5	AAUGCCUCCAC	NSUN6
chr19	40398755	40398755	chr19:40398755	1	-	cds	PRX	ENST00000291825.11	CUACGCCUGCU	other
chr19	40582401	40582401	chr19:40582401	1	+	cds	SHKBP1	ENST00000291842.10	GGAACCAGCUC	other
chr19	40605137	40605137	chr19:40605137	2	+	cds	LTBP4	ENST00000204005.13	CUCCUCGGGCG	NSUN2
chr19	40608228	40608228	chr19:40608228	3	+	cds	LTBP4	ENST00000204005.13	GUUUCCGGGAG	NSUN2
chr19	40705367	40705367	chr19:40705367	9	-	cds	COQ8B	ENST00000324464.8	CAGUUCGAGGG	NSUN2
chr19	40801151	40801151	chr19:40801151	1	+	cds	EGLN2	ENST00000303961.9	UGCGUCAAGGA	NSUN2
chr19	41264756	41264756	chr19:41264756	1	+	cds	HNRNPUL1	ENST00000378215.8	UGCAGCCGCAC	NSUN6
chr19	41432260	41432260	chr19:41432260	3	-	cds	DMAC2	ENST00000221943.13	AGCCUCGGGAC	NSUN2
chr19	41438309	41438309	chr19:41438309	8	-	cds	DMAC2	ENST00000438807.7	CAAUACUCCAG	NSUN6
chr19	41957038	41957038	chr19:41957038	1	-	cds	RABAC1	ENST00000222008.11	GGGCUCGGCCG	NSUN2
chr19	42272732	42272732	chr19:42272732	1	+	cds	CIC	ENST00000572681.6	CGCAGCCCCCA	NSUN6
chr19	42337107	42337107	chr19:42337107	5	+	cds	MEGF8	ENST00000334370.8	AUUACCAGGAG	NSUN2
chr19	42343613	42343613	chr19:42343613	1	+	cds	MEGF8	ENST00000334370.8	GUGUUCCAGGC	NSUN2
chr19	42350273	42350273	chr19:42350273	5	+	cds	MEGF8	ENST00000334370.8	CUGCGCCAGGG	NSUN2
chr19	43592497	43592497	chr19:43592497	3	-	cds	IRGQ	ENST00000422989.5	UCUCCCAGCGC	NSUN2
chr19	43639729	43639729	chr19:43639729	1	-	cds	CADM4	ENST00000222374.3	GGGGCCAGGGG	NSUN2
chr19	44748915	44748915	chr19:44748915	3	+	cds	BCL3	ENST00000164227.10	CUCCCCGGAGC	NSUN2
chr19	44871926	44871926	chr19:44871926	13	+	cds	NECTIN2	ENST00000252485.8	UGCAUCUCCAA	NSUN6
chr19	44991294	44991294	chr19:44991294	1	+	cds	CLPTM1	ENST00000546079.5	GCCGUCUACAG	NSUN6
chr19	44992798	44992798	chr19:44992798	3	+	cds	CLPTM1	ENST00000546079.5	GAGGCCUCCAC	NSUN6
chr19	45145773	45145773	chr19:45145773	4	+	cds	PPP1R37	ENST00000221462.9	UGACCCGGGUG	NSUN2
chr19	45294434	45294434	chr19:45294434	5	+	cds	MARK4	ENST00000262891.9	GUUGCCAAAUG	other
chr19	45299835	45299835	chr19:45299835	1	+	cds	MARK4	ENST00000262891.9	AGAAUCGGGGG	NSUN2
chr19	45307504	45307504	chr19:45307504	2	-	cds	CKM	ENST00000221476.4	AAGUUCGAGGA	NSUN2
chr19	45391970	45391970	chr19:45391970	1	-	cds	PPP1R13L	ENST00000360957.10	GAGGCCAGGGC	NSUN2
chr19	45396827	45396827	chr19:45396827	1	-	cds	PPP1R13L	ENST00000360957.10	GGCCCCGCGCC	other
chr19	45420326	45420326	chr19:45420326	1	-	cds	ERCC1	ENST00000300853.7	UUCCUCAGCCU	other
chr19	45500526	45500526	chr19:45500526	2	+	cds	PPM1N	ENST00000401705.5	GACAUCCCAGA	other
chr19	45522508	45522508	chr19:45522508	1	+	cds	VASP	ENST00000245932.11	GGGCCCUGGUG	other
chr19	45632930	45632930	chr19:45632930	1	-	cds	EML2	ENST00000589876.5	UCCCUCUCCAC	NSUN6
chr19	45771390	45771390	chr19:45771390	2	-	cds	DMPK	ENST00000291270.8	UGUCACGGGGG	NSUN2
chr19	45792395	45792395	chr19:45792395	1	-	cds	DMWD	ENST00000377735.7	GGGCUCGGGGG	NSUN2
chr19	45835202	45835202	chr19:45835202	1	-	cds	SYMPK	ENST00000245934.12	CUACCCGAGGC	NSUN2
chr19	45885351	45885351	chr19:45885351	1	-	cds	IRF2BP1	ENST00000302165.5	UGGGCCGUGAG	other
chr19	45885352	45885352	chr19:45885352	1	-	cds	IRF2BP1	ENST00000302165.5	CUGGGCCGUGA	other
chr19	46016096	46016096	chr19:46016096	4	+	cds	CCDC61	ENST00000595358.5	GAGGACCGGGC	NSUN2
chr19	46016160	46016160	chr19:46016160	1	+	cds	CCDC61	ENST00000595358.5	CAUCCCGGGAG	NSUN2
chr19	46016758	46016758	chr19:46016758	1	+	cds	CCDC61	ENST00000536603.5	GGUCUCGCCAG	NSUN6
chr19	47045426	47045426	chr19:47045426	2	+	cds	NPAS1	ENST00000602212.6	CCUCCCGGGGA	NSUN2
chr19	47476628	47476628	chr19:47476628	1	-	cds	KPTN	ENST00000338134.8	AGCUUCUCCAG	NSUN6
chr19	47532227	47532227	chr19:47532227	1	-	cds	ZNF541	ENST00000391901.7	CGGAACUCCAG	NSUN6
chr19	47755410	47755410	chr19:47755410	1	+	cds	NOP53	ENST00000246802.10	CUGCGCGGGAU	NSUN2
chr19	47755453	47755453	chr19:47755453	1	+	cds	NOP53	ENST00000246802.10	UGGCGCGGCGG	NSUN2
chr19	48182707	48182707	chr19:48182707	2	+	cds	ZSWIM9	ENST00000614654.2	GACCACGGCGU	NSUN2
chr19	48865590	48865590	chr19:48865590	1	-	cds	PLEKHA4	ENST00000355496.9	GUAAACAAGAU	NSUN2
chr19	49007083	49007083	chr19:49007083	1	+	cds	RUVBL2	ENST00000601968.5	UCUCCCUGGAG	NSUN2
chr19	49108036	49108036	chr19:49108036	1	+	cds	SNRNP70	ENST00000221448.9	GGGAGCGGGAG	NSUN2
chr19	49108042	49108042	chr19:49108042	1	+	cds	SNRNP70	ENST00000221448.9	GGGAGCGCAAG	NSUN6
chr19	49461653	49461653	chr19:49461653	2	+	cds	ALDH16A1	ENST00000540132.5	GCCUCCCCGGC	NSUN2
chr19	49464685	49464685	chr19:49464685	3	+	cds	ALDH16A1	ENST00000540132.5	UGCCUCUCCAA	NSUN6
chr19	49491460	49491460	chr19:49491460	3	+	cds	RPL13A	ENST00000621674.4	GUUGGCUGGAA	NSUN2
chr19	49526041	49526041	chr19:49526041	2	+	cds	FCGRT	ENST00000221466.10	GACACCGGGGU	NSUN2
chr19	49809418	49809418	chr19:49809418	1	-	cds	FUZ	ENST00000313777.9	GACCGCUCGCG	NSUN6
chr19	49871624	49871624	chr19:49871624	1	-	cds	AKT1S1	ENST00000391834.6	AGUCCCUGCCU	NSUN6
chr19	50210392	50210392	chr19:50210392	1	+	cds	MYH14	ENST00000598205.5	GUGCCCGGGCG	NSUN2
chr19	50217696	50217696	chr19:50217696	1	+	cds	MYH14	ENST00000598205.5	UGUACCGGGGC	NSUN2
chr19	50217756	50217756	chr19:50217756	1	+	cds	MYH14	ENST00000598205.5	CCUAUCGGAGC	NSUN2
chr19	50250664	50250664	chr19:50250664	3	+	cds	MYH14	ENST00000598205.5	GACUUCAGUGU	NSUN2
chr19	50257322	50257322	chr19:50257322	2	+	cds	MYH14	ENST00000598205.5	UGGAACAGGUG	NSUN2
chr19	50475405	50475405	chr19:50475405	2	-	cds	FAM71E1	ENST00000595790.5	GCAGCCUCCAG	NSUN6
chr19	50482253	50482253	chr19:50482253	1	+	cds	EMC10	ENST00000334976.10	AGUGGCCGGUG	NSUN2
chr19	50482504	50482504	chr19:50482504	3	+	cds	EMC10	ENST00000598585.1	AGCCCCAGGGG	NSUN2
chr19	50725254	50725254	chr19:50725254	1	+	cds	CLEC11A	ENST00000250340.9	CUCUUCGAAAA	other
chr19	52216582	52216582	chr19:52216582	1	+	cds	PPP2R1A	ENST00000322088.11	GUCAUCAUGGG	NSUN2
chr19	54174307	54174307	chr19:54174307	1	-	cds	MBOAT7	ENST00000431666.6	GGGGGCGGCUG	other
chr19	54181081	54181081	chr19:54181081	1	-	cds	MBOAT7	ENST00000431666.6	UUCCCCGGGGC	NSUN2
chr19	54192316	54192316	chr19:54192316	2	+	cds	TSEN34	ENST00000302937.8	GGGAGCGAGGC	NSUN2
chr19	54207450	54207450	chr19:54207450	2	+	cds	RPS9	ENST00000302907.9	AUUCCCAGAAG	NSUN2
chr19	54207560	54207560	chr19:54207560	2	+	cds	RPS9	ENST00000302907.9	GACGACGAGGA	NSUN2
chr19	54430901	54430901	chr19:54430901	2	+	cds	TTYH1	ENST00000301194.8	UUCAGCGCAGA	other
chr19	55014833	55014833	chr19:55014833	1	-	cds	GP6	ENST00000310373.7	GGAAGCAGGAG	NSUN2
chr19	55112668	55112668	chr19:55112668	2	-	cds	PPP1R12C	ENST00000263433.8	UAUCGCCAGGU	NSUN2
chr19	55230804	55230804	chr19:55230804	1	-	cds	PPP6R1	ENST00000412770.7	GAGCCCAGAGC	NSUN2
chr19	55306351	55306351	chr19:55306351	1	+	cds	BRSK1	ENST00000590333.5	GCUUCCAGGUG	NSUN2
chr19	55311989	55311989	chr19:55311989	1	+	cds	BRSK1	ENST00000590333.5	AGACCCAGAGC	NSUN2
chr19	55383848	55383848	chr19:55383848	4	-	cds	TMEM238	ENST00000444469.4	GCUCCCGGAGA	NSUN2
chr19	55482105	55482105	chr19:55482105	1	+	cds	ZNF628	ENST00000598519.2	GGAUUCAGCAG	NSUN2
chr19	55592570	55592570	chr19:55592570	1	-	cds	FIZ1	ENST00000221665.5	UACCUCAAGCG	NSUN2
chr19	55592768	55592768	chr19:55592768	2	-	cds	FIZ1	ENST00000221665.5	GCGACCGCCGC	NSUN6
chr19	56601563	56601563	chr19:56601563	1	+	cds	ZNF71	ENST00000599599.6	GAUGGCUGCUC	NSUN6
chr19	56815914	56815914	chr19:56815914	3	-	cds	PEG3	ENST00000648694.1	CAAACCUCCAA	NSUN6
chr19	57326634	57326634	chr19:57326634	1	+	cds	ZNF543	ENST00000321545.5	CUGGGCUGUCC	other
chr19	57844265	57844265	chr19:57844265	1	+	cds	ZNF587B	ENST00000442832.8	GGAGGCCGAGG	NSUN2
chr19	57844266	57844266	chr19:57844266	1	+	cds	ZNF587B	ENST00000442832.8	GAGGCCGAGGU	NSUN2
chr19	58511664	58511664	chr19:58511664	1	-	cds	SLC27A5	ENST00000263093.7	AGAUCCUCCAC	NSUN6
chr19	58549491	58549491	chr19:58549491	5	+	cds	TRIM28	ENST00000253024.10	GGCUCCUGAGG	NSUN2
chr19	58557098	58557098	chr19:58557098	1	-	cds	UBE2M	ENST00000253023.8	ACGACCUCCUC	NSUN6
chr19	58563245	58563245	chr19:58563245	1	-	cds	MZF1	ENST00000594234.5	CGGGGCCGCCC	other
chr2	1649290	1649290	chr2:1649290	6	-	cds	PXDN	ENST00000252804.9	CUCGACUCCAC	NSUN6
chr2	17649523	17649523	chr2:17649523	1	+	cds	VSNL1	ENST00000404666.6	AUCACCUCCAG	NSUN6
chr2	21019779	21019779	chr2:21019779	1	-	cds	APOB	ENST00000233242.5	GCUUACUCCAA	NSUN6
chr2	21024995	21024995	chr2:21024995	1	-	cds	APOB	ENST00000233242.5	AUGACCUCCAG	NSUN6
chr2	27130626	27130626	chr2:27130626	1	+	cds	ABHD1	ENST00000316470.9	GCUCCCGUGGC	NSUN2
chr2	27137079	27137079	chr2:27137079	1	-	cds	PRR30	ENST00000432962.2	AGCCACGGAGG	NSUN2
chr2	27137180	27137180	chr2:27137180	1	-	cds	PRR30	ENST00000335524.7	CAAAACAGGUC	NSUN2
chr2	27233405	27233405	chr2:27233405	4	+	cds	CAD	ENST00000264705.9	UGCAUCGGCAG	NSUN2
chr2	27364573	27364573	chr2:27364573	1	-	cds	EIF2B4	ENST00000616081.4	GUAAGCGGGGA	NSUN2
chr2	27494051	27494051	chr2:27494051	1	-	cds	FNDC4	ENST00000264703.4	GAAGACAGUGA	NSUN2
chr2	27832714	27832714	chr2:27832714	1	-	cds	RBKS	ENST00000302188.8	CCUCUCAGAUG	other
chr2	28783915	28783915	chr2:28783915	5	+	cds	PPP1CB	ENST00000358506.6	UGUCACCAGAC	other
chr2	32357482	32357482	chr2:32357482	3	+	cds	BIRC6	ENST00000421745.6	GCGCUCAGUGC	NSUN2
chr2	36441334	36441334	chr2:36441334	2	+	cds	CRIM1	ENST00000280527.7	CUGAUCGAGGG	NSUN2
chr2	36510009	36510009	chr2:36510009	1	+	cds	CRIM1	ENST00000280527.7	GUAAACAAGGC	NSUN2
chr2	38681295	38681295	chr2:38681295	5	+	cds	GALM	ENST00000272252.10	CCCCUCGGGUG	NSUN2
chr2	39035493	39035493	chr2:39035493	1	-	cds	SOS1	ENST00000426016.5	ACUGGCAUUUG	other
chr2	42048379	42048379	chr2:42048379	3	+	cds	PKDCC	ENST00000294964.6	CAGAUCCGGGC	NSUN2
chr2	43225477	43225477	chr2:43225477	1	-	cds	ZFP36L2	ENST00000282388.4	GGCGGCACAGC	other
chr2	43225480	43225480	chr2:43225480	1	-	cds	ZFP36L2	ENST00000282388.4	GGCGGCGGCAC	NSUN2
chr2	43225483	43225483	chr2:43225483	1	-	cds	ZFP36L2	ENST00000282388.4	GGGGGCGGCGG	NSUN2
chr2	45980379	45980379	chr2:45980379	1	+	cds	PRKCE	ENST00000306156.8	CCGACCAGGUG	NSUN2
chr2	46907840	46907840	chr2:46907840	1	-	cds	MCFD2	ENST00000444761.6	GAACUCUCCAC	NSUN6
chr2	53787225	53787225	chr2:53787225	1	+	cds	ERLEC1	ENST00000185150.9	GGAGGCGGCGG	NSUN2
chr2	53787228	53787228	chr2:53787228	1	+	cds	ERLEC1	ENST00000185150.9	GGCGGCGGCGU	NSUN2
chr2	54138720	54138720	chr2:54138720	1	+	cds	ACYP2	ENST00000607452.6	AAGUGCAGGGG	NSUN2
chr2	54869285	54869285	chr2:54869285	1	+	cds	EML6	ENST00000356458.6	GCACUCCCAGA	other
chr2	56192790	56192790	chr2:56192790	1	+	cds	CCDC85A	ENST00000407595.3	ACUCACAGCCU	other
chr2	61499726	61499726	chr2:61499726	1	-	cds	XPO1	ENST00000401558.7	CUAAGCAUUUA	other
chr2	69461704	69461704	chr2:69461704	1	-	cds	AAK1	ENST00000409068.5	UGAGGCAGAAU	NSUN2
chr2	71076624	71076624	chr2:71076624	1	+	cds	NAGK	ENST00000613852.4	ACCCCCUUUCC	other
chr2	73080801	73080801	chr2:73080801	1	-	cds	RAB11FIP5	ENST00000486777.6	AGGGCCAGGAC	NSUN2
chr2	73112684	73112684	chr2:73112684	7	-	cds	RAB11FIP5	ENST00000486777.6	GGCUGCGGGGC	NSUN2
chr2	73112752	73112752	chr2:73112752	1	-	cds	RAB11FIP5	ENST00000486777.6	GGAGCCGGCGG	NSUN2
chr2	73602259	73602259	chr2:73602259	3	+	cds	ALMS1	ENST00000484298.5	AUAGUCCAGGA	NSUN2
chr2	73901379	73901379	chr2:73901379	3	+	cds	ACTG2	ENST00000409731.7	CUUCGCAGGAG	NSUN2
chr2	74369422	74369422	chr2:74369422	4	-	cds	DCTN1	ENST00000361874.7	GGGAGCAGCUG	other
chr2	74422171	74422171	chr2:74422171	1	+	cds	WDR54	ENST00000348227.4	GAGCGCUCCAU	NSUN6
chr2	74465178	74465178	chr2:74465178	1	-	cds	MOGS	ENST00000448666.6	CGGCUCGGGGA	NSUN2
chr2	74493020	74493020	chr2:74493020	5	+	cds	TTC31	ENST00000233623.10	UCCCUCAGGUG	NSUN2
chr2	74656666	74656666	chr2:74656666	3	+	cds	SEMA4F	ENST00000611975.4	CUUCUCAGGGG	NSUN2
chr2	85667133	85667133	chr2:85667133	1	-	cds	SFTPB	ENST00000519937.7	CUUAACAAGAU	NSUN2
chr2	88106416	88106416	chr2:88106416	2	+	cds	SMYD1	ENST00000444564.2	UGUUUCGGAGG	NSUN2
chr2	95117928	95117928	chr2:95117928	1	-	cds	MRPS5	ENST00000272418.7	GGAGGCAGUGU	NSUN2
chr2	96024559	96024559	chr2:96024559	2	-	cds	GPAT2	ENST00000359548.8	UGCUGCGGGCG	NSUN2
chr2	96283915	96283915	chr2:96283915	6	-	cds	SNRNP200	ENST00000323853.10	UCGCUCUCCAA	NSUN6
chr2	96839557	96839557	chr2:96839557	1	-	cds	ANKRD23	ENST00000318357.9	GCACCCGGUGC	NSUN2
chr2	97658078	97658078	chr2:97658078	1	-	cds	ACTR1B	ENST00000289228.7	UGUUCCAGCCG	other
chr2	97995550	97995550	chr2:97995550	4	-	cds	TMEM131	ENST00000186436.10	GAGCGCGGCCG	NSUN2
chr2	98565734	98565734	chr2:98565734	1	+	cds	INPP4A	ENST00000409016.8	GCCUCCGCAGA	other
chr2	100321742	100321742	chr2:100321742	3	-	cds	LONRF2	ENST00000393437.7	AGAACCCGGGC	NSUN2
chr2	101355256	101355256	chr2:101355256	1	-	cds	CREG2	ENST00000324768.6	GUUUUCAAGGC	NSUN2
chr2	106129742	106129742	chr2:106129742	1	-	cds	UXS1	ENST00000283148.11	CUCCCCUCCAA	NSUN6
chr2	111850816	111850816	chr2:111850816	2	-	cds	ANAPC1	ENST00000341068.8	UAGUACUCCAA	NSUN6
chr2	127063996	127063996	chr2:127063996	1	-	cds	BIN1	ENST00000376113.6	CAAAGCCCAGA	other
chr2	131038948	131038948	chr2:131038948	1	+	cds	ARHGEF4	ENST00000409359.6	GUCAUCGAAGU	NSUN2
chr2	149011606	149011606	chr2:149011606	1	+	cds	KIF5C	ENST00000435030.6	CUCAUCUCCAA	NSUN6
chr2	152614854	152614854	chr2:152614854	1	+	cds	FMNL2	ENST00000288670.14	ACAAGCUGAAA	NSUN6
chr2	168860904	168860904	chr2:168860904	1	+	cds	NOSTRIN	ENST00000458381.6	UUCAACUCCAG	NSUN6
chr2	169614645	169614645	chr2:169614645	1	+	cds	PPIG	ENST00000260970.8	GAAAACCAGAA	other
chr2	172427908	172427908	chr2:172427908	2	+	cds	ITGA6	ENST00000264107.11	GACCCCGGGAG	NSUN2
chr2	172488035	172488035	chr2:172488035	1	+	cds	ITGA6	ENST00000409532.5	GGUCUCGGGAG	NSUN2
chr2	178547909	178547909	chr2:178547909	1	-	cds	TTN	ENST00000342992.10	CCAAUCAGUGG	NSUN2
chr2	178557935	178557935	chr2:178557935	1	-	cds	TTN	ENST00000342992.10	UGGUCCUCCAA	NSUN6
chr2	178715093	178715093	chr2:178715093	1	-	cds	TTN	ENST00000342992.10	CCUAACCAGUA	other
chr2	178802303	178802303	chr2:178802303	2	-	cds	TTN	ENST00000342992.10	AUGGCCAGGUG	NSUN2
chr2	181458277	181458277	chr2:181458277	2	+	cds	ITGA4	ENST00000339307.8	AGGAUCGGAAA	NSUN2
chr2	181916261	181916261	chr2:181916261	3	+	cds	ITPRID2	ENST00000431877.7	CAUAUCAGGGG	NSUN2
chr2	190509275	190509275	chr2:190509275	1	-	cds	NEMP2	ENST00000409150.8	UGUCACCUGAA	other
chr2	201276966	201276966	chr2:201276966	1	+	cds	CASP8	ENST00000432109.6	GGAUGCAGGGG	NSUN2
chr2	202282389	202282389	chr2:202282389	1	+	cds	NOP58	ENST00000264279.10	AGCAGCUGAAA	NSUN6
chr2	202635548	202635548	chr2:202635548	2	+	cds	FAM117B	ENST00000392238.3	CCACGCGAGGC	NSUN2
chr2	203292317	203292317	chr2:203292317	1	+	cds	CYP20A1	ENST00000356079.8	GCCAUCUCCAC	NSUN6
chr2	206028318	206028318	chr2:206028318	1	-	cds	INO80D	ENST00000403263.6	UGAUGCGGAGA	NSUN2
chr2	209695709	209695709	chr2:209695709	1	+	cds	MAP2	ENST00000360351.8	UGUUUCAGAGG	NSUN2
chr2	209982255	209982255	chr2:209982255	1	+	cds	UNC80	ENST00000439458.5	CGAUUCUCCAG	NSUN6
chr2	213284576	213284576	chr2:213284576	3	+	cds	SPAG16	ENST00000272898.11	AGGGACACGGC	NSUN2
chr2	215367879	215367879	chr2:215367879	1	-	cds	FN1	ENST00000421182.5	CAUUUCAGAUG	other
chr2	215384862	215384862	chr2:215384862	1	-	cds	FN1	ENST00000421182.5	AGAGACAGGAG	NSUN2
chr2	216113060	216113060	chr2:216113060	2	+	cds	XRCC5	ENST00000392133.7	AGUAACUCCAU	NSUN6
chr2	216447043	216447043	chr2:216447043	1	+	cds	SMARCAL1	ENST00000357276.8	GUUGUCGGGCA	NSUN2
chr2	216633760	216633760	chr2:216633760	4	+	cds	IGFBP2	ENST00000233809.9	CUCGUCCGGGA	NSUN2
chr2	217818193	217818193	chr2:217818193	2	-	cds	TNS1	ENST00000646520.1	GCACCCUGGGG	NSUN6
chr2	217818711	217818711	chr2:217818711	1	-	cds	TNS1	ENST00000646520.1	GGUCCCCGGAC	NSUN2
chr2	217847563	217847563	chr2:217847563	1	-	cds	TNS1	ENST00000646520.1	CCGGACUCCAG	NSUN6
chr2	218697107	218697107	chr2:218697107	1	+	cds	STK36	ENST00000392105.7	CGCUUCUCCAU	NSUN6
chr2	218753594	218753594	chr2:218753594	1	+	cds	TTLL4	ENST00000392102.6	UCUCCCGACAU	NSUN6
chr2	219216391	219216391	chr2:219216391	1	-	cds	ABCB6	ENST00000265316.9	AGUUCCUCCAG	NSUN6
chr2	219224443	219224443	chr2:219224443	1	-	cds	ATG9A	ENST00000361242.9	AAAUCCUCUAU	NSUN6
chr2	219295004	219295004	chr2:219295004	1	-	cds	PTPRN	ENST00000295718.7	CCGGCCUCCAC	NSUN6
chr2	219540306	219540306	chr2:219540306	1	-	cds	CHPF	ENST00000535926.2	UGCAGCUGGAG	NSUN2
chr2	219542041	219542041	chr2:219542041	4	-	cds	CHPF	ENST00000243776.11	GCGCACGGGGC	NSUN2
chr2	219550838	219550838	chr2:219550838	2	-	cds	OBSL1	ENST00000404537.6	GGCAACUAGGA	NSUN6
chr2	219551790	219551790	chr2:219551790	1	-	cds	OBSL1	ENST00000404537.6	UGCCUCUCCAG	NSUN6
chr2	219557973	219557973	chr2:219557973	2	-	cds	OBSL1	ENST00000404537.6	CCGUGCAGGAG	NSUN2
chr2	219575420	219575420	chr2:219575420	1	+	cds	INHA	ENST00000243786.3	UCUCCCAGGGA	NSUN2
chr2	219606818	219606818	chr2:219606818	1	+	cds	STK11IP	ENST00000456909.6	CUCCUCAGGGG	NSUN2
chr2	219611663	219611663	chr2:219611663	1	+	cds	STK11IP	ENST00000456909.6	UGUCUCGGGGA	NSUN2
chr2	219615254	219615254	chr2:219615254	3	+	cds	STK11IP	ENST00000456909.6	CGUGUCAGGGA	NSUN2
chr2	227042177	227042177	chr2:227042177	1	-	cds	COL4A4	ENST00000396625.4	GGAUCCAGGGA	NSUN2
chr2	227118754	227118754	chr2:227118754	1	-	cds	COL4A4	ENST00000396625.4	GCACCCAGGGC	NSUN2
chr2	229714352	229714352	chr2:229714352	1	-	cds	DNER	ENST00000341772.5	CUGCUCGGAGC	NSUN2
chr2	230878260	230878260	chr2:230878260	1	+	cds	ITM2C	ENST00000620962.1	UGUACCAGAGC	NSUN2
chr2	231788727	231788727	chr2:231788727	1	+	cds	COPS7B	ENST00000410024.5	ACGUGCAGGAG	NSUN2
chr2	232263422	232263422	chr2:232263422	1	+	cds	DIS3L2	ENST00000325385.11	GACGGCGCACU	other
chr2	232482460	232482460	chr2:232482460	1	-	cds	ECEL1	ENST00000304546.6	CCCCGCGGGCA	NSUN2
chr2	232486366	232486366	chr2:232486366	1	-	cds	ECEL1	ENST00000304546.6	UGUCCCGAGGG	NSUN2
chr2	232534097	232534097	chr2:232534097	1	+	cds	CHRND	ENST00000258385.8	GCAGUCAGAGC	NSUN2
chr2	232564274	232564274	chr2:232564274	1	+	cds	EIF4E2	ENST00000409514.5	AUAGCCACAUG	other
chr2	233251932	233251932	chr2:233251932	1	+	cds	ATG16L1	ENST00000347464.9	GAGAUCAUCCU	other
chr2	238170621	238170621	chr2:238170621	1	-	cds	ILKAP	ENST00000254654.8	CGAAGCAGCCU	other
chr2	238239427	238239427	chr2:238239427	3	-	cds	HES6	ENST00000409160.7	CCAGACGGAGG	NSUN2
chr2	239081145	239081145	chr2:239081145	1	-	cds	HDAC4	ENST00000345617.7	UUCACCGGCGG	NSUN2
chr2	239115073	239115073	chr2:239115073	4	-	cds	HDAC4	ENST00000345617.7	GUGAGCAGGAG	NSUN2
chr2	240568846	240568846	chr2:240568846	2	+	cds	RNPEPL1	ENST00000270357.10	GCACUCAGCCG	other
chr2	240568955	240568955	chr2:240568955	1	+	cds	RNPEPL1	ENST00000270357.10	UUCCCCGAGGC	NSUN2
chr2	241373225	241373225	chr2:241373225	5	+	cds	FARP2	ENST00000264042.8	GAAUGCAAGAG	NSUN2
chr2	241441378	241441378	chr2:241441378	1	+	cds	FARP2	ENST00000264042.8	UCUCCCUCCAC	NSUN6
chr2	241767824	241767824	chr2:241767824	4	+	cds	D2HGDH	ENST00000403782.5	CAGCGCGGAGC	NSUN2
chr20	422158	422158	chr20:422158	1	+	cds	RBCK1	ENST00000356286.9	ACAGCCAGGAG	NSUN2
chr20	2463094	2463094	chr20:2463094	1	-	cds	SNRPB	ENST00000381342.6	ACCCCCUCCAG	NSUN6
chr20	2660031	2660031	chr20:2660031	1	-	cds	IDH3B	ENST00000474315.5	UGAGACGGGUG	NSUN2
chr20	2816686	2816686	chr20:2816686	1	+	cds	AL035460.1	ENST00000380593.4	CCGAGCUGGAU	NSUN2
chr20	3785731	3785731	chr20:3785731	1	-	cds	CENPB	ENST00000379751.5	CCCCGCGCAGG	other
chr20	3785782	3785782	chr20:3785782	3	-	cds	CENPB	ENST00000379751.5	GCCGACGGCAG	NSUN2
chr20	3866092	3866092	chr20:3866092	1	+	cds	MAVS	ENST00000416600.6	UGUGACAGGGG	NSUN2
chr20	4699262	4699262	chr20:4699262	1	+	cds	PRNP	ENST00000430350.2	GUGGCCACAUG	other
chr20	10297048	10297048	chr20:10297048	1	+	cds	SNAP25	ENST00000254976.6	AUCCGCAGGGU	NSUN2
chr20	17635596	17635596	chr20:17635596	1	-	cds	RRBP1	ENST00000610403.4	GAGAACUCCAU	NSUN6
chr20	18162412	18162412	chr20:18162412	3	+	cds	KAT14	ENST00000435364.7	UAGACCCAGGG	NSUN2
chr20	18813853	18813853	chr20:18813853	1	+	cds	SCP2D1	ENST00000377428.4	CAAAGCAGAGG	NSUN2
chr20	31861628	31861628	chr20:31861628	1	-	cds	DUSP15	ENST00000398083.5	CGCGACGAGGA	NSUN2
chr20	32429429	32429429	chr20:32429429	1	+	cds	ASXL1	ENST00000651418.1	UGCAUCAGGGU	NSUN2
chr20	33443559	33443559	chr20:33443559	1	-	cds	SNTA1	ENST00000217381.2	GGGCUCGGGGG	NSUN2
chr20	33659612	33659612	chr20:33659612	1	-	cds	NECAB3	ENST00000246190.10	ACCCUCCUGGU	other
chr20	35115478	35115478	chr20:35115478	2	-	cds	EDEM2	ENST00000374491.3	UUCACCUCCAA	NSUN6
chr20	35871003	35871003	chr20:35871003	1	+	cds	PHF20	ENST00000374012.8	CUUAUCGAGGA	NSUN2
chr20	36829210	36829210	chr20:36829210	2	-	cds	SOGA1	ENST00000237536.9	AAGGUCUCUAA	NSUN6
chr20	37522794	37522794	chr20:37522794	1	+	cds	NNAT	ENST00000649697.1	AUCAUCAGGUG	NSUN2
chr20	41174172	41174172	chr20:41174172	11	+	cds	PLCG1	ENST00000244007.7	GGGAGCGGGGC	NSUN2
chr20	43699813	43699813	chr20:43699813	3	+	cds	MYBL2	ENST00000396863.8	GAAAACAGUGA	NSUN2
chr20	44724782	44724782	chr20:44724782	2	+	cds	CCN5	ENST00000372868.6	UGUAUCGGGAA	NSUN2
chr20	45843543	45843543	chr20:45843543	9	-	cds	ACOT8	ENST00000217455.9	GAAUGCGAGAG	NSUN2
chr20	45894004	45894004	chr20:45894004	1	+	cds	CTSA	ENST00000372484.7	CUCUCCAGACC	NSUN2
chr20	45898064	45898064	chr20:45898064	3	+	cds	CTSA	ENST00000372484.7	AUUGCCGGCUU	other
chr20	45907886	45907886	chr20:45907886	5	-	cds	PLTP	ENST00000354050.8	UUUCUCUCCAC	NSUN6
chr20	45948956	45948956	chr20:45948956	1	-	cds	ZNF335	ENST00000322927.3	GAUGACUGAGC	NSUN2
chr20	46045038	46045038	chr20:46045038	1	+	cds	SLC12A5	ENST00000454036.6	GUCAUCGGAUC	other
chr20	47672307	47672307	chr20:47672307	1	-	cds	SULF2	ENST00000359930.8	GCCCUCUCCAA	NSUN6
chr20	48688776	48688776	chr20:48688776	1	-	cds	PREX1	ENST00000371941.4	GAUGCCUACGU	NSUN6
chr20	49270328	49270328	chr20:49270328	7	-	cds	ZNFX1	ENST00000371754.8	GCUAGCAGAGG	NSUN2
chr20	50191195	50191195	chr20:50191195	1	+	cds	CEBPB	ENST00000303004.5	AGACCCGGGCC	NSUN2
chr20	50191615	50191615	chr20:50191615	2	+	cds	CEBPB	ENST00000303004.5	CCGGGCGGCGG	NSUN2
chr20	50191618	50191618	chr20:50191618	2	+	cds	CEBPB	ENST00000303004.5	GGCGGCGGCGC	NSUN2
chr20	50191621	50191621	chr20:50191621	2	+	cds	CEBPB	ENST00000303004.5	GGCGGCGCAGG	other
chr20	50620084	50620084	chr20:50620084	1	-	cds	RIPOR3	ENST00000327979.8	AAAUCCUCCAA	NSUN6
chr20	51791897	51791897	chr20:51791897	2	-	cds	SALL4	ENST00000217086.9	AUCAGCGGAGC	NSUN2
chr20	58671252	58671252	chr20:58671252	2	+	cds	STX16	ENST00000361830.7	UCUGACCUGAA	other
chr20	58693791	58693791	chr20:58693791	1	+	cds	NPEPL1	ENST00000525967.5	GUCCCCUCUAC	NSUN6
chr20	58713976	58713976	chr20:58713976	3	+	cds	NPEPL1	ENST00000525967.5	GAGGCCGCCUG	other
chr20	58715314	58715314	chr20:58715314	1	+	cds	NPEPL1	ENST00000525967.5	AGACGCAGGCU	NSUN2
chr20	58989960	58989960	chr20:58989960	2	+	cds	NELFCD	ENST00000602795.6	UCGCCCAGGAA	NSUN2
chr20	62064911	62064911	chr20:62064911	1	-	cds	TAF4	ENST00000252996.8	CCCCCCGCCGC	NSUN6
chr20	62195857	62195857	chr20:62195857	1	+	cds	MTG2	ENST00000370823.7	AGGCGCUGGGG	NSUN6
chr20	62309357	62309357	chr20:62309357	1	-	cds	LAMA5	ENST00000252999.7	GGGGCCAGUGG	NSUN2
chr20	62309358	62309358	chr20:62309358	1	-	cds	LAMA5	ENST00000252999.7	GGGGGCCAGUG	other
chr20	62352359	62352359	chr20:62352359	3	-	cds	LAMA5	ENST00000252999.7	GCCUCCUCCAA	NSUN6
chr20	62813612	62813612	chr20:62813612	2	+	cds	OGFR	ENST00000290291.10	GGACGCAGAGG	NSUN2
chr20	63521323	63521323	chr20:63521323	2	+	cds	PPDPF	ENST00000370179.8	AUCCCCUCCAG	NSUN6
chr20	63564416	63564416	chr20:63564416	1	-	cds	HELZ2	ENST00000427522.6	GCACCCGGGUG	NSUN2
chr20	63564462	63564462	chr20:63564462	1	-	cds	HELZ2	ENST00000427522.6	CUGACCGCCAG	NSUN6
chr20	63567570	63567570	chr20:63567570	3	-	cds	HELZ2	ENST00000427522.6	CACCCCGAGGC	NSUN2
chr20	63567571	63567571	chr20:63567571	3	-	cds	HELZ2	ENST00000427522.6	CCACCCCGAGG	NSUN2
chr20	63590398	63590398	chr20:63590398	2	-	cds	GMEB2	ENST00000370069.5	CUGCUCGGGGG	NSUN2
chr20	63674064	63674064	chr20:63674064	3	+	cds	RTEL1	ENST00000370018.7	CCACCCGGAGU	NSUN2
chr20	63688145	63688145	chr20:63688145	2	+	cds	RTEL1	ENST00000370018.7	UUUUCCGAGGA	NSUN2
chr20	63695336	63695336	chr20:63695336	3	+	cds	RTEL1	ENST00000370018.7	CCUCACGGUCC	other
chr20	63738822	63738822	chr20:63738822	5	+	cds	LIME1	ENST00000309546.8	ACGUGCGGGGC	NSUN2
chr20	63742701	63742701	chr20:63742701	1	+	cds	SLC2A4RG	ENST00000266077.5	CAGGGCUGCCU	NSUN6
chr20	63790483	63790483	chr20:63790483	1	-	cds	ZBTB46	ENST00000245663.8	GUACUCAGCGC	NSUN2
chr20	64048347	64048347	chr20:64048347	1	-	cds	SOX18	ENST00000340356.9	CCUCACCGAGU	NSUN2
chr21	32337155	32337155	chr21:32337155	1	-	cds	URB1	ENST00000382751.4	UAGAUCAGAAG	NSUN2
chr21	32338738	32338738	chr21:32338738	2	-	cds	URB1	ENST00000382751.4	UCUGACGGAGA	NSUN2
chr21	34887059	34887059	chr21:34887059	1	-	cds	RUNX1	ENST00000344691.8	UCCACCGCGCU	other
chr21	36246039	36246039	chr21:36246039	3	+	cds	DOP1B	ENST00000399151.3	UUGAUCAGGAU	NSUN2
chr21	37195882	37195882	chr21:37195882	5	+	cds	TTC3	ENST00000355666.5	CAAAACGGGCU	NSUN2
chr21	37240552	37240552	chr21:37240552	3	-	cds	VPS26C	ENST00000309117.11	UAAACCUCCAG	NSUN6
chr21	39215256	39215256	chr21:39215256	1	-	cds	BRWD1	ENST00000333229.6	CUGACCAACUU	other
chr21	45477439	45477439	chr21:45477439	7	+	cds	COL18A1	ENST00000651438.1	UCUGUCUCCAC	NSUN6
chr21	45477964	45477964	chr21:45477964	1	+	cds	COL18A1	ENST00000651438.1	CGAGCCGGGCG	NSUN2
chr21	45490839	45490839	chr21:45490839	1	+	cds	COL18A1	ENST00000651438.1	AGGGGCCAAAG	other
chr21	45495401	45495401	chr21:45495401	1	+	cds	COL18A1	ENST00000651438.1	GGAGCCGGGAG	NSUN2
chr21	45530864	45530864	chr21:45530864	2	-	cds	SLC19A1	ENST00000567670.5	UCCUUCUGGCG	NSUN2
chr21	45530881	45530881	chr21:45530881	1	-	cds	SLC19A1	ENST00000567670.5	GCAGGCGGGGC	NSUN2
chr21	46243636	46243636	chr21:46243636	1	-	cds	MCM3AP	ENST00000291688.6	AGUCCCAGGUG	NSUN2
chr21	46326438	46326438	chr21:46326438	1	+	cds	PCNT	ENST00000359568.10	GACGGCGAAGA	NSUN2
chr21	46351528	46351528	chr21:46351528	1	+	cds	PCNT	ENST00000359568.10	GUAGACAGGAA	NSUN2
chr21	46411387	46411387	chr21:46411387	11	+	cds	PCNT	ENST00000359568.10	GUCUGCAGAGC	NSUN2
chr22	16592495	16592495	chr22:16592495	1	-	cds	CCT8L2	ENST00000359963.4	GAACCCAAGGG	NSUN2
chr22	17109520	17109520	chr22:17109520	1	+	cds	IL17RA	ENST00000319363.10	GGGGGCUGCAG	NSUN6
chr22	17109523	17109523	chr22:17109523	1	+	cds	IL17RA	ENST00000319363.10	GGCUGCAGUAG	other
chr22	17109610	17109610	chr22:17109610	1	+	cds	IL17RA	ENST00000319363.10	UACAUCUCCAG	NSUN6
chr22	17827648	17827648	chr22:17827648	4	-	cds	MICAL3	ENST00000441493.7	GCUUCCGGAGC	NSUN2
chr22	18609588	18609588	chr22:18609588	1	-	cds	RIMBP3	ENST00000619918.1	GCUGGCGGAGG	NSUN2
chr22	18919771	18919771	chr22:18919771	1	-	cds	PRODH	ENST00000610940.4	UGUCCCGGUUC	other
chr22	19064994	19064994	chr22:19064994	1	-	cds	DGCR2	ENST00000537045.5	CUGAGCGGGGA	NSUN2
chr22	19760952	19760952	chr22:19760952	1	+	cds	TBX1	ENST00000332710.8	GCUUCCCGGGC	NSUN2
chr22	19760953	19760953	chr22:19760953	2	+	cds	TBX1	ENST00000332710.8	CUUCCCGGGCG	NSUN2
chr22	19895485	19895485	chr22:19895485	1	-	cds	TXNRD2	ENST00000400518.5	AUGGCCAGCUG	other
chr22	19895557	19895557	chr22:19895557	1	-	cds	TXNRD2	ENST00000400518.5	UAGAGCACAUG	other
chr22	20314760	20314760	chr22:20314760	5	-	cds	DGCR6L	ENST00000248879.8	CCGGGCAGGGA	NSUN2
chr22	20400669	20400669	chr22:20400669	1	+	cds	ZNF74	ENST00000611540.4	CUUCACCCAGG	other
chr22	20400670	20400670	chr22:20400670	1	+	cds	ZNF74	ENST00000611540.4	UUCACCCAGGA	NSUN2
chr22	20400671	20400671	chr22:20400671	1	+	cds	ZNF74	ENST00000611540.4	UCACCCAGGAG	NSUN2
chr22	20430447	20430447	chr22:20430447	1	-	cds	SCARF2	ENST00000622235.4	CAGCCCUGGCG	NSUN2
chr22	20980079	20980079	chr22:20980079	2	+	cds	AIFM3	ENST00000399167.6	GGUCGCUGAGG	NSUN2
chr22	20994972	20994972	chr22:20994972	1	+	cds	LZTR1	ENST00000646124.2	UUGUGCGGCGG	NSUN2
chr22	22895477	22895477	chr22:22895477	3	+	cds	IGLL5	ENST00000532223.2	CUACCCGGGAG	NSUN2
chr22	23253938	23253938	chr22:23253938	2	+	cds	BCR	ENST00000359540.7	GGCAGCCGGGA	NSUN2
chr22	23767868	23767868	chr22:23767868	11	-	cds	CHCHD10	ENST00000520222.1	UGCCUCGGGGA	NSUN2
chr22	23877778	23877778	chr22:23877778	1	+	cds	SLC2A11	ENST00000345044.10	GUGCCCGGGGC	NSUN2
chr22	24063016	24063016	chr22:24063016	4	+	cds	CABIN1	ENST00000263119.10	CUUCCCAGGGA	NSUN2
chr22	24164531	24164531	chr22:24164531	10	+	cds	CABIN1	ENST00000263119.10	GUGUCCUCCAU	NSUN6
chr22	24187392	24187392	chr22:24187392	1	+	cds	SUSD2	ENST00000358321.4	CACAGCGGGCG	NSUN2
chr22	25777650	25777650	chr22:25777650	1	+	cds	MYO18B	ENST00000536101.5	CUGGGCGCUGC	other
chr22	29260780	29260780	chr22:29260780	1	-	cds	RHBDD3	ENST00000216085.12	CUUGGCGGGGU	NSUN2
chr22	29341541	29341541	chr22:29341541	2	-	cds	AP1B1	ENST00000432560.6	GGGGCCGGGGC	NSUN2
chr22	29341542	29341542	chr22:29341542	2	-	cds	AP1B1	ENST00000432560.6	GGGGGCCGGGG	NSUN2
chr22	29511162	29511162	chr22:29511162	1	-	cds	THOC5	ENST00000490103.5	GACGACAGUGU	NSUN2
chr22	29517031	29517031	chr22:29517031	1	-	cds	THOC5	ENST00000490103.5	GGGCACAGCCA	other
chr22	30946419	30946419	chr22:30946419	1	-	cds	MORC2	ENST00000397641.8	UUUAUCCUGUU	other
chr22	31093584	31093584	chr22:31093584	1	+	cds	SMTN	ENST00000404574.5	UGUAGCCACCG	other
chr22	31105080	31105080	chr22:31105080	1	-	cds	SELENOM	ENST00000402395.5	UAGUGCAGGAG	NSUN2
chr22	31291267	31291267	chr22:31291267	1	-	cds	PIK3IP1	ENST00000215912.10	UGUACCGGGAG	NSUN2
chr22	31613614	31613614	chr22:31613614	6	+	cds	SFI1	ENST00000540643.5	ACAGUCUCCAU	NSUN6
chr22	35607305	35607305	chr22:35607305	3	-	cds	MB	ENST00000401702.5	GCUUCCAGGGC	NSUN2
chr22	36762933	36762933	chr22:36762933	3	-	cds	IFT27	ENST00000340630.9	UGGGCCAGGGC	NSUN2
chr22	37024671	37024671	chr22:37024671	1	+	cds	MPST	ENST00000401419.7	CCCGCCGAGUU	NSUN2
chr22	37070633	37070633	chr22:37070633	1	-	cds	TMPRSS6	ENST00000346753.8	GGCCCCUCCAG	NSUN6
chr22	37496485	37496485	chr22:37496485	1	-	cds	CARD10	ENST00000251973.10	GGAAUCAGGGG	NSUN2
chr22	37516087	37516087	chr22:37516087	1	-	cds	CARD10	ENST00000251973.10	GCGGGCAGCCU	other
chr22	38072502	38072502	chr22:38072502	2	+	cds	PICK1	ENST00000404072.7	GUGAUCGGGGU	NSUN2
chr22	38843719	38843719	chr22:38843719	1	-	cds	NPTXR	ENST00000333039.3	CGCCUCGGGCG	NSUN2
chr22	39995432	39995432	chr22:39995432	1	+	cds	FAM83F	ENST00000333407.11	UACCGCGGCGU	NSUN2
chr22	40019274	40019274	chr22:40019274	1	+	cds	FAM83F	ENST00000333407.11	CGAGGCAGGAG	NSUN2
chr22	40829652	40829652	chr22:40829652	2	-	cds	ST13	ENST00000216218.8	ACAGUCAGGAG	NSUN2
chr22	41339980	41339980	chr22:41339980	1	+	cds	ZC3H7B	ENST00000352645.5	GACCCCUCCAA	NSUN6
chr22	41515439	41515439	chr22:41515439	1	+	cds	ACO2	ENST00000216254.9	ACCCCCAAUGG	other
chr22	41778757	41778757	chr22:41778757	1	+	cds	MEI1	ENST00000401548.8	CAGCUCAGGAA	NSUN2
chr22	41926640	41926640	chr22:41926640	1	-	cds	TNFRSF13C	ENST00000291232.4	GAAACCGGCCG	NSUN2
chr22	41981739	41981739	chr22:41981739	1	+	cds	SEPTIN3	ENST00000644076.1	AUCAACUCCAA	NSUN6
chr22	43176349	43176349	chr22:43176349	1	-	cds	TTLL12	ENST00000216129.7	AACCCCGUGGU	NSUN2
chr22	46535984	46535984	chr22:46535984	1	-	cds	CELSR1	ENST00000262738.7	GGGCGCGUGGG	NSUN2
chr22	46720119	46720119	chr22:46720119	1	-	cds	CERK	ENST00000216264.13	UGUGGCUGCAG	NSUN6
chr22	50074318	50074318	chr22:50074318	1	-	cds	MLC1	ENST00000395876.6	GUAAUCGCAGG	other
chr22	50153125	50153125	chr22:50153125	1	+	cds	MOV10L1	ENST00000545383.5	GAACUCGAGGU	NSUN2
chr22	50201561	50201561	chr22:50201561	3	+	cds	SELENOO	ENST00000611222.1	CAGCUCAAGGG	NSUN2
chr22	50221361	50221361	chr22:50221361	13	-	cds	TUBGCP6	ENST00000439308.6	CCUCGCGGGAG	NSUN2
chr22	50266570	50266570	chr22:50266570	1	-	cds	MAPK11	ENST00000330651.11	UGCUCCAGGGC	NSUN2
chr22	50281992	50281992	chr22:50281992	1	-	cds	PLXNB2	ENST00000449103.5	AACCUCACGGU	NSUN2
chr22	50290538	50290538	chr22:50290538	4	-	cds	PLXNB2	ENST00000449103.5	GGGCGCAGGUG	NSUN2
chr22	50466457	50466457	chr22:50466457	3	-	cds	SBF1	ENST00000380817.8	UUGUUCUGUGC	other
chr22	50524055	50524055	chr22:50524055	1	-	cds	SCO2	ENST00000395693.7	GACUUCCGGGG	NSUN2
chr22	50572915	50572915	chr22:50572915	1	-	cds	CPT1B	ENST00000405237.7	UCAGCCUCUAU	NSUN6
chr22	50576980	50576980	chr22:50576980	1	-	cds	CPT1B	ENST00000405237.7	AUCUUCUCCAC	NSUN6
chr22	50577328	50577328	chr22:50577328	2	-	cds	CPT1B	ENST00000405237.7	UCCCUCAGGGG	NSUN2
chr22	50679425	50679425	chr22:50679425	4	+	cds	SHANK3	ENST00000445220.5	UACAACCAGGA	NSUN2
chr3	9689984	9689984	chr3:9689984	1	+	cds	MTMR14	ENST00000353332.9	AUCCUCUCCAC	NSUN6
chr3	9810311	9810311	chr3:9810311	1	+	cds	TTLL3	ENST00000426895.9	GGUCCCAGGCA	NSUN2
chr3	9930143	9930143	chr3:9930143	1	+	cds	IL17RC	ENST00000416074.6	AAAGCCUCCAC	NSUN6
chr3	12901253	12901253	chr3:12901253	1	-	cds	IQSEC1	ENST00000613206.2	AUGCACGGGCA	NSUN2
chr3	13321738	13321738	chr3:13321738	6	-	cds	NUP210	ENST00000254508.7	UCCCUCUCCAG	NSUN6
chr3	13353949	13353949	chr3:13353949	1	-	cds	NUP210	ENST00000254508.7	GUGUCCCAGGA	NSUN2
chr3	13386321	13386321	chr3:13386321	6	-	cds	NUP210	ENST00000254508.7	GGAACCUCCAU	NSUN6
chr3	15414879	15414879	chr3:15414879	1	-	cds	METTL6	ENST00000383789.9	AGUGGCAUGGA	NSUN2
chr3	15414885	15414885	chr3:15414885	1	-	cds	METTL6	ENST00000383789.9	GAGUGCAGUGG	NSUN2
chr3	15414893	15414893	chr3:15414893	1	-	cds	METTL6	ENST00000383789.9	UCAGGCUGGAG	NSUN2
chr3	15642096	15642096	chr3:15642096	2	+	cds	BTD	ENST00000417015.3	GUACACAGAGG	NSUN2
chr3	33014122	33014122	chr3:33014122	2	-	cds	GLB1	ENST00000399402.7	AACUUCUCCAU	NSUN6
chr3	33865334	33865334	chr3:33865334	3	+	cds	PDCD6IP	ENST00000457054.6	GGGGGCUGGGA	NSUN6
chr3	37072828	37072828	chr3:37072828	2	-	cds	LRRFIP2	ENST00000336686.9	UUGACCUCCAG	NSUN6
chr3	39085535	39085535	chr3:39085535	1	+	cds	WDR48	ENST00000302313.10	UUUUACUCCAA	NSUN6
chr3	39098424	39098424	chr3:39098424	5	-	cds	GORASP1	ENST00000319283.7	AAGCCCAGGCG	NSUN2
chr3	39098425	39098425	chr3:39098425	1	-	cds	GORASP1	ENST00000319283.7	CAAGCCCAGGC	NSUN2
chr3	39101024	39101024	chr3:39101024	3	-	cds	GORASP1	ENST00000319283.7	AGAUUCUCCAG	NSUN6
chr3	39408706	39408706	chr3:39408706	15	+	cds	RPSA	ENST00000301821.11	AUAUCCUCCAG	NSUN6
chr3	42563551	42563551	chr3:42563551	2	-	cds	SEC22C	ENST00000423701.6	CUAGCCUCCAG	NSUN6
chr3	42786110	42786110	chr3:42786110	1	-	cds	HIGD1A	ENST00000321331.11	AAGAGCAGGGG	NSUN2
chr3	44861987	44861987	chr3:44861987	1	+	cds	TMEM42	ENST00000302392.5	ACCCCCGCGGA	NSUN6
chr3	44932963	44932963	chr3:44932963	1	-	cds	ZDHHC3	ENST00000296127.7	AAUGGCAGAGA	NSUN2
chr3	45225135	45225135	chr3:45225135	2	-	cds	TMEM158	ENST00000503771.2	GGUGGCGACCA	other
chr3	45595226	45595226	chr3:45595226	1	+	cds	LIMD1	ENST00000440097.5	UGGGGCAGUCA	other
chr3	46674686	46674686	chr3:46674686	4	-	cds	ALS2CL	ENST00000318962.9	CUACUCAGAGC	NSUN2
chr3	46996405	46996405	chr3:46996405	2	+	cds	NBEAL2	ENST00000450053.7	CCAGCCUCCAC	NSUN6
chr3	46999354	46999354	chr3:46999354	7	+	cds	NBEAL2	ENST00000450053.7	CUGAGCGGAGC	NSUN2
chr3	47417169	47417169	chr3:47417169	1	-	cds	SCAP	ENST00000265565.10	AGCAGCGAGGA	NSUN2
chr3	47670681	47670681	chr3:47670681	1	-	cds	SMARCC1	ENST00000254480.10	CUGAACAGGAG	NSUN2
chr3	47846241	47846241	chr3:47846241	5	+	cds	DHX30	ENST00000445061.6	GGACUCAGGGC	NSUN2
chr3	48432647	48432647	chr3:48432647	2	-	cds	CCDC51	ENST00000447018.5	GUAGCCAAAUG	other
chr3	48435090	48435090	chr3:48435090	4	-	cds	CCDC51	ENST00000395694.7	CACAUCGUGGG	NSUN2
chr3	48468769	48468769	chr3:48468769	1	-	cds	SHISA5	ENST00000612611.1	CACAUCUGGAG	NSUN2
chr3	48572019	48572019	chr3:48572019	1	-	cds	COL7A1	ENST00000328333.12	GAGCCCGGAGA	NSUN2
chr3	48572020	48572020	chr3:48572020	1	-	cds	COL7A1	ENST00000328333.12	GGAGCCCGGAG	NSUN2
chr3	48572021	48572021	chr3:48572021	1	-	cds	COL7A1	ENST00000328333.12	GGGAGCCCGGA	NSUN2
chr3	48572673	48572673	chr3:48572673	5	-	cds	COL7A1	ENST00000328333.12	CUGGACAGGCU	NSUN2
chr3	48575209	48575209	chr3:48575209	5	-	cds	COL7A1	ENST00000328333.12	GAGAACAGGGC	NSUN2
chr3	48575673	48575673	chr3:48575673	1	-	cds	COL7A1	ENST00000328333.12	GGCGUCGAGGC	NSUN2
chr3	48583558	48583558	chr3:48583558	1	-	cds	COL7A1	ENST00000328333.12	GUGAGCAGGGC	NSUN2
chr3	48593593	48593593	chr3:48593593	1	-	cds	COL7A1	ENST00000328333.12	CAAUUCUCCAU	NSUN6
chr3	48604272	48604272	chr3:48604272	3	-	cds	UQCRC1	ENST00000203407.6	CACACCUCUAG	NSUN6
chr3	48633254	48633254	chr3:48633254	1	-	cds	SLC26A6	ENST00000395550.7	UUCCGCAGGGC	NSUN2
chr3	49004980	49004980	chr3:49004980	3	+	cds	P4HTM	ENST00000343546.8	GUACCCAGAGA	NSUN2
chr3	49104400	49104400	chr3:49104400	7	-	cds	QARS	ENST00000306125.12	CGACUCAGGGA	NSUN2
chr3	49111605	49111605	chr3:49111605	1	-	cds	USP19	ENST00000417901.5	CUGACCGGGGU	NSUN2
chr3	49123039	49123039	chr3:49123039	1	-	cds	LAMB2	ENST00000305544.9	GGCACCAGGGG	NSUN2
chr3	49123943	49123943	chr3:49123943	1	-	cds	LAMB2	ENST00000305544.9	UGCUUCGGGGA	NSUN2
chr3	49125857	49125857	chr3:49125857	1	-	cds	LAMB2	ENST00000305544.9	GAGUUCUGAGU	NSUN2
chr3	49681197	49681197	chr3:49681197	5	+	cds	APEH	ENST00000296456.10	GCAUCCGGGUG	NSUN2
chr3	49691182	49691182	chr3:49691182	1	+	cds	RNF123	ENST00000327697.11	GGGGGCCGGCA	NSUN2
chr3	49691183	49691183	chr3:49691183	1	+	cds	RNF123	ENST00000327697.11	GGGGCCGGCAU	NSUN2
chr3	49929675	49929675	chr3:49929675	2	-	cds	MON1A	ENST00000296473.7	UACCCCUCCAU	NSUN6
chr3	50274025	50274025	chr3:50274025	5	+	cds	SEMA3B	ENST00000618865.4	CAUACCAGGGU	NSUN2
chr3	50302461	50302461	chr3:50302461	3	-	cds	HYAL1	ENST00000266031.8	CUCCUCAGGUG	NSUN2
chr3	50342444	50342444	chr3:50342444	1	-	cds	ZMYND10	ENST00000231749.8	AGGCUCAGGCG	NSUN2
chr3	51413987	51413987	chr3:51413987	1	-	cds	DCAF1	ENST00000423656.5	UGUCGCGUGGU	NSUN2
chr3	51674340	51674340	chr3:51674340	1	+	cds	TEX264	ENST00000614067.4	GGGGGCCUGAC	other
chr3	51873928	51873928	chr3:51873928	1	-	cds	IQCF5	ENST00000446461.2	GUCCGCCAGCG	other
chr3	51977885	51977885	chr3:51977885	1	+	cds	ABHD14A	ENST00000273596.8	CAGACCUCCAU	NSUN6
chr3	52527360	52527360	chr3:52527360	8	-	cds	NT5DC2	ENST00000422318.7	AAACUCGAUGA	other
chr3	53122402	53122402	chr3:53122402	6	-	cds	RFT1	ENST00000296292.8	CUUGGCACAAG	other
chr3	58148791	58148791	chr3:58148791	1	+	cds	FLNB	ENST00000490882.5	GGCCGCGGCCU	NSUN2
chr3	58397089	58397089	chr3:58397089	3	+	cds	PXK	ENST00000302779.9	CACGCCUCCAA	NSUN6
chr3	62585318	62585318	chr3:62585318	1	-	cds	CADPS	ENST00000612439.4	UUAUUCUCCAU	NSUN6
chr3	62592727	62592727	chr3:62592727	1	-	cds	CADPS	ENST00000612439.4	GACUUCUCCAC	NSUN6
chr3	72888253	72888253	chr3:72888253	1	+	cds	GXYLT2	ENST00000389617.9	CAAGGCGGCGG	NSUN2
chr3	72888416	72888416	chr3:72888416	1	+	cds	GXYLT2	ENST00000389617.9	CUCCCCGGGGC	NSUN2
chr3	99795558	99795558	chr3:99795558	1	+	cds	COL8A1	ENST00000261037.7	GUCCUCAAGGC	NSUN2
chr3	100348838	100348838	chr3:100348838	1	+	cds	NIT2	ENST00000394140.9	UUAAUCUGACC	other
chr3	108058388	108058388	chr3:108058388	1	-	cds	CD47	ENST00000355354.13	UUAUUCAGGUG	NSUN2
chr3	112605569	112605569	chr3:112605569	1	-	cds	CCDC80	ENST00000206423.7	GGAGACAGGAA	NSUN2
chr3	114351160	114351160	chr3:114351160	1	-	cds	ZBTB20	ENST00000357258.8	ACCCCCGAGAC	NSUN2
chr3	122680922	122680922	chr3:122680922	1	+	cds	PARP14	ENST00000474629.7	GAGGGCUCCUG	NSUN6
chr3	122680924	122680924	chr3:122680924	1	+	cds	PARP14	ENST00000474629.7	GGGCUCCUGGG	other
chr3	122680925	122680925	chr3:122680925	1	+	cds	PARP14	ENST00000474629.7	GGCUCCUGGGG	NSUN6
chr3	123300230	123300230	chr3:123300230	1	-	cds	ADCY5	ENST00000462833.5	UGCAUCGGGAA	NSUN2
chr3	124796698	124796698	chr3:124796698	1	-	cds	ITGB5	ENST00000296181.9	AACUGCACGUG	other
chr3	126008734	126008734	chr3:126008734	1	-	cds	SLC41A3	ENST00000360370.8	UGAUCCAGGUG	NSUN2
chr3	126105872	126105872	chr3:126105872	1	-	cds	ALDH1L1	ENST00000273450.7	GGCUUCUGGUG	other
chr3	126112812	126112812	chr3:126112812	1	-	cds	ALDH1L1	ENST00000273450.7	GAGGACUCCAU	NSUN6
chr3	126434242	126434242	chr3:126434242	1	+	cds	CFAP100	ENST00000352312.6	CCCAGCAGGAG	NSUN2
chr3	132639617	132639617	chr3:132639617	3	-	cds	ACAD11	ENST00000264990.11	CUCAUCAGGAC	NSUN2
chr3	136250405	136250405	chr3:136250405	1	+	cds	PCCB	ENST00000251654.9	GCGGUCGGGGC	NSUN2
chr3	136250410	136250410	chr3:136250410	1	+	cds	PCCB	ENST00000251654.9	CGGGGCAAGGC	NSUN2
chr3	138397381	138397381	chr3:138397381	1	+	cds	MRAS	ENST00000614350.4	GCGCACGGGGG	NSUN2
chr3	138946360	138946360	chr3:138946360	1	-	cds	FOXL2	ENST00000648323.1	GGCGGCGAGCG	NSUN2
chr3	138946363	138946363	chr3:138946363	1	-	cds	FOXL2	ENST00000648323.1	GGCGGCGGCGA	NSUN2
chr3	138946366	138946366	chr3:138946366	1	-	cds	FOXL2	ENST00000648323.1	GAGGGCGGCGG	NSUN2
chr3	142724727	142724727	chr3:142724727	1	+	cds	TRPC1	ENST00000476941.6	UGCGACAAGGG	NSUN2
chr3	149656989	149656989	chr3:149656989	3	-	cds	WWTR1	ENST00000465804.5	AGCCCCGCGCA	other
chr3	150762667	150762667	chr3:150762667	1	-	cds	SIAH2	ENST00000312960.4	GGCGGCGGCGG	NSUN2
chr3	150762670	150762670	chr3:150762670	1	-	cds	SIAH2	ENST00000312960.4	GGCGGCGGCGG	NSUN2
chr3	184239952	184239952	chr3:184239952	1	+	cds	VWA5B2	ENST00000426955.6	AAGCACUCCAU	NSUN6
chr3	184303425	184303425	chr3:184303425	2	+	cds	PSMD2	ENST00000310118.9	GCUAACAGAUG	other
chr3	184317335	184317335	chr3:184317335	1	+	cds	EIF4G1	ENST00000346169.6	CCUAGCCGGGC	NSUN2
chr3	184317763	184317763	chr3:184317763	2	+	cds	EIF4G1	ENST00000346169.6	GCAGCCAGGAG	NSUN2
chr3	184327684	184327684	chr3:184327684	1	+	cds	EIF4G1	ENST00000346169.6	AAUAUCUCCAU	NSUN6
chr3	184385036	184385036	chr3:184385036	1	+	cds	CHRD	ENST00000204604.5	CCUAGCAGGAG	NSUN2
chr3	194617687	194617687	chr3:194617687	2	-	cds	TMEM44	ENST00000392432.6	UCUCCCAGCGG	NSUN2
chr3	195747368	195747368	chr3:195747368	1	-	cds	MUC4	ENST00000349607.8	UCCUUCUCCAU	NSUN6
chr3	195770259	195770259	chr3:195770259	1	-	cds	MUC4	ENST00000349607.8	GGUCACGUGGG	NSUN2
chr3	195868063	195868063	chr3:195868063	1	-	cds	TNK2	ENST00000672548.1	CCCAGCCCGGG	NSUN2
chr3	195878264	195878264	chr3:195878264	1	-	cds	TNK2	ENST00000673038.1	ACCGUCAUCGA	other
chr3	195883257	195883257	chr3:195883257	1	-	cds	TNK2	ENST00000673038.1	AGAAGCCAUGG	other
chr3	196820539	196820539	chr3:196820539	4	+	cds	PAK2	ENST00000327134.7	AGAGCCUCCAU	NSUN6
chr3	197791340	197791340	chr3:197791340	3	+	cds	LRCH3	ENST00000438796.6	AGCGUCGGGAG	NSUN2
chr4	523764	523764	chr4:523764	7	+	cds	PIGG	ENST00000453061.7	AGCCCCUCUAC	NSUN6
chr4	890580	890580	chr4:890580	1	-	cds	GAK	ENST00000314167.9	UGUCCCGAGGG	NSUN2
chr4	947780	947780	chr4:947780	1	+	cds	TMEM175	ENST00000264771.9	UACACCGGGGG	NSUN2
chr4	973340	973340	chr4:973340	1	-	cds	DGKQ	ENST00000273814.8	GCGGGCGGGCG	NSUN2
chr4	973361	973361	chr4:973361	1	-	cds	DGKQ	ENST00000273814.8	GGGGCCGGGGC	NSUN2
chr4	973367	973367	chr4:973367	1	-	cds	DGKQ	ENST00000273814.8	GGGGCCGGGGC	NSUN2
chr4	987105	987105	chr4:987105	1	+	cds	IDUA	ENST00000247933.9	CCCCGCGCCGC	NSUN6
chr4	987107	987107	chr4:987107	1	+	cds	IDUA	ENST00000247933.9	CCGCGCCGCGC	NSUN2
chr4	987148	987148	chr4:987148	2	+	cds	IDUA	ENST00000247933.9	CGCCCCCGGUG	NSUN2
chr4	1023839	1023839	chr4:1023839	1	+	cds	FGFRL1	ENST00000398484.6	CAGCCCUCCAA	NSUN6
chr4	1353174	1353174	chr4:1353174	1	+	cds	UVSSA	ENST00000389851.10	CUGCGCGGGCC	NSUN2
chr4	1841410	1841410	chr4:1841410	8	-	cds	LETM1	ENST00000302787.3	AAGAUCGCGGC	NSUN6
chr4	2537047	2537047	chr4:2537047	3	+	cds	FAM193A	ENST00000637812.1	GGUUCCCAGGC	NSUN2
chr4	2932122	2932122	chr4:2932122	1	-	cds	MFSD10	ENST00000514800.5	UGAUGCGGCUG	other
chr4	3238883	3238883	chr4:3238883	1	+	cds	HTT	ENST00000355072.10	UCCCUCUCCAA	NSUN6
chr4	3238896	3238896	chr4:3238896	1	+	cds	HTT	ENST00000355072.10	UCACGCAGAGG	NSUN2
chr4	3317126	3317126	chr4:3317126	1	+	cds	RGS12	ENST00000344733.9	GCAGACGAAUG	other
chr4	3493091	3493091	chr4:3493091	1	+	cds	DOK7	ENST00000340083.6	AUGAACUGGGC	NSUN6
chr4	5994458	5994458	chr4:5994458	1	-	cds	C4orf50	ENST00000531445.3	GUGUUCAGGGU	NSUN2
chr4	6277477	6277477	chr4:6277477	1	+	cds	WFS1	ENST00000503569.5	CUCCGCUGGGC	NSUN6
chr4	6620040	6620040	chr4:6620040	4	+	cds	MAN2B2	ENST00000504248.5	CGCCACAGAGG	NSUN2
chr4	7192668	7192668	chr4:7192668	2	+	cds	SORCS2	ENST00000507866.6	CCUCGCGCGCC	other
chr4	7192698	7192698	chr4:7192698	1	+	cds	SORCS2	ENST00000507866.6	CCGCCCGAGCC	NSUN2
chr4	7192735	7192735	chr4:7192735	2	+	cds	SORCS2	ENST00000507866.6	GCGCUCGCCGC	NSUN6
chr4	7192864	7192864	chr4:7192864	1	+	cds	SORCS2	ENST00000507866.6	UCCCGCGGGGC	NSUN2
chr4	7192880	7192880	chr4:7192880	1	+	cds	SORCS2	ENST00000507866.6	GAGCCCGGUGG	NSUN2
chr4	7192925	7192925	chr4:7192925	3	+	cds	SORCS2	ENST00000507866.6	GGCGCCCCGGG	NSUN2
chr4	8270139	8270139	chr4:8270139	1	+	cds	HTRA3	ENST00000307358.7	GCCAGCGAGGG	NSUN2
chr4	8415777	8415777	chr4:8415777	2	-	cds	ACOX3	ENST00000356406.10	ACCUCCUCCAU	NSUN6
chr4	8468169	8468169	chr4:8468169	1	+	cds	TRMT44	ENST00000513449.6	AAGGACCCUGG	other
chr4	8606751	8606751	chr4:8606751	1	+	cds	CPZ	ENST00000382480.6	UACAACGGGUG	NSUN2
chr4	10077808	10077808	chr4:10077808	1	-	cds	WDR1	ENST00000499869.7	CCUCGCGGUGU	NSUN2
chr4	22402772	22402772	chr4:22402772	1	-	cds	ADGRA3	ENST00000334304.10	ACACCCAGGCG	NSUN2
chr4	25234386	25234386	chr4:25234386	1	+	cds	PI4K2B	ENST00000264864.8	UCUCCCGGAGU	NSUN2
chr4	25782409	25782409	chr4:25782409	2	-	cds	SEL1L3	ENST00000399878.8	UGCAUCAGGCA	NSUN2
chr4	26861291	26861291	chr4:26861291	2	+	cds	STIM2	ENST00000467087.5	GCGGGCGGCGG	NSUN2
chr4	39321355	39321355	chr4:39321355	1	-	cds	RFC1	ENST00000349703.7	AGAAGCGGGAG	NSUN2
chr4	56315659	56315659	chr4:56315659	1	+	cds	KIAA1211	ENST00000264229.11	AAGUUCUCUAU	NSUN6
chr4	57033261	57033261	chr4:57033261	4	-	cds	IGFBP7	ENST00000295666.6	GGUGACCGGGA	NSUN2
chr4	74201334	74201334	chr4:74201334	1	+	cds	MTHFD2L	ENST00000433372.5	CCAUGCUUUUA	other
chr4	75936208	75936208	chr4:75936208	6	-	cds	NAAA	ENST00000286733.9	CAAGACUCCAG	NSUN6
chr4	75957547	75957547	chr4:75957547	1	-	cds	SDAD1	ENST00000356260.10	AAAUACAUUGA	other
chr4	82851481	82851481	chr4:82851481	1	-	cds	SEC31A	ENST00000395310.7	CAGCUCAGGGC	NSUN2
chr4	88008008	88008008	chr4:88008008	1	+	cds	PKD2	ENST00000237596.7	UAACCCCGGCU	NSUN2
chr4	105958555	105958555	chr4:105958555	1	+	cds	NPNT	ENST00000379987.6	UGAUCCAGGUG	NSUN2
chr4	107931924	107931924	chr4:107931924	1	+	cds	CYP2U1	ENST00000332884.11	GGCCGCAGGGA	NSUN2
chr4	113240554	113240554	chr4:113240554	1	+	cds	ANK2	ENST00000672356.1	UAAACCGGGGA	NSUN2
chr4	118815522	118815522	chr4:118815522	3	-	cds	SEC24D	ENST00000280551.11	UCCUCCUCCAA	NSUN6
chr4	128061993	128061993	chr4:128061993	1	+	cds	LARP1B	ENST00000649983.1	CCUUUCGGCGG	NSUN2
chr4	147906687	147906687	chr4:147906687	2	+	cds	ARHGAP10	ENST00000336498.8	GGAAGCAGUGG	NSUN2
chr4	151174852	151174852	chr4:151174852	1	-	cds	SH3D19	ENST00000409598.8	ACUCGCAGGGG	NSUN2
chr4	153704665	153704665	chr4:153704665	1	+	cds	TLR2	ENST00000642580.1	UGUCACAGGAC	NSUN2
chr4	165379227	165379227	chr4:165379227	1	+	cds	CPE	ENST00000402744.9	AUGGCCGGGCG	NSUN2
chr4	165464565	165464565	chr4:165464565	1	+	cds	CPE	ENST00000402744.9	GAUGGCUUUGA	other
chr4	169107041	169107041	chr4:169107041	2	-	cds	SH3RF1	ENST00000284637.14	CAUGGCAGGGC	NSUN2
chr4	182680580	182680580	chr4:182680580	2	+	cds	TENM3	ENST00000511685.6	CAGUACUCCAA	NSUN6
chr4	184418544	184418544	chr4:184418544	1	-	cds	IRF2	ENST00000393593.8	AACGGCCUUCU	other
chr4	185210126	185210126	chr4:185210126	1	+	cds	SNX25	ENST00000652585.1	AGCUGCGCGGC	NSUN6
chr5	272765	272765	chr5:272765	2	+	cds	PDCD6	ENST00000618970.4	GCUCUCUCCAA	NSUN6
chr5	456957	456957	chr5:456957	1	+	cds	EXOC3	ENST00000512944.6	GCUUUCUCCAC	NSUN6
chr5	1077991	1077991	chr5:1077991	1	-	cds	SLC12A7	ENST00000264930.10	CCCUGCAGGGG	NSUN2
chr5	1341757	1341757	chr5:1341757	1	-	cds	CLPTM1L	ENST00000320895.10	GGAAGCAGGUG	NSUN2
chr5	6714484	6714484	chr5:6714484	5	+	cds	TENT4A	ENST00000230859.8	CACCCCGGGCC	NSUN2
chr5	9154646	9154646	chr5:9154646	1	-	cds	SEMA5A	ENST00000382496.10	UCAAGCAGCUG	other
chr5	10250404	10250404	chr5:10250404	2	+	cds	CCT5	ENST00000515390.5	AGGAUCAGGAC	NSUN2
chr5	10387035	10387035	chr5:10387035	1	+	cds	2024-03-06	ENST00000274140.10	GCUCACUACUG	other
chr5	10411475	10411475	chr5:10411475	1	+	cds	2024-03-06	ENST00000274140.10	CCAUACUCCAG	NSUN6
chr5	14297236	14297236	chr5:14297236	1	+	cds	TRIO	ENST00000344204.9	AUGUCCUCCAU	NSUN6
chr5	16179525	16179525	chr5:16179525	1	-	cds	2024-03-11	ENST00000332432.9	GAGAGCGGGGA	NSUN2
chr5	16710941	16710941	chr5:16710941	2	-	cds	MYO10	ENST00000513610.6	GAUGCCUCCAA	NSUN6
chr5	31406927	31406927	chr5:31406927	1	-	cds	DROSHA	ENST00000511367.6	GUGGGCCCAUC	other
chr5	38962357	38962357	chr5:38962357	1	-	cds	RICTOR	ENST00000357387.8	GUGGCCAAAUG	other
chr5	40979862	40979862	chr5:40979862	5	+	cds	C7	ENST00000313164.10	UGCCUCAGCUG	other
chr5	59215794	59215794	chr5:59215794	1	-	cds	PDE4D	ENST00000340635.11	AACUCCUCCAU	NSUN6
chr5	60918380	60918380	chr5:60918380	1	-	cds	ERCC8	ENST00000265038.9	UCAUCCUGAUG	other
chr5	64885498	64885498	chr5:64885498	1	+	cds	CWC27	ENST00000381070.8	CAAAACAAAAA	other
chr5	66159228	66159228	chr5:66159228	2	+	cds	SREK1	ENST00000334121.11	AAUCCCAGAGG	NSUN2
chr5	71626689	71626689	chr5:71626689	1	+	cds	MCCC2	ENST00000509358.6	GCCUGCCAUGG	other
chr5	72198709	72198709	chr5:72198709	1	+	cds	MAP1B	ENST00000296755.12	UAUCUCUCCAC	NSUN6
chr5	74685394	74685394	chr5:74685394	1	+	cds	HEXB	ENST00000261416.12	UCGGGCCCCGA	NSUN6
chr5	74685443	74685443	chr5:74685443	5	+	cds	HEXB	ENST00000261416.12	CCGCUCUUGGU	other
chr5	74693701	74693701	chr5:74693701	1	+	cds	HEXB	ENST00000261416.12	CAUUACGAGGU	NSUN2
chr5	76732920	76732920	chr5:76732920	1	+	cds	F2R	ENST00000319211.5	CAUCGCAGGGG	NSUN2
chr5	78985219	78985219	chr5:78985219	1	-	cds	ARSB	ENST00000264914.10	UUGCCCCGAGG	NSUN2
chr5	80654844	80654844	chr5:80654844	1	+	cds	MSH3	ENST00000265081.7	UCCUCCUCCAC	NSUN6
chr5	87268554	87268554	chr5:87268554	3	+	cds	RASA1	ENST00000274376.11	UGUGUCGGGUG	NSUN2
chr5	87268657	87268657	chr5:87268657	1	+	cds	RASA1	ENST00000274376.11	GGGGUCAGAGU	NSUN2
chr5	95494685	95494685	chr5:95494685	1	-	cds	TTC37	ENST00000649566.1	UUUCUCCAGGU	NSUN2
chr5	103025223	103025223	chr5:103025223	3	+	cds	PAM	ENST00000438793.7	AAGAGCCAGGC	NSUN2
chr5	111119049	111119049	chr5:111119049	1	+	cds	WDR36	ENST00000506538.6	CCUCUCAAUGU	other
chr5	111730979	111730979	chr5:111730979	5	-	cds	NREP	ENST00000379671.7	CCUGACUCCAC	NSUN6
chr5	113567766	113567766	chr5:113567766	1	+	cds	YTHDC2	ENST00000161863.9	UUCAGCAGUGA	NSUN2
chr5	119474439	119474439	chr5:119474439	1	+	cds	HSD17B4	ENST00000515320.5	CAGCCCUGGAU	NSUN2
chr5	128084262	128084262	chr5:128084262	1	+	cds	SLC12A2	ENST00000262461.7	GGCGGCAGCGG	NSUN2
chr5	128084274	128084274	chr5:128084274	1	+	cds	SLC12A2	ENST00000262461.7	GGCGGCUGGUG	other
chr5	128395272	128395272	chr5:128395272	3	-	cds	FBN2	ENST00000262464.9	UCGAUCAGAGA	NSUN2
chr5	128446583	128446583	chr5:128446583	2	-	cds	FBN2	ENST00000262464.9	CUAUCCCAGGG	NSUN2
chr5	132266542	132266542	chr5:132266542	1	+	cds	PDLIM4	ENST00000253754.8	GAGAUCCAGGA	NSUN2
chr5	134794914	134794914	chr5:134794914	2	+	cds	DDX46	ENST00000452510.7	UUUCCCCAGAG	other
chr5	135343361	135343361	chr5:135343361	3	-	cds	H2AFY	ENST00000511689.5	GCAGACAAGUG	NSUN2
chr5	137498378	137498378	chr5:137498378	1	-	cds	SPOCK1	ENST00000394945.6	GCUUUCGAGAC	NSUN2
chr5	137962412	137962412	chr5:137962412	1	-	cds	FAM13B	ENST00000033079.7	GCUGUCUUGAG	other
chr5	138172087	138172087	chr5:138172087	1	-	cds	BRD8	ENST00000254900.9	CCGCCCUCCAG	NSUN6
chr5	138331038	138331038	chr5:138331038	1	-	cds	CDC25C	ENST00000348983.7	UAGAACUCCAG	NSUN6
chr5	140114512	140114512	chr5:140114512	1	+	cds	PURA	ENST00000651386.1	AGUUCCGCGAC	NSUN2
chr5	140567661	140567661	chr5:140567661	4	+	cds	SLC35A4	ENST00000323146.8	GUUCCCGGGAA	NSUN2
chr5	140677060	140677060	chr5:140677060	6	-	cds	HARS	ENST00000457527.6	ACAAGCAGGCC	NSUN2
chr5	141431583	141431583	chr5:141431583	1	+	cds	PCDHGA12	ENST00000252085.4	CAAUGCGGAAG	NSUN2
chr5	141578585	141578585	chr5:141578585	1	-	cds	DIAPH1	ENST00000389054.8	ACCAGCGGAGG	NSUN2
chr5	141973633	141973633	chr5:141973633	1	+	cds	RNF14	ENST00000394519.5	CUGGCCCUGGC	other
chr5	142137830	142137830	chr5:142137830	1	+	cds	NDFIP1	ENST00000253814.6	UCUCUCUCUAA	NSUN6
chr5	142144615	142144615	chr5:142144615	1	+	cds	NDFIP1	ENST00000253814.6	AAGUUCGGAAG	NSUN2
chr5	148427534	148427534	chr5:148427534	1	+	cds	FBXO38	ENST00000340253.9	UGUGUCCAGGC	NSUN2
chr5	149306376	149306376	chr5:149306376	1	+	cds	AFAP1L1	ENST00000296721.9	GCAACCAGGGU	NSUN2
chr5	150125482	150125482	chr5:150125482	4	-	cds	PDGFRB	ENST00000261799.9	UAUGACUCCAC	NSUN6
chr5	150375161	150375161	chr5:150375161	6	+	cds	TCOF1	ENST00000377797.7	CAGCUCAGGUG	NSUN2
chr5	150396523	150396523	chr5:150396523	1	+	cds	TCOF1	ENST00000377797.7	AAGGGCUGGGA	NSUN6
chr5	150403217	150403217	chr5:150403217	1	-	cds	CD74	ENST00000009530.12	UGCCACUCCAG	NSUN6
chr5	150444319	150444319	chr5:150444319	2	-	cds	RPS14	ENST00000401695.8	ACUCGCAGGAA	NSUN2
chr5	150648181	150648181	chr5:150648181	6	+	cds	SYNPO	ENST00000394243.5	UGCACCGGGGC	NSUN2
chr5	151026984	151026984	chr5:151026984	1	+	cds	GPX3	ENST00000622181.4	GGAACCAGGAG	NSUN2
chr5	151183448	151183448	chr5:151183448	1	-	cds	CCDC69	ENST00000355417.7	CUUUCCUCGCC	NSUN6
chr5	151664110	151664110	chr5:151664110	1	-	cds	SPARC	ENST00000231061.9	GUGGGCCGGCU	NSUN2
chr5	151803989	151803989	chr5:151803989	1	+	cds	G3BP1	ENST00000394123.7	GGAGGCCCUCG	other
chr5	177093251	177093251	chr5:177093251	2	+	cds	FGFR4	ENST00000502906.5	UGUAUCGAGGG	NSUN2
chr5	177097295	177097295	chr5:177097295	2	+	cds	FGFR4	ENST00000393648.6	CUGUACGGGCU	NSUN2
chr5	177455797	177455797	chr5:177455797	1	+	cds	PRR7	ENST00000323249.8	UAUAGCGAGGU	NSUN2
chr5	177508435	177508435	chr5:177508435	2	-	cds	DOK3	ENST00000312943.10	GGUGACAGGUC	NSUN2
chr5	177524401	177524401	chr5:177524401	1	-	cds	FAM193B	ENST00000514747.6	GGAGCCGGGGG	NSUN2
chr5	177524402	177524402	chr5:177524402	1	-	cds	FAM193B	ENST00000514747.6	GGGAGCCGGGG	NSUN2
chr5	178121480	178121480	chr5:178121480	1	+	cds	N4BP3	ENST00000274605.6	UGUGCCAGAAG	NSUN2
chr5	178618703	178618703	chr5:178618703	1	-	cds	CLK4	ENST00000316308.9	AAUGACUACUG	other
chr5	179616893	179616893	chr5:179616893	8	-	cds	HNRNPH1	ENST00000393432.8	GUAGCCAAAUG	other
chr5	179617045	179617045	chr5:179617045	5	-	cds	HNRNPH1	ENST00000510411.5	GUAGCCAAAUG	other
chr5	179771200	179771200	chr5:179771200	1	+	cds	MAML1	ENST00000292599.4	CAAGACCCGAC	NSUN6
chr5	180791907	180791907	chr5:180791907	1	-	cds	MGAT1	ENST00000333055.8	UAUGACCGAGA	NSUN2
chr5	181059357	181059357	chr5:181059357	3	+	cds	BTNL9	ENST00000327705.14	GUUCUCGGAGC	NSUN2
chr5	181204888	181204888	chr5:181204888	3	-	cds	TRIM7	ENST00000274773.12	CCUUCCCACUG	other
chr6	2953177	2953177	chr6:2953177	1	-	cds	SERPINB6	ENST00000380524.5	AAUUGCGGAGU	NSUN2
chr6	5368920	5368920	chr6:5368920	1	+	cds	FARS2	ENST00000324331.10	CCUUUCUCCAG	NSUN6
chr6	14131570	14131570	chr6:14131570	1	+	cds	CD83	ENST00000612003.4	CACCUCAGGGG	NSUN2
chr6	15496986	15496986	chr6:15496986	1	+	cds	JARID2	ENST00000341776.7	AUGUGCAGGGU	NSUN2
chr6	17794275	17794275	chr6:17794275	1	-	cds	KIF13A	ENST00000378814.9	CCAAACUCCAA	NSUN6
chr6	24495100	24495100	chr6:24495100	6	+	cds	ALDH5A1	ENST00000491546.5	UGCCUCCGGGC	NSUN2
chr6	26090979	26090979	chr6:26090979	2	+	cds	HFE	ENST00000397022.7	CCGAACUCCAU	NSUN6
chr6	26092943	26092943	chr6:26092943	1	+	cds	HFE	ENST00000397022.7	UCAGCCCCUCA	other
chr6	27890719	27890719	chr6:27890719	1	-	cds	HIST1H3J	ENST00000359303.3	CAAGGCAGCGC	NSUN2
chr6	28301830	28301830	chr6:28301830	1	+	cds	PGBD1	ENST00000259883.3	AUGUCCCCUUA	other
chr6	29603683	29603683	chr6:29603683	1	-	cds	GABBR1	ENST00000355973.7	AUCAACUCCAG	NSUN6
chr6	29604632	29604632	chr6:29604632	1	-	cds	GABBR1	ENST00000355973.7	AUGCGCAGGCU	NSUN2
chr6	29623935	29623935	chr6:29623935	1	-	cds	GABBR1	ENST00000355973.7	UCUGUCUCCAC	NSUN6
chr6	29942764	29942764	chr6:29942764	2	+	cds	HLA-A	ENST00000396634.5	UCCCACUCCAU	NSUN6
chr6	30345377	30345377	chr6:30345377	1	+	cds	TRIM39-RPP21	ENST00000623385.3	CAUUGCGAAGC	NSUN2
chr6	30647586	30647586	chr6:30647586	1	+	cds	C6orf136	ENST00000293604.10	ACUCUCCGCGG	NSUN2
chr6	30730711	30730711	chr6:30730711	1	-	cds	FLOT1	ENST00000376389.8	UUAUGCAGGCG	NSUN2
chr6	30898998	30898998	chr6:30898998	4	+	cds	DDR1	ENST00000324771.12	GUCAUCGAGAA	NSUN2
chr6	31154617	31154617	chr6:31154617	1	-	cds	CCHCR1	ENST00000396268.7	GAAGGCCGGCC	NSUN2
chr6	31271861	31271861	chr6:31271861	1	-	cds	HLA-C	ENST00000376228.9	UCCCACUCCAU	NSUN6
chr6	31356950	31356950	chr6:31356950	1	-	cds	HLA-B	ENST00000412585.7	UCCCACUCCAU	NSUN6
chr6	31632882	31632882	chr6:31632882	1	+	cds	PRRC2A	ENST00000376033.3	GGGGGCAAGGC	NSUN2
chr6	31635141	31635141	chr6:31635141	1	+	cds	PRRC2A	ENST00000376033.3	UGCCCCGGGAG	NSUN2
chr6	31636345	31636345	chr6:31636345	1	+	cds	PRRC2A	ENST00000376033.3	GAGUUCUCUAC	NSUN6
chr6	31644134	31644134	chr6:31644134	12	-	cds	BAG6	ENST00000375976.8	CACUCCUCCAC	NSUN6
chr6	31644160	31644160	chr6:31644160	3	-	cds	BAG6	ENST00000375976.8	CCAACCCGGGU	NSUN2
chr6	31728502	31728502	chr6:31728502	7	-	cds	DDAH2	ENST00000375787.6	GGCCUCUCCAA	NSUN6
chr6	31759851	31759851	chr6:31759851	2	+	cds	MSH5	ENST00000375755.8	UAACCCGAGUA	NSUN2
chr6	31859740	31859740	chr6:31859740	6	-	cds	NEU1	ENST00000375631.5	AAAAUCAGUGU	NSUN2
chr6	31888502	31888502	chr6:31888502	1	-	cds	EHMT2	ENST00000395728.7	GCUGUCAGGCU	NSUN2
chr6	31946385	31946385	chr6:31946385	2	+	cds	AL645922.1	ENST00000456570.5	CACCACUCCAU	NSUN6
chr6	31960079	31960079	chr6:31960079	1	+	cds	SKIV2L	ENST00000375394.7	CAUCCCCAGCC	other
chr6	32016637	32016637	chr6:32016637	1	+	cds	C4B	ENST00000435363.7	CCAGGCCAUCU	other
chr6	32119925	32119925	chr6:32119925	2	-	cds	ATF6B	ENST00000375203.8	CUAUUCGAGUC	NSUN2
chr6	32121272	32121272	chr6:32121272	1	-	cds	ATF6B	ENST00000375203.8	GACUCCUCCAG	NSUN6
chr6	32149549	32149549	chr6:32149549	2	-	cds	PRRT1	ENST00000375150.6	AUCUUCAAGGC	NSUN2
chr6	32170480	32170480	chr6:32170480	1	-	cds	AGPAT1	ENST00000395496.5	GCGCACGGGGG	NSUN2
chr6	32182940	32182940	chr6:32182940	1	-	cds	AGER	ENST00000375067.7	CAGCCCGGGGA	NSUN2
chr6	32837983	32837983	chr6:32837983	5	-	cds	AL669918.1	ENST00000452392.2	GGUCGCGGGGG	NSUN2
chr6	32853166	32853166	chr6:32853166	9	-	cds	TAP1	ENST00000354258.4	AAACUCGGGAG	NSUN2
chr6	32853690	32853690	chr6:32853690	1	-	cds	TAP1	ENST00000354258.4	CCCACCGGGGC	NSUN2
chr6	33068771	33068771	chr6:33068771	1	-	cds	HLA-DPA1	ENST00000419277.5	GACAACGGAGA	NSUN2
chr6	33167472	33167472	chr6:33167472	1	-	cds	COL11A2	ENST00000374708.8	CCCAGCAGGGA	NSUN2
chr6	33179111	33179111	chr6:33179111	1	-	cds	COL11A2	ENST00000374708.8	GACCUCAGGGC	NSUN2
chr6	33295696	33295696	chr6:33295696	1	-	cds	RGL2	ENST00000497454.6	ACCGGCCAGGA	NSUN2
chr6	33313750	33313750	chr6:33313750	4	-	cds	TAPBP	ENST00000434618.6	GGGACCGGGGG	NSUN2
chr6	33415593	33415593	chr6:33415593	1	+	cds	PHF1	ENST00000374512.7	AGCAGCCCCAU	NSUN6
chr6	33680578	33680578	chr6:33680578	1	+	cds	ITPR3	ENST00000374316.9	AAGCGCGUGGC	NSUN2
chr6	33776966	33776966	chr6:33776966	2	-	cds	LEMD2	ENST00000293760.10	GAUCCCUCCAC	NSUN6
chr6	34247747	34247747	chr6:34247747	2	-	cds	SMIM29	ENST00000481533.5	AGCGACUCCAU	NSUN6
chr6	35079536	35079536	chr6:35079536	2	+	cds	ANKS1A	ENST00000360359.5	UAUGACGGGAA	NSUN2
chr6	35120313	35120313	chr6:35120313	1	-	cds	TCP11	ENST00000412155.6	GGCUGCAGGAG	NSUN2
chr6	35747624	35747624	chr6:35747624	1	+	cds	ARMC12	ENST00000373869.7	ACCUUCUCUAU	NSUN6
chr6	36138753	36138753	chr6:36138753	1	+	cds	MAPK13	ENST00000373766.9	UCACUCAGCUG	other
chr6	39886442	39886442	chr6:39886442	1	+	cds	DAAM2	ENST00000633794.1	CUUCUCAGCAG	NSUN2
chr6	41806404	41806404	chr6:41806404	1	-	cds	USP49	ENST00000394253.7	UGAAACGGCGG	NSUN2
chr6	42077231	42077231	chr6:42077231	1	+	cds	TAF8	ENST00000456846.6	AUCCGCAGGAA	NSUN2
chr6	42989628	42989628	chr6:42989628	9	+	cds	PPP2R5D	ENST00000394110.7	GUUGCCAAAUG	other
chr6	43048369	43048369	chr6:43048369	1	-	cds	CUL7	ENST00000265348.7	ACACUCCGGAG	NSUN2
chr6	43049986	43049986	chr6:43049986	2	-	cds	CUL7	ENST00000265348.7	AGAUCCUCCAG	NSUN6
chr6	43188634	43188634	chr6:43188634	8	+	cds	CUL9	ENST00000372647.6	GCUUUCAGGGC	NSUN2
chr6	43203860	43203860	chr6:43203860	1	+	cds	CUL9	ENST00000372647.6	CUGAACAGGGU	NSUN2
chr6	43339780	43339780	chr6:43339780	2	-	cds	ZNF318	ENST00000361428.3	AUCAUCUCCAA	NSUN6
chr6	43444215	43444215	chr6:43444215	1	+	cds	ABCC10	ENST00000372530.9	AGGAGCAGAGC	NSUN2
chr6	43505061	43505061	chr6:43505061	10	+	cds	TJAP1	ENST00000372444.6	ACUCUCUGGGU	NSUN6
chr6	44139522	44139522	chr6:44139522	1	+	cds	TMEM63B	ENST00000259746.13	CCUUUCAGCGG	NSUN2
chr6	44307323	44307323	chr6:44307323	1	-	cds	AARS2	ENST00000244571.5	UACCGCGUGGU	NSUN2
chr6	49786309	49786309	chr6:49786309	1	-	cds	PGK2	ENST00000304801.6	UUUGACGAGAA	NSUN2
chr6	52465113	52465113	chr6:52465113	1	+	cds	EFHC1	ENST00000635984.1	UAAAACAGGAG	NSUN2
chr6	53012059	53012059	chr6:53012059	2	-	cds	ICK	ENST00000350082.9	AAAGACAGAGU	NSUN2
chr6	56529513	56529513	chr6:56529513	3	-	cds	DST	ENST00000244364.10	ACAAACUGAGC	NSUN2
chr6	79202120	79202120	chr6:79202120	3	-	cds	HMGN3	ENST00000620514.1	UCAACCUCCAG	NSUN6
chr6	88890556	88890556	chr6:88890556	2	-	cds	RNGTT	ENST00000369485.9	ACAAGCAAAAU	other
chr6	89081272	89081272	chr6:89081272	1	+	cds	PNRC1	ENST00000336032.4	GAGGGCGGCCG	NSUN2
chr6	106665888	106665888	chr6:106665888	1	+	cds	QRSL1	ENST00000369046.8	GUAGCCAAAUG	other
chr6	107070008	107070008	chr6:107070008	1	-	cds	BEND3	ENST00000369042.5	ACACGCAGGAC	NSUN2
chr6	109791491	109791491	chr6:109791491	5	+	cds	FIG4	ENST00000230124.7	CUGAUCGGGAA	NSUN2
chr6	112142284	112142284	chr6:112142284	4	-	cds	LAMA4	ENST00000230538.12	CAAGUCUCCAU	NSUN6
chr6	112144920	112144920	chr6:112144920	3	-	cds	LAMA4	ENST00000230538.12	CUGACCGAGGU	NSUN2
chr6	113859942	113859942	chr6:113859942	3	+	cds	MARCKS	ENST00000612661.2	CACGGCCGCGG	NSUN2
chr6	113859943	113859943	chr6:113859943	3	+	cds	MARCKS	ENST00000612661.2	ACGGCCGCGGA	NSUN6
chr6	113859945	113859945	chr6:113859945	3	+	cds	MARCKS	ENST00000612661.2	GGCCGCGGAGG	NSUN2
chr6	127976925	127976925	chr6:127976925	3	-	cds	PTPRK	ENST00000368226.8	UGUCCCAGGGC	NSUN2
chr6	130057491	130057491	chr6:130057491	1	+	cds	L3MBTL3	ENST00000529410.5	CUGUUCAAGGA	NSUN2
chr6	130890313	130890313	chr6:130890313	1	-	cds	EPB41L2	ENST00000528282.5	CGGGUCUCCAG	NSUN6
chr6	136592607	136592607	chr6:136592607	2	-	cds	MAP3K5	ENST00000359015.5	UAUCUCAGGAG	NSUN2
chr6	143136910	143136910	chr6:143136910	5	+	cds	AIG1	ENST00000646199.1	GGAACCAGGAG	NSUN2
chr6	143537071	143537071	chr6:143537071	1	+	cds	PHACTR2	ENST00000367584.8	GAGCCCGAGGC	NSUN2
chr6	149843114	149843114	chr6:149843114	5	-	cds	LRP11	ENST00000239367.7	UCAAUCAGGAA	NSUN2
chr6	150936916	150936916	chr6:150936916	3	+	cds	MTHFD1L	ENST00000367321.7	CUUCCCAAGGA	NSUN2
chr6	151445570	151445570	chr6:151445570	2	-	cds	RMND1	ENST00000444024.3	GCUGUCUCCAU	NSUN6
chr6	152442102	152442102	chr6:152442102	1	-	cds	SYNE1	ENST00000341594.9	CGCAGCCGGGA	NSUN2
chr6	156779190	156779190	chr6:156779190	1	+	cds	ARID1B	ENST00000346085.10	UCAAUCAGCUG	other
chr6	158028789	158028789	chr6:158028789	2	+	cds	SYNJ2	ENST00000355585.9	GGUGACAGGCU	NSUN2
chr6	158066615	158066615	chr6:158066615	2	+	cds	SYNJ2	ENST00000355585.9	GCUCUCGGGAG	NSUN2
chr6	158501901	158501901	chr6:158501901	1	+	cds	TULP4	ENST00000367097.8	CCAGUCUCCAA	NSUN6
chr6	159776243	159776243	chr6:159776243	1	+	cds	ACAT2	ENST00000367048.5	UGGAACGGGAA	NSUN2
chr6	159969254	159969254	chr6:159969254	1	+	cds	IGF2R	ENST00000356956.5	GGGGGCCGCCG	other
chr6	159969255	159969255	chr6:159969255	2	+	cds	IGF2R	ENST00000356956.5	GGGGCCGCCGC	NSUN6
chr6	160048428	160048428	chr6:160048428	2	+	cds	IGF2R	ENST00000356956.5	CAACUCAGGGG	NSUN2
chr6	165662641	165662641	chr6:165662641	2	-	cds	PDE10A	ENST00000539869.3	CGUGGCCGGGC	NSUN2
chr6	168060804	168060804	chr6:168060804	1	-	cds	FRMD1	ENST00000646385.1	AGCCCCAGGAC	NSUN2
chr6	169248687	169248687	chr6:169248687	1	-	cds	THBS2	ENST00000366787.7	CAGUUCGAGAU	NSUN2
chr6	169702536	169702536	chr6:169702536	2	+	cds	C6orf120	ENST00000332290.3	GUCUCCGGGAA	NSUN2
chr6	169776407	169776407	chr6:169776407	1	+	cds	ERMARD	ENST00000366772.6	UGAGGCCCAGU	other
chr7	726928	726928	chr7:726928	2	+	cds	DNAAF5	ENST00000297440.11	CUUUCCAGGGC	NSUN2
chr7	1442425	1442425	chr7:1442425	2	-	cds	MICALL2	ENST00000297508.8	ACAAGCAAGUC	NSUN2
chr7	1476798	1476798	chr7:1476798	1	-	cds	INTS1	ENST00000404767.8	GGGAACAGAGG	NSUN2
chr7	1477920	1477920	chr7:1477920	1	-	cds	INTS1	ENST00000404767.8	CUGAUCGAGGU	NSUN2
chr7	1477934	1477934	chr7:1477934	5	-	cds	INTS1	ENST00000404767.8	AAGUCCUCCAG	NSUN6
chr7	1479582	1479582	chr7:1479582	11	-	cds	INTS1	ENST00000404767.8	UCGUCCAGGGC	NSUN2
chr7	1936741	1936741	chr7:1936741	3	-	cds	MAD1L1	ENST00000265854.11	CCGUCCCAGCC	other
chr7	2355094	2355094	chr7:2355094	1	+	cds	EIF3B	ENST00000360876.9	GAUCGCGGAGG	NSUN2
chr7	2433308	2433308	chr7:2433308	1	+	cds	CHST12	ENST00000258711.7	CGCUACGGGAA	NSUN2
chr7	2543757	2543757	chr7:2543757	3	-	cds	BRAT1	ENST00000340611.9	ACCCCCAAGGU	NSUN2
chr7	2658329	2658329	chr7:2658329	1	+	cds	TTYH3	ENST00000258796.12	GGCCGCGGCAG	NSUN2
chr7	2661673	2661673	chr7:2661673	2	+	cds	TTYH3	ENST00000258796.12	UACACCUCCAG	NSUN6
chr7	4682511	4682511	chr7:4682511	2	+	cds	FOXK1	ENST00000328914.5	GGGCGCGGGCU	NSUN2
chr7	4784209	4784209	chr7:4784209	1	+	cds	AP5Z1	ENST00000649063.2	CGGGCCCCGUC	other
chr7	6644521	6644521	chr7:6644521	2	+	cds	ZNF316	ENST00000382252.6	UGGAACAAGGG	NSUN2
chr7	24650533	24650533	chr7:24650533	8	+	cds	MPP6	ENST00000222644.9	GAAUCCUCCAU	NSUN6
chr7	25124023	25124023	chr7:25124023	3	-	cds	CYCS	ENST00000305786.6	CAAAUCUCCAU	NSUN6
chr7	30285494	30285494	chr7:30285494	1	+	cds	ZNRF2	ENST00000323037.5	CGCCGCGGGGA	NSUN2
chr7	30922156	30922156	chr7:30922156	4	+	cds	AC004691.2	ENST00000509504.2	CCGACCGGAGG	NSUN2
chr7	32957582	32957582	chr7:32957582	1	+	cds	FKBP9	ENST00000538336.5	GCGUUCCGGGG	NSUN2
chr7	35890674	35890674	chr7:35890674	1	+	cds	SEPTIN7	ENST00000399034.7	ACACACAUGCA	other
chr7	39690546	39690546	chr7:39690546	2	+	cds	RALA	ENST00000005257.7	GUUUUCUCUAU	NSUN6
chr7	39950937	39950937	chr7:39950937	3	+	cds	CDK13	ENST00000340829.10	GCGCGCAGGAG	NSUN2
chr7	44059576	44059576	chr7:44059576	9	+	cds	DBNL	ENST00000448521.5	CACUCCUCCAU	NSUN6
chr7	44064986	44064986	chr7:44064986	1	-	cds	PGAM2	ENST00000297283.4	AAGCCCGGGGA	NSUN2
chr7	44080830	44080830	chr7:44080830	7	-	cds	POLM	ENST00000242248.10	UCCCCCGGGUU	NSUN2
chr7	44757899	44757899	chr7:44757899	1	+	cds	ZMIZ2	ENST00000413916.5	GUCCCCGGGGG	NSUN2
chr7	45068492	45068492	chr7:45068492	1	+	cds	CCM2	ENST00000258781.10	AGUUCCAGAGG	NSUN2
chr7	45648722	45648722	chr7:45648722	1	+	cds	ADCY1	ENST00000432715.5	CGUGUCGGGCC	NSUN2
chr7	51083101	51083101	chr7:51083101	3	-	cds	COBL	ENST00000395542.6	UUUCCCGGGGA	NSUN2
chr7	55412066	55412066	chr7:55412066	1	+	cds	LANCL2	ENST00000254770.2	UCAUCCACAUG	other
chr7	56079825	56079825	chr7:56079825	2	+	cds	SUMF2	ENST00000652303.1	GUUGACGAUGG	other
chr7	73683253	73683253	chr7:73683253	6	-	cds	DNAJC30	ENST00000395176.3	GUCCCCUCCAC	NSUN6
chr7	74085804	74085804	chr7:74085804	1	+	cds	LIMK1	ENST00000418310.5	AGUACCUCCAG	NSUN6
chr7	75066792	75066792	chr7:75066792	2	-	cds	RCC1L	ENST00000614461.4	UAAAACGAGGG	NSUN2
chr7	75073532	75073532	chr7:75073532	5	-	cds	RCC1L	ENST00000614461.4	CUUCUCGGGGG	NSUN2
chr7	76005279	76005279	chr7:76005279	7	-	cds	STYXL1	ENST00000360591.7	AAUGUCUCCAU	NSUN6
chr7	76064815	76064815	chr7:76064815	3	+	cds	MDH2	ENST00000443006.5	ACCCUCUCCAU	NSUN6
chr7	76480533	76480533	chr7:76480533	1	+	cds	DTX2	ENST00000324432.9	CCUUCCCUGGU	other
chr7	76482649	76482649	chr7:76482649	1	+	cds	DTX2	ENST00000324432.9	GGUGGCCAGGG	NSUN2
chr7	76482650	76482650	chr7:76482650	1	+	cds	DTX2	ENST00000324432.9	GUGGCCAGGGG	NSUN2
chr7	76482656	76482656	chr7:76482656	1	+	cds	DTX2	ENST00000324432.9	AGGGGCAACCA	other
chr7	98193943	98193943	chr7:98193943	1	+	cds	LMTK2	ENST00000297293.6	GCCAGCCAGAU	other
chr7	98194272	98194272	chr7:98194272	1	+	cds	LMTK2	ENST00000297293.6	AAACUCGGGGU	NSUN2
chr7	98225064	98225064	chr7:98225064	5	-	cds	TECPR1	ENST00000447648.7	UGCCUCGGGGC	NSUN2
chr7	98244972	98244972	chr7:98244972	1	-	cds	TECPR1	ENST00000447648.7	CUGGACAGGGU	NSUN2
chr7	98993562	98993562	chr7:98993562	1	+	cds	TRRAP	ENST00000628380.2	AAGUUCAGUGG	NSUN2
chr7	99499701	99499701	chr7:99499701	1	-	cds	ZNF394	ENST00000337673.7	GAGAGCGGGGA	NSUN2
chr7	100114257	100114257	chr7:100114257	1	-	cds	TAF6	ENST00000472509.5	CGUCUCUCCAC	NSUN6
chr7	100157663	100157663	chr7:100157663	1	-	cds	MAP11	ENST00000316937.8	CAUUCCGGGGC	NSUN2
chr7	100200891	100200891	chr7:100200891	1	+	cds	STAG3	ENST00000426455.5	UUCAGCCGGGC	NSUN2
chr7	100271972	100271972	chr7:100271972	1	-	cds	CASTOR3	ENST00000436886.7	UGCCGCGGACG	NSUN2
chr7	100430898	100430898	chr7:100430898	1	+	cds	MEPCE	ENST00000310512.4	CCUUACUCCAC	NSUN6
chr7	100572488	100572488	chr7:100572488	1	-	cds	SAP25	ENST00000538735.5	GGCCCCUCCAC	NSUN6
chr7	100581807	100581807	chr7:100581807	1	-	cds	LRCH4	ENST00000310300.11	AUGUCCGGAGG	NSUN2
chr7	100607991	100607991	chr7:100607991	2	+	cds	PCOLCE	ENST00000223061.6	CCUUCCUCCAG	NSUN6
chr7	100613700	100613700	chr7:100613700	1	+	cds	MOSPD3	ENST00000223054.8	ACUUCCAGGAG	NSUN2
chr7	100620974	100620974	chr7:100620974	1	-	cds	TFR2	ENST00000223051.8	ACCUCCUCCAC	NSUN6
chr7	100627297	100627297	chr7:100627297	6	-	cds	TFR2	ENST00000223051.8	CACAUCGGGAA	NSUN2
chr7	100629269	100629269	chr7:100629269	3	-	cds	TFR2	ENST00000223051.8	UUUUCCUCCAU	NSUN6
chr7	100868683	100868683	chr7:100868683	1	+	cds	TRIP6	ENST00000200457.9	CCACCCAGGCG	NSUN2
chr7	100881346	100881346	chr7:100881346	11	+	cds	SRRT	ENST00000611405.5	GGAAUCGGCGA	NSUN2
chr7	100882207	100882207	chr7:100882207	2	+	cds	SRRT	ENST00000611405.5	AGAUGCAGGAU	NSUN2
chr7	100888302	100888302	chr7:100888302	1	+	cds	SRRT	ENST00000611405.5	AUACCCCCAUG	other
chr7	100888365	100888365	chr7:100888365	1	+	cds	SRRT	ENST00000611405.5	UUAUCCUGGGA	NSUN6
chr7	100892690	100892690	chr7:100892690	1	-	cds	ACHE	ENST00000241069.11	GUUCCCCAGGU	NSUN2
chr7	101088072	101088072	chr7:101088072	1	+	cds	TRIM56	ENST00000306085.11	GGACUCAGGUG	NSUN2
chr7	101206390	101206390	chr7:101206390	6	-	cds	PLOD3	ENST00000223127.8	CUCCCCGAGGA	NSUN2
chr7	101212316	101212316	chr7:101212316	6	-	cds	PLOD3	ENST00000223127.8	CUUCUCAGCUG	other
chr7	102178565	102178565	chr7:102178565	6	+	cds	CUX1	ENST00000437600.9	AGAGACUCCAG	NSUN6
chr7	102300628	102300628	chr7:102300628	1	+	cds	SH2B2	ENST00000536178.3	CAGUUCUGCGA	NSUN6
chr7	102496858	102496858	chr7:102496858	1	-	cds	RASA4B	ENST00000541662.5	UCAAGCUGGGC	NSUN6
chr7	102596023	102596023	chr7:102596023	1	-	cds	RASA4	ENST00000262940.11	UCAAGCUGGGC	NSUN6
chr7	107986264	107986264	chr7:107986264	6	-	cds	LAMB1	ENST00000222399.11	CGUUUCCAGGC	NSUN2
chr7	128351488	128351488	chr7:128351488	1	-	cds	PRRT4	ENST00000446477.6	UACUCCAGGGC	NSUN2
chr7	129205367	129205367	chr7:129205367	2	+	cds	SMO	ENST00000249373.8	UACAUCGCGGC	NSUN6
chr7	130346489	130346489	chr7:130346489	1	+	cds	CPA5	ENST00000461828.5	GCAUGCAGGGC	NSUN2
chr7	138460592	138460592	chr7:138460592	2	+	cds	TRIM24	ENST00000343526.9	AGCGGCCUCGG	other
chr7	138460604	138460604	chr7:138460604	2	+	cds	TRIM24	ENST00000343526.9	UGCGGCCUCCG	other
chr7	140041749	140041749	chr7:140041749	5	-	cds	PARP12	ENST00000263549.7	CGCCUCUCCAC	NSUN6
chr7	149281615	149281615	chr7:149281615	1	+	cds	ZNF783	ENST00000434415.6	GAGGGCCCAGG	other
chr7	149723752	149723752	chr7:149723752	2	+	cds	KRBA1	ENST00000496259.5	GGUUUCAGGGG	NSUN2
chr7	149879459	149879459	chr7:149879459	3	+	cds	ATP6V0E2	ENST00000611515.4	ACCCGCAGGGC	NSUN2
chr7	149879533	149879533	chr7:149879533	2	+	cds	ATP6V0E2	ENST00000611515.4	CACAGCAGCGG	NSUN2
chr7	150407860	150407860	chr7:150407860	1	+	cds	AC073111.4	ENST00000498682.3	AACCUCGAGGU	NSUN2
chr7	150803655	150803655	chr7:150803655	1	+	cds	TMEM176A	ENST00000484928.5	GCUUUCUCCAC	NSUN6
chr7	150993864	150993864	chr7:150993864	1	+	cds	NOS3	ENST00000297494.8	UGGGGCUGGGC	NSUN6
chr7	151041217	151041217	chr7:151041217	1	+	cds	ABCB8	ENST00000542328.5	GUUGUCGGCUU	other
chr7	151076072	151076072	chr7:151076072	1	+	cds	SLC4A2	ENST00000485713.5	CUGCUCUGGGC	NSUN6
chr7	151078989	151078989	chr7:151078989	1	-	cds	FASTK	ENST00000540185.5	GUGCCCUGGAA	NSUN2
chr7	151218613	151218613	chr7:151218613	1	-	cds	ABCF2	ENST00000222388.6	GAUCCCUCCAC	NSUN6
chr7	151238232	151238232	chr7:151238232	4	+	cds	CHPF2	ENST00000495645.5	AUUUCCAGGAG	NSUN2
chr7	158829236	158829236	chr7:158829236	10	-	cds	ESYT2	ENST00000251527.10	UUCAGCUGGGU	NSUN6
chr7	159036821	159036821	chr7:159036821	1	-	cds	VIPR2	ENST00000262178.7	UCUACCUCCAC	NSUN6
chr8	1843369	1843369	chr8:1843369	1	+	cds	AC019257.8	ENST00000635855.1	CUUAACAGAGC	NSUN2
chr8	8327878	8327878	chr8:8327878	1	-	cds	PRAG1	ENST00000622241.1	GUAGCCAAAUG	other
chr8	10765481	10765481	chr8:10765481	1	-	cds	PINX1	ENST00000314787.8	AGCUGCAAAAA	other
chr8	12754979	12754979	chr8:12754979	1	-	cds	LONRF1	ENST00000398246.8	GCCUGCGGAGG	NSUN2
chr8	17621120	17621120	chr8:17621120	1	+	cds	PDGFRL	ENST00000251630.10	GAAUUCAGCUG	other
chr8	20250305	20250305	chr8:20250305	1	-	cds	LZTS1	ENST00000265801.6	CCAGACGGAGG	NSUN2
chr8	22120828	22120828	chr8:22120828	1	-	cds	HR	ENST00000381418.9	CCUCUCUCCAG	NSUN6
chr8	22148437	22148437	chr8:22148437	1	-	cds	LGI3	ENST00000424267.6	CUUCUCGGAGG	NSUN2
chr8	22176146	22176146	chr8:22176146	1	+	cds	BMP1	ENST00000397814.7	AGUUCCAGGAA	NSUN2
chr8	22194502	22194502	chr8:22194502	1	+	cds	BMP1	ENST00000306349.12	CUACCCAGACG	NSUN2
chr8	22197326	22197326	chr8:22197326	5	+	cds	BMP1	ENST00000306349.12	AAGCCCGAGGU	NSUN2
chr8	22206951	22206951	chr8:22206951	1	+	cds	BMP1	ENST00000306385.10	GCCAUCUCCAG	NSUN6
chr8	22625323	22625323	chr8:22625323	1	-	cds	BIN3	ENST00000520292.1	CACUGCAGGGC	NSUN2
chr8	23068852	23068852	chr8:23068852	1	-	cds	TNFRSF10B	ENST00000276431.9	GGGCCCGGAAA	NSUN2
chr8	23068853	23068853	chr8:23068853	2	-	cds	TNFRSF10B	ENST00000276431.9	GGGGCCCGGAA	NSUN2
chr8	23068854	23068854	chr8:23068854	1	-	cds	TNFRSF10B	ENST00000276431.9	GGGGGCCCGGA	NSUN2
chr8	23360204	23360204	chr8:23360204	3	-	cds	LOXL2	ENST00000389131.8	UGCACCUCCAA	NSUN6
chr8	32756407	32756407	chr8:32756407	1	+	cds	NRG1	ENST00000519301.6	AGAAACAGCGG	NSUN2
chr8	41725824	41725824	chr8:41725824	1	-	cds	ANK1	ENST00000347528.8	CGCAACGACGA	NSUN2
chr8	41758048	41758048	chr8:41758048	1	-	cds	ANK1	ENST00000347528.8	AUUAACACCUG	other
chr8	42272113	42272113	chr8:42272113	1	+	cds	IKBKB	ENST00000520810.6	GGUCACCUUCC	other
chr8	47738032	47738032	chr8:47738032	2	-	cds	CEBPD	ENST00000408965.4	CCGGGCGGGCA	NSUN2
chr8	47738036	47738036	chr8:47738036	1	-	cds	CEBPD	ENST00000408965.4	CGGGCCGGGCG	NSUN2
chr8	47738037	47738037	chr8:47738037	1	-	cds	CEBPD	ENST00000408965.4	CCGGGCCGGGC	NSUN2
chr8	58146996	58146996	chr8:58146996	1	+	cds	FAM110B	ENST00000361488.7	CCUCCCUCCAG	NSUN6
chr8	60800498	60800498	chr8:60800498	1	+	cds	CHD7	ENST00000423902.7	UCCCCCUCCAA	NSUN6
chr8	66457073	66457073	chr8:66457073	1	+	cds	ADHFE1	ENST00000415254.5	UGCCCCAUGGC	NSUN2
chr8	67058178	67058178	chr8:67058178	3	-	cds	COPS5	ENST00000357849.9	GGUAUCAUAGC	other
chr8	74315542	74315542	chr8:74315542	5	-	cds	JPH1	ENST00000342232.5	GGCCACGGUGA	NSUN2
chr8	81702780	81702780	chr8:81702780	1	-	cds	ZFAND1	ENST00000220669.10	UUGUCCUUUAU	other
chr8	85177567	85177567	chr8:85177567	5	+	cds	E2F5	ENST00000416274.7	AGCAGCAGGCA	NSUN2
chr8	86461838	86461838	chr8:86461838	1	+	cds	WWP1	ENST00000517970.6	AGAAGCCAUAC	other
chr8	86578691	86578691	chr8:86578691	1	-	cds	CNGB3	ENST00000320005.5	CAGCUCAGAAG	NSUN2
chr8	100704948	100704948	chr8:100704948	1	-	cds	PABPC1	ENST00000318607.10	CGAGUCUCCAG	NSUN6
chr8	100721470	100721470	chr8:100721470	10	-	cds	PABPC1	ENST00000318607.10	AUCCUCUCCAU	NSUN6
chr8	100721532	100721532	chr8:100721532	1	-	cds	PABPC1	ENST00000318607.10	GGGACCUCCAC	NSUN6
chr8	119791411	119791411	chr8:119791411	2	-	cds	TAF2	ENST00000378164.7	CUGUCCUGGGA	NSUN6
chr8	124451453	124451453	chr8:124451453	1	+	cds	TRMT12	ENST00000328599.4	CAAAACGAGGG	NSUN2
chr8	127736074	127736074	chr8:127736074	1	+	cds	MYC	ENST00000641036.1	GACCCCCGAGC	NSUN2
chr8	134602064	134602064	chr8:134602064	1	-	cds	ZFAT	ENST00000520356.5	GGCCCCUGGGG	NSUN6
chr8	140555910	140555910	chr8:140555910	1	-	cds	AGO2	ENST00000220592.10	CCAUCCUCUAC	NSUN6
chr8	140674310	140674310	chr8:140674310	2	-	cds	PTK2	ENST00000522684.5	UACAACGAGGG	NSUN2
chr8	141168348	141168348	chr8:141168348	1	+	cds	DENND3	ENST00000262585.6	UGAGGCUCAUC	other
[truncated: 4,394 more rows]

## Sheet: Frontal_cortex_N1
m5C site	Strand	Read Coverage	Unconverted C	Methylation level	C/T coverage	Region	Gene	Transcript
chr10:809755	-	119	32	0.268908	1	3utr	LARP4B	ENST00000612396.4
chr10:1178393	-	86	10	0.116279	1	3utr	ADARB2	ENST00000381312.6
chr10:12898017	-	40	12	0.3	1	3utr	CCDC3	ENST00000378825.5
chr10:32056117	-	165	27	0.163636	1	5utr	KIF5B	ENST00000302418.5
chr10:43644412	-	72	9	0.125	1	cds	ZNF32	ENST00000395797.1
chr10:72060880	-	127	14	0.110236	1	3utr	SPOCK2	ENST00000373109.7
chr10:73817104	-	139	17	0.122302	1	cds	CAMK2G	ENST00000351293.7
chr10:98417444	-	38	8	0.210526	1	3utr	HPS1	ENST00000325103.10
chr10:101030203	-	32	11	0.34375	1	cds	PDZD7	ENST00000619208.6
chr10:101845695	-	34	5	0.147059	1	3utr	ARMH3	ENST00000370033.9
chr10:103612953	-	75	14	0.186667	1	cds	SH3PXD2A	ENST00000369774.8
chr10:133281377	-	40	19	0.475	1	cds	TUBGCP2	ENST00000252936.7
chr10:133292613	-	79	12	0.151899	1	cds	TUBGCP2	ENST00000252936.7
chr11:6625457	-	44	6	0.136364	1	cds	DCHS1	ENST00000299441.5
chr11:10509371	-	225	176	0.782222	1	intergenic	--	--
chr11:10509373	-	227	65	0.286344	1	intergenic	--	--
chr11:62790441	-	44	5	0.116279	0.977273	3utr	TMEM223	ENST00000307366.8
chr11:64801600	-	28	6	0.214286	1	cds	MAP4K2	ENST00000294066.7
chr11:65539224	-	389	93	0.239075	1	cds	LTBP3	ENST00000322147.8
chr11:65718406	-	43	13	0.302326	1	3utr	RNASEH2C	ENST00000308418.8
chr11:66345527	-	184	60	0.326087	1	3utr	B4GAT1	ENST00000311181.5
chr11:66687590	-	139	24	0.172662	1	cds	SPTBN2	ENST00000533211.5
chr11:66868899	-	163	98	0.601227	1	cds	PC	ENST00000529047.6
chr11:75668251	-	96	11	0.114583	1	cds	MAP6	ENST00000304771.7
chr11:78220344	-	68	11	0.161765	1	cds	GAB2	ENST00000361507.5
chr11:118135384	-	68	10	0.147059	1	3utr	SCN4B	ENST00000324727.8
chr11:119364066	-	50	10	0.2	1	5utr	USP2	ENST00000525735.1
chr11:123629437	-	87	25	0.287356	1	3utr	SCN3B	ENST00000392770.6
chr11:129123921	-	38	6	0.157895	1	intron	ARHGAP32	ENST00000310343.13
chr11:130915905	-	48	6	0.125	1	cds	SNX19	ENST00000265909.8
chr11:134380260	-	40	5	0.125	1	3utr	B3GAT1	ENST00000392580.5
chr11:134383810	-	422	69	0.163507	1	cds	B3GAT1	ENST00000392580.5
chr12:5969369	-	96	11	0.114583	1	cds	VWF	ENST00000261405.9
chr12:6462655	-	113	12	0.106195	1	3utr	VAMP1	ENST00000400911.7
chr12:9072658	-	36	6	0.166667	1	cds	A2M	ENST00000318602.11
chr12:26120645	-	49	5	0.102041	1	3utr	BHLHE41	ENST00000242728.5
chr12:40105902	-	28	9	0.321429	1	5utr	SLC2A13	ENST00000280871.9
chr12:45990526	-	40	6	0.15	1	5utr	SCAF11	ENST00000369367.8
chr12:48965575	-	67	9	0.134328	1	3utr	WNT10B	ENST00000301061.9
chr12:49868623	-	254	27	0.106299	1	3utr	FAIM2	ENST00000320634.8
chr12:51196025	-	47	6	0.12766	1	cds	POU6F1	ENST00000333640.11
chr12:53482626	-	33	5	0.151515	1	cds	MAP3K12	ENST00000547488.6
chr12:56731272	-	36	5	0.138889	1	intron	AC117378.1	ENST00000647707.1
chr12:57737876	-	125	36	0.288	1	cds	AGAP2	ENST00000547588.5
chr12:76559476	-	32	11	0.34375	1	5utr	OSBPL8	ENST00000393249.6
chr12:89598681	-	37	12	0.324324	1	cds	ATP2B1	ENST00000359142.7
chr12:112162308	-	92	11	0.119565	1	3utr	HECTD4	ENST00000550722.5
chr12:122984707	-	51	28	0.54902	1	3utr	PITPNM2	ENST00000320201.8
chr12:132853488	-	35	7	0.2	1	cds	CHFR	ENST00000266880.11
chr13:25170357	-	265	29	0.109434	1	cds	AMER2	ENST00000357816.2
chr13:44573174	-	148	21	0.141892	1	cds	TSC22D1	ENST00000458659.3
chr13:52414534	-	45	7	0.155556	1	3utr	VPS36	ENST00000611132.4
chr13:109783765	-	59	6	0.101695	1	cds	IRS2	ENST00000375856.5
chr13:113846550	-	42	10	0.238095	1	cds	GAS6	ENST00000327773.7
chr14:20295432	-	44	5	0.113636	1	cds	TTC5	ENST00000258821.8
chr14:20343234	-	415	329	0.792771	1	noncoding	AL355075.4	ENST00000554988.1
chr14:23346869	-	1003	485	0.483549	1	cds	SLC22A17	ENST00000354772.8
chr14:24216985	-	172	18	0.104651	1	3utr	NEDD8	ENST00000250495.10
chr14:50988592	-	50	5	0.1	1	intron	TRIM9	ENST00000298355.7
chr14:64946659	-	77	51	0.662338	1	3utr	RAB15	ENST00000267512.9
chr14:76787750	-	95	15	0.157895	1	3utr	ANGEL1	ENST00000251089.7
chr14:100333974	-	139	19	0.136691	1	3utr	WARS	ENST00000392882.7
chr14:102348513	-	57	18	0.315789	1	3utr	CINP	ENST00000216756.11
chr14:102507560	-	256	34	0.132812	1	cds	ANKRD9	ENST00000286918.9
chr14:102944862	-	26	12	0.461538	1	intron	CDC42BPB	ENST00000361246.7
chr15:26580368	-	71	44	0.619718	1	cds	GABRB3	ENST00000628124.2
chr15:43491680	-	73	17	0.232877	1	cds	TP53BP1	ENST00000382044.8
chr15:52121133	-	105	11	0.104762	1	3utr	GNB5	ENST00000396335.8
chr15:52351384	-	226	29	0.128319	1	cds	MYO5A	ENST00000399231.7
chr16:694342	-	844	240	0.28436	1	cds	FBXL16	ENST00000397621.6
chr16:976835	-	271	30	0.110701	1	noncoding	AC009041.2	ENST00000568394.1
chr16:1445764	-	99	18	0.181818	1	3utr	CLCN7	ENST00000382745.9
chr16:1998307	-	36	5	0.138889	1	cds	ZNF598	ENST00000563630.6
chr16:4513002	-	73	27	0.369863	1	cds	CDIP1	ENST00000567695.6
chr16:4883828	-	47	11	0.234043	1	cds	PPL	ENST00000345988.7
chr16:19859508	-	207	28	0.135266	1	3utr	GPRC5B	ENST00000569479.5
chr16:29885649	-	92	18	0.195652	1	cds	SEZ6L2	ENST00000346932.9
chr16:30117206	-	54	40	0.740741	1	cds	MAPK3	ENST00000263025.9
chr16:30782731	-	37	7	0.189189	1	cds	ZNF629	ENST00000262525.6
chr16:30990083	-	161	58	0.360248	1	3utr	STX1B	ENST00000215095.11
chr16:30990092	-	198	40	0.20202	1	3utr	STX1B	ENST00000215095.11
chr16:30990273	-	109	14	0.12844	1	3utr	STX1B	ENST00000215095.11
chr16:30990834	-	131	18	0.137405	1	3utr	STX1B	ENST00000215095.11
chr16:57256546	-	25	5	0.2	1	3utr	PLLP	ENST00000219207.10
chr16:68359322	-	44	14	0.318182	1	3utr	SMPD3	ENST00000219334.10
chr16:70663963	-	101	14	0.138614	1	cds	MTSS2	ENST00000338779.11
chr16:75113996	-	37	7	0.189189	1	cds	LDHD	ENST00000300051.8
chr16:88655363	-	74	15	0.202703	1	cds	MVD	ENST00000301012.8
chr17:146132	-	44	14	0.318182	1	3utr	DOC2B	ENST00000613549.3
chr17:1518971	-	68	7	0.102941	1	3utr	PITPNA	ENST00000313486.12
chr17:1573248	-	24	10	0.416667	1	3utr	SLC43A2	ENST00000301335.9
chr17:4970456	-	64	8	0.125	1	cds	CAMTA2	ENST00000414043.7
chr17:4974395	-	193	88	0.455959	1	cds	CAMTA2	ENST00000414043.7
chr17:7236043	-	67	12	0.179104	1	cds	PHF23	ENST00000571362.5
chr17:7327687	-	25	5	0.2	1	cds	NEURL4	ENST00000315614.11
chr17:12994801	-	90	25	0.277778	1	cds	ELAC2	ENST00000338034.9
chr17:16068037	-	29	13	0.448276	1	cds	NCOR1	ENST00000268712.8
chr17:19783815	-	40	6	0.15	1	cds	ULK2	ENST00000361658.6
chr17:21002702	-	102	29	0.284314	1	3utr	USP22	ENST00000261497.9
chr17:28880006	-	24	5	0.208333	1	3utr	FLOT2	ENST00000394906.6
chr17:29109949	-	41	7	0.170732	1	cds	MYO18A	ENST00000527372.6
chr17:38768639	-	77	8	0.103896	1	3utr	PIP4K2B	ENST00000619039.4
chr17:44906622	-	733	199	0.271487	1	3utr	GFAP	ENST00000588735.3
chr17:44914856	-	32	5	0.15625	1	intron	GFAP	ENST00000588735.3
chr17:50150397	-	97	11	0.113402	1	cds	PPP1R9B	ENST00000612501.2
chr17:64800553	-	23	5	0.217391	1	noncoding	PLEKHM1P1	ENST00000578036.5
chr17:75135782	-	20	7	0.35	1	3utr	JPT1	ENST00000476258.5
chr17:75318971	-	93	35	0.376344	1	3utr	GRB2	ENST00000392563.5
chr17:76082266	-	90	37	0.411111	1	3utr	EXOC7	ENST00000589210.6
chr17:76143931	-	132	17	0.128788	1	3utr	RNF157	ENST00000647930.1
chr17:78674804	-	25	6	0.24	1	3utr	CYTH1	ENST00000589296.5
chr17:79938649	-	36	5	0.138889	1	3utr	TBC1D16	ENST00000340848.11
chr17:81388575	-	28	7	0.25	1	noncoding	AC110285.2	ENST00000571724.3
chr17:82085300	-	120	16	0.133333	1	cds	FASN	ENST00000306749.4
chr17:82087211	-	170	25	0.147059	1	cds	FASN	ENST00000306749.4
chr17:82091050	-	42	5	0.119048	1	cds	FASN	ENST00000306749.4
chr18:20970350	-	37	5	0.135135	1	cds	ROCK1	ENST00000399799.3
chr19:1584658	-	185	29	0.156757	1	cds	MBD3	ENST00000156825.5
chr19:3062234	-	115	18	0.156522	1	5utr	TLE5	ENST00000327141.8
chr19:4047972	-	112	17	0.151786	1	cds	ZBTB7A	ENST00000322357.9
chr19:4542876	-	47	17	0.361702	1	3utr	SEMA6B	ENST00000586582.6
chr19:6456435	-	571	87	0.152364	1	cds	SLC25A23	ENST00000301454.9
chr19:6457564	-	367	57	0.155313	1	cds	SLC25A23	ENST00000301454.9
chr19:14480414	-	188	96	0.510638	1	cds	GIPC1	ENST00000393028.5
chr19:14566839	-	472	62	0.131356	1	cds	NDUFB7	ENST00000215565.3
chr19:15425616	-	102	20	0.196078	1	cds	WIZ	ENST00000263381.11
chr19:15429589	-	74	18	0.243243	1	cds	WIZ	ENST00000389282.8
chr19:17602269	-	492	71	0.144309	1	3utr	UNC13A	ENST00000519716.6
chr19:18539574	-	1624	179	0.110222	1	cds	FKBP8	ENST00000597960.7
chr19:41438309	-	68	12	0.176471	1	cds	DMAC2	ENST00000438807.7
chr19:45632930	-	100	10	0.1	1	cds	EML2	ENST00000589876.5
chr19:45792395	-	28	6	0.214286	1	cds	DMWD	ENST00000377735.7
chr19:46426663	-	78	8	0.102564	1	3utr	PNMA8C	ENST00000617053.2
chr19:46492472	-	152	20	0.131579	1	3utr	PNMA8B	ENST00000599531.2
chr19:50312555	-	38	8	0.210526	1	3utr	KCNC3	ENST00000376959.6
chr19:54174307	-	53	6	0.113208	1	cds	MBOAT7	ENST00000431666.6
chr19:54180727	-	55	12	0.218182	1	intron	MBOAT7	ENST00000431666.6
chr19:55112668	-	251	43	0.171315	1	cds	PPP1R12C	ENST00000263433.8
chr19:56815914	-	185	103	0.556757	1	cds	PEG3	ENST00000648694.1
chr1:1304620	-	27	19	0.703704	1	intron	ACAP3	ENST00000354700.10
chr1:1307376	-	40	5	0.125	1	intron	ACAP3	ENST00000354700.10
chr1:1342389	-	133	30	0.225564	1	cds	DVL1	ENST00000378891.9
chr1:6221386	-	60	13	0.216667	1	3utr	ICMT	ENST00000343813.10
chr1:16987123	-	254	36	0.141732	1	cds	ATP13A2	ENST00000341676.9
chr1:18872033	-	48	5	0.104167	1	3utr	ALDH4A1	ENST00000375341.8
chr1:20485523	-	1312	376	0.286585	1	5utr	CAMK2N1	ENST00000375078.4
chr1:26284157	-	92	11	0.119565	1	cds	UBXN11	ENST00000314675.11
chr1:30871689	-	20	10	0.5	1	3utr	SDC3	ENST00000339394.7
chr1:31739539	-	266	28	0.105263	1	cds	ADGRB2	ENST00000398556.7
chr1:34867120	-	41	11	0.268293	1	cds	DLGAP3	ENST00000235180.4
chr1:35434604	-	40	9	0.225	1	3utr	KIAA0319L	ENST00000325722.8
chr1:40621618	-	54	6	0.111111	1	3utr	RIMS3	ENST00000372684.8
chr1:43453698	-	23	7	0.304348	1	cds	HYI	ENST00000372425.8
chr1:54851320	-	95	14	0.147368	1	3utr	DHCR24	ENST00000371269.9
chr1:101804494	-	28	6	0.214286	1	cds	OLFM3	ENST00000370103.8
chr1:109310951	-	198	28	0.141414	1	3utr	SORT1	ENST00000538502.5
chr1:149904102	-	372	72	0.193548	1	3utr	SV2A	ENST00000369146.8
chr1:155765545	-	51	6	0.117647	1	cds	GON4L	ENST00000368331.5
chr1:156041918	-	30	5	0.172414	0.966667	cds	UBQLN4	ENST00000368309.4
chr1:156246025	-	102	25	0.245098	1	5utr	PAQR6	ENST00000335852.6
chr1:177061095	-	94	21	0.223404	1	cds	ASTN1	ENST00000367657.7
chr1:201469306	-	26	5	0.192308	1	intergenic	--	--
chr1:202591980	-	129	24	0.186047	1	3utr	SYT2	ENST00000367267.5
chr1:232986515	-	38	9	0.236842	1	cds	PCNX2	ENST00000258229.14
chr1:243563742	-	81	15	0.185185	1	cds	AKT3	ENST00000336199.9
chr1:248850173	-	64	19	0.296875	1	3utr	ZNF692	ENST00000306601.8
chr20:3778140	-	21	8	0.380952	1	3utr	SPEF1	ENST00000379756.3
chr20:3785782	-	329	38	0.115502	1	cds	CENPB	ENST00000379751.5
chr20:33443559	-	59	6	0.101695	1	cds	SNTA1	ENST00000217381.2
chr20:45094659	-	47	5	0.106383	1	3utr	KCNS1	ENST00000537075.3
chr20:45843543	-	107	25	0.233645	1	cds	ACOT8	ENST00000217455.9
chr20:51588699	-	38	11	0.289474	1	intergenic	--	--
chr20:62220095	-	30	6	0.2	1	5utr	HRH3	ENST00000340177.10
chr20:62844582	-	44	14	0.318182	1	intron	TCFL5	ENST00000335351.8
chr20:63641134	-	50	6	0.12	1	3utr	STMN3	ENST00000540534.5
chr21:25734856	-	118	15	0.127119	1	5utr	ATP5PF	ENST00000400094.5
chr22:17791882	-	32	6	0.1875	1	intron	MICAL3	ENST00000441493.7
chr22:18927703	-	58	6	0.103448	1	intron	PRODH	ENST00000610940.4
chr22:20314760	-	107	12	0.11215	1	cds	DGCR6L	ENST00000248879.8
chr22:23767868	-	72	13	0.180556	1	cds	CHCHD10	ENST00000520222.1
chr22:36762933	-	44	7	0.159091	1	cds	IFT27	ENST00000340630.9
chr22:38819104	-	132	35	0.265152	1	3utr	NPTXR	ENST00000333039.3
chr22:38821916	-	153	16	0.104575	1	3utr	NPTXR	ENST00000333039.3
chr22:50060449	-	111	30	0.27027	1	3utr	MLC1	ENST00000395876.6
chr22:50074318	-	259	42	0.162162	1	cds	MLC1	ENST00000395876.6
chr22:50221361	-	60	15	0.25	1	cds	TUBGCP6	ENST00000439308.6
chr2:44319861	-	48	5	0.104167	1	3utr	PREPL	ENST00000409411.5
chr2:46904392	-	57	41	0.719298	1	3utr	MCFD2	ENST00000444761.6
chr2:73112684	-	40	8	0.2	1	cds	RAB11FIP5	ENST00000486777.6
chr2:85318771	-	129	44	0.341085	1	3utr	TGOLN2	ENST00000282120.6
chr2:100321742	-	66	16	0.242424	1	cds	LONRF2	ENST00000393437.7
chr2:101355256	-	218	28	0.12844	1	cds	CREG2	ENST00000324768.6
chr2:216673475	-	33	5	0.151515	1	3utr	IGFBP5	ENST00000233813.5
chr2:219290083	-	389	92	0.236504	1	3utr	PTPRN	ENST00000295718.7
chr2:219295004	-	756	130	0.171958	1	cds	PTPRN	ENST00000295718.7
chr2:219542041	-	40	6	0.15	1	cds	CHPF	ENST00000243776.11
chr3:15051825	-	75	34	0.453333	1	3utr	MRPS25	ENST00000253686.7
chr3:17159513	-	58	8	0.137931	1	3utr	TBC1D5	ENST00000253692.11
chr3:49858180	-	137	25	0.182482	1	3utr	CAMKV	ENST00000296471.11
chr3:49858181	-	139	117	0.841727	1	3utr	CAMKV	ENST00000296471.11
chr3:62585318	-	22	17	0.772727	1	cds	CADPS	ENST00000612439.4
chr3:62592727	-	60	7	0.116667	1	cds	CADPS	ENST00000612439.4
chr3:98522592	-	89	9	0.101124	1	5utr	CLDND1	ENST00000513287.5
chr3:123300230	-	47	6	0.12766	1	cds	ADCY5	ENST00000462833.5
chr3:183178939	-	92	16	0.173913	1	3utr	MCF2L2	ENST00000328913.7
chr3:196951328	-	22	11	0.5	1	intron	PIGZ	ENST00000412723.6
chr4:1242207	-	33	21	0.636364	1	intron	CTBP1	ENST00000382952.7
chr4:1245321	-	67	47	0.701493	1	intron	CTBP1	ENST00000382952.7
chr4:1246182	-	21	8	0.380952	1	intron	CTBP1	ENST00000382952.7
chr4:1841410	-	39	12	0.307692	1	cds	LETM1	ENST00000302787.3
chr4:5994458	-	39	8	0.205128	1	cds	C4orf50	ENST00000531445.3
chr4:6322333	-	301	51	0.169435	1	3utr	PPP2R2C	ENST00000335585.9
chr5:31406927	-	60	6	0.1	1	cds	DROSHA	ENST00000511367.6
chr5:80626854	-	33	8	0.242424	1	3utr	DHFR	ENST00000439211.7
chr5:80651230	-	28	25	0.892857	1	intron	DHFR	ENST00000439211.7
chr5:80651232	-	31	12	0.387097	1	intron	DHFR	ENST00000439211.7
chr5:111730979	-	49	10	0.204082	1	cds	NREP	ENST00000379671.7
chr5:138507106	-	37	23	0.621622	1	3utr	ETF1	ENST00000499810.6
chr5:140677060	-	81	24	0.296296	1	cds	HARS	ENST00000457527.6
chr5:179616893	-	236	27	0.114407	1	cds	HNRNPH1	ENST00000393432.8
chr6:3270340	-	69	26	0.376812	1	3utr	SLC22A23	ENST00000436008.6
chr6:16301660	-	31	5	0.16129	1	3utr	ATXN1	ENST00000244769.8
chr6:29603683	-	556	64	0.115108	1	cds	GABBR1	ENST00000355973.7
chr6:29604632	-	354	36	0.101695	1	cds	GABBR1	ENST00000355973.7
chr6:29623935	-	50	12	0.24	1	cds	GABBR1	ENST00000355973.7
chr6:30544817	-	76	10	0.131579	1	3utr	GNL1	ENST00000376621.7
chr6:31644134	-	76	27	0.355263	1	cds	BAG6	ENST00000375976.8
chr6:32149549	-	312	121	0.387821	1	cds	PRRT1	ENST00000375150.6
chr6:34280149	-	266	72	0.271698	0.996241	3utr	NUDT3	ENST00000607016.2
chr6:43049986	-	27	5	0.185185	1	cds	CUL7	ENST00000265348.7
chr6:149843114	-	126	19	0.150794	1	cds	LRP11	ENST00000239367.7
chr7:1479582	-	112	19	0.169643	1	cds	INTS1	ENST00000404767.8
chr7:1936741	-	72	13	0.180556	1	cds	MAD1L1	ENST00000265854.11
chr7:25124023	-	529	79	0.149338	1	cds	CYCS	ENST00000305786.6
chr7:44080830	-	27	6	0.222222	1	cds	POLM	ENST00000242248.10
chr7:47277857	-	24	5	0.208333	1	3utr	TNS3	ENST00000311160.14
chr7:51083101	-	22	10	0.454545	1	cds	COBL	ENST00000395542.6
chr7:64495279	-	25	6	0.24	1	intergenic	--	--
chr7:73683253	-	27	7	0.259259	1	cds	DNAJC30	ENST00000395176.3
chr7:98216244	-	49	10	0.204082	1	3utr	TECPR1	ENST00000447648.7
chr7:98225064	-	26	9	0.346154	1	cds	TECPR1	ENST00000447648.7
chr7:100114257	-	78	9	0.115385	1	cds	TAF6	ENST00000472509.5
chr7:100210217	-	47	8	0.170213	1	intron	CASTOR3	ENST00000436886.7
chr7:100222380	-	43	6	0.139535	1	intron	CASTOR3	ENST00000436886.7
chr7:100627297	-	23	9	0.391304	1	cds	TFR2	ENST00000223051.8
chr7:100892690	-	21	5	0.238095	1	cds	ACHE	ENST00000241069.11
chr7:128308569	-	20	7	0.35	1	3utr	RBM28	ENST00000223073.6
chr7:143379938	-	34	5	0.147059	1	noncoding	AC093673.1	ENST00000429630.1
chr7:158829236	-	44	5	0.113636	1	cds	ESYT2	ENST00000251527.10
chr8:9902207	-	154	25	0.162338	1	noncoding	LINC00599	ENST00000653424.1
chr8:18529140	-	89	50	0.561798	1	3utr	PSD3	ENST00000440756.4
chr8:22148437	-	319	38	0.119122	1	cds	LGI3	ENST00000424267.6
chr8:22220214	-	364	39	0.107438	0.997253	3utr	PHYHIP	ENST00000454243.7
chr8:27598128	-	170	19	0.111765	1	3utr	CLU	ENST00000316403.15
chr8:41725824	-	23	5	0.217391	1	cds	ANK1	ENST00000347528.8
chr8:100721470	-	56	15	0.267857	1	cds	PABPC1	ENST00000318607.10
chr8:101687398	-	94	14	0.148936	1	3utr	NCALD	ENST00000220931.11
chr8:142773956	-	229	42	0.183406	1	3utr	LYNX1	ENST00000614491.1
chr8:143813823	-	38	5	0.135135	0.973684	cds	SCRIB	ENST00000320476.7
chr8:143840968	-	21	5	0.238095	1	5utr	NRBP2	ENST00000442628.7
chr8:143918493	-	243	49	0.201646	1	cds	PLEC	ENST00000345136.7
chr8:144332160	-	88	16	0.181818	1	3utr	SCRT1	ENST00000569446.3
chr9:76620158	-	34	5	0.147059	1	intron	PRUNE2	ENST00000376718.8
chr9:89362199	-	169	24	0.142012	1	3utr	SEMA4D	ENST00000339861.8
chr9:89405600	-	273	34	0.124542	1	5utr	SEMA4D	ENST00000339861.8
chr9:91325401	-	20	6	0.3	1	cds	AUH	ENST00000375731.8
chr9:98311182	-	151	25	0.165563	1	cds	GABBR2	ENST00000259455.4
chr9:122159699	-	38	5	0.131579	1	5utr	NDUFA8	ENST00000373768.4
chr9:123110812	-	63	20	0.31746	1	noncoding	MIR600HG	ENST00000449175.1
chr9:128392510	-	42	15	0.357143	1	noncoding	AL359091.1	ENST00000608502.2
chr9:129827808	-	37	5	0.135135	1	3utr	C9orf78	ENST00000372447.7
chr9:131739894	-	22	5	0.227273	1	5utr	RAPGEF1	ENST00000372195.5
chr9:133108754	-	29	9	0.310345	1	cds	RALGDS	ENST00000372047.7
chr9:133797770	-	38	6	0.157895	1	cds	VAV2	ENST00000406606.7
chr9:134053521	-	103	13	0.126214	1	5utr	BRD3	ENST00000303407.12
chr9:135702288	-	61	14	0.229508	1	intergenic	--	--
chr9:136940953	-	113	23	0.20354	1	cds	FBXW5	ENST00000325285.8
chrM:8391	-	267	30	0.11236	1	intergenic	--	--
chrM:8392	-	267	34	0.127341	1	intergenic	--	--
chrX:49194238	-	139	67	0.482014	1	cds	SYP	ENST00000263233.8
chrX:53552719	-	61	8	0.131148	1	cds	HUWE1	ENST00000612484.4
chrX:138711259	-	31	6	0.193548	1	5utr	FGF13	ENST00000315930.11
chr10:11335534	+	121	25	0.206612	1	3utr	CELF2	ENST00000542579.5
chr10:62399692	+	209	48	0.229665	1	cds	ZNF365	ENST00000395254.8
chr10:69191750	+	41	6	0.146341	1	cds	SUPV3L1	ENST00000359655.9
chr10:71301045	+	25	7	0.28	1	3utr	UNC5B	ENST00000335350.10
chr11:17780298	+	27	7	0.259259	1	intron	KCNC1	ENST00000265969.7
chr11:33376458	+	32	16	0.5	1	5utr	KIAA1549L	ENST00000658780.1
chr11:46672265	+	58	6	0.103448	1	cds	ATG13	ENST00000529655.5
chr11:46673337	+	117	13	0.111111	1	3utr	ATG13	ENST00000526508.5
chr11:61866671	+	136	29	0.213235	1	3utr	FADS2	ENST00000257261.10
chr11:64934090	+	195	31	0.158974	1	3utr	PPP2R5B	ENST00000164133.7
chr11:65891086	+	692	94	0.135838	1	cds	CCDC85B	ENST00000312579.4
chr11:65891236	+	561	239	0.426025	1	cds	CCDC85B	ENST00000312579.4
chr11:66267483	+	141	38	0.269504	1	3utr	KLC2	ENST00000417856.5
chr11:66283812	+	39	9	0.230769	1	3utr	CNIH2	ENST00000311445.7
chr11:66296015	+	215	74	0.344186	1	3utr	TMEM151A	ENST00000327259.5
chr11:73308897	+	33	5	0.151515	1	cds	ARHGEF17	ENST00000263674.4
chr11:75404677	+	295	37	0.125424	1	cds	RPS3	ENST00000531188.6
chr11:78196729	+	48	5	0.104167	1	cds	USP35	ENST00000529308.6
chr11:113263672	+	149	37	0.248322	1	3utr	NCAM1	ENST00000621518.4
chr11:119131600	+	56	6	0.107143	1	cds	HINFP	ENST00000350777.7
chr11:124747005	+	1122	174	0.15508	1	3utr	NRGN	ENST00000284292.11
chr12:6863196	+	140	38	0.271429	1	cds	USP5	ENST00000229268.12
chr12:41071312	+	377	48	0.127321	1	3utr	CNTN1	ENST00000551295.7
chr12:49490722	+	29	5	0.172414	1	cds	SPATS2	ENST00000553127.5
chr12:49635127	+	34	6	0.176471	1	cds	PRPF40B	ENST00000548825.6
chr12:52015517	+	20	8	0.4	1	3utr	GRASP	ENST00000293662.9
chr12:53039654	+	225	32	0.142222	1	cds	EIF4B	ENST00000262056.13
chr12:57213203	+	106	11	0.103774	1	3utr	LRP1	ENST00000243077.8
chr12:57585242	+	52	15	0.288462	1	3utr	KIF5A	ENST00000455537.7
chr12:57608025	+	21	10	0.47619	1	intron	DTX3	ENST00000548804.5
chr12:57616895	+	157	70	0.44586	1	3utr	ARHGEF25	ENST00000333972.11
chr12:70366962	+	177	30	0.169492	1	cds	KCNMB4	ENST00000258111.5
chr12:74539707	+	155	54	0.348387	1	3utr	ATXN7L3B	ENST00000519948.4
chr12:104265572	+	56	6	0.107143	1	noncoding	RPL18AP3	ENST00000462885.1
chr12:120462774	+	37	5	0.135135	1	3utr	GATC	ENST00000551765.6
chr12:120641079	+	202	27	0.133663	1	cds	CABP1	ENST00000316803.7
chr12:131841706	+	76	12	0.157895	1	cds	MMP17	ENST00000360564.5
chr13:20721968	+	49	5	0.102041	1	3utr	IL17D	ENST00000304920.3
chr13:26024584	+	115	14	0.121739	1	3utr	ATP8A2	ENST00000381655.7
chr13:26686785	+	66	31	0.469697	1	3utr	WASF3	ENST00000335327.6
chr13:110637228	+	25	5	0.2	1	cds	NAXD	ENST00000424185.6
chr13:113075072	+	197	27	0.137056	1	cds	MCF2L	ENST00000375608.7
chr14:24077665	+	96	46	0.479167	1	cds	CPNE6	ENST00000537691.5
chr14:24123720	+	32	6	0.1875	1	3utr	DCAF11	ENST00000559115.5
chr14:49577022	+	68	15	0.238095	0.926471	intergenic	--	--
chr14:72465821	+	40	6	0.15	1	cds	RGS6	ENST00000553525.6
chr14:74799593	+	42	5	0.119048	1	cds	YLPM1	ENST00000325680.12
chr14:90406538	+	350	83	0.237143	1	3utr	CALM1	ENST00000356978.9
chr14:91220897	+	24	7	0.291667	1	intron	DGLUCY	ENST00000520328.5
chr14:91220898	+	25	8	0.32	1	intron	DGLUCY	ENST00000520328.5
chr14:100128612	+	80	8	0.1	1	cds	EVL	ENST00000402714.6
chr14:100281408	+	39	16	0.410256	1	3utr	YY1	ENST00000262238.10
chr14:100829762	+	42	34	0.809524	1	noncoding	MEG3	ENST00000648456.1
chr14:100855524	+	145	35	0.241379	1	noncoding	MEG3	ENST00000522771.9
chr14:102049560	+	977	122	0.124872	1	cds	DYNC1H1	ENST00000360184.10
chr14:102907095	+	27	8	0.296296	1	3utr	TRAF3	ENST00000560371.5
chr14:104894763	+	126	21	0.166667	1	cds	CEP170B	ENST00000414716.8
chr14:105391746	+	106	13	0.122642	1	cds	PACS2	ENST00000430725.6
chr15:24978286	+	35	6	0.171429	1	cds	SNRPN	ENST00000400100.5
chr15:24983581	+	85	14	0.164706	1	intron	AC124312.1	ENST00000551312.6
chr15:25032458	+	21	5	0.238095	1	noncoding	SNHG14	ENST00000551631.7
chr15:29054387	+	318	34	0.106918	1	cds	APBA2	ENST00000561069.5
chr15:43524546	+	1149	188	0.163621	1	cds	MAP1A	ENST00000382031.5
chr15:51341915	+	33	10	0.30303	1	cds	GLDN	ENST00000335449.11
chr15:62844158	+	21	7	0.333333	1	3utr	TLN2	ENST00000561311.5
chr15:64499413	+	78	8	0.102564	1	5utr	ZNF609	ENST00000416172.1
chr15:64499748	+	67	20	0.298507	1	cds	ZNF609	ENST00000416172.1
chr15:64499975	+	28	10	0.357143	1	cds	ZNF609	ENST00000416172.1
chr15:66386951	+	85	42	0.494118	1	5utr	MAP2K1	ENST00000307102.9
chr15:66490570	+	76	9	0.118421	1	cds	MAP2K1	ENST00000307102.9
chr15:68714567	+	96	25	0.260417	1	cds	CORO2B	ENST00000566799.5
chr15:75019791	+	120	14	0.116667	1	3utr	SCAMP5	ENST00000425597.8
chr15:75020439	+	182	29	0.159341	1	3utr	SCAMP5	ENST00000425597.8
chr15:90882311	+	51	17	0.333333	1	3utr	FURIN	ENST00000268171.8
chr15:91100331	+	70	7	0.1	1	5utr	SV2B	ENST00000545111.6
chr16:502398	+	56	10	0.178571	1	intron	RAB11FIP3	ENST00000262305.9
chr16:673981	+	31	5	0.16129	1	3utr	RHOT2	ENST00000315082.9
chr16:681472	+	645	95	0.147287	1	cds	STUB1	ENST00000565677.5
chr16:1769766	+	126	28	0.222222	1	3utr	MAPK8IP3	ENST00000250894.8
chr16:2175896	+	34	6	0.176471	1	cds	TRAF7	ENST00000326181.11
chr16:2176359	+	35	5	0.142857	1	cds	TRAF7	ENST00000326181.11
chr16:2949622	+	199	36	0.180905	1	3utr	FLYWCH1	ENST00000253928.13
chr16:2972795	+	157	31	0.197452	1	3utr	PAQR4	ENST00000293978.12
chr16:4694080	+	59	6	0.101695	1	cds	NUDT16L1	ENST00000304301.10
chr16:29901507	+	45	5	0.111111	1	cds	ASPHD1	ENST00000308748.10
chr16:29901666	+	219	29	0.13242	1	cds	ASPHD1	ENST00000308748.10
chr16:29968112	+	169	37	0.218935	1	cds	TMEM219	ENST00000414689.6
chr16:48352517	+	78	39	0.5	1	3utr	LONP2	ENST00000285737.9
chr16:56328692	+	1195	399	0.333891	1	cds	GNAO1	ENST00000262493.12
chr16:57664058	+	83	9	0.108434	1	3utr	ADGRG1	ENST00000568908.5
chr16:57664087	+	91	27	0.296703	1	3utr	ADGRG1	ENST00000568908.5
chr16:66935529	+	38	6	0.157895	1	cds	CES2	ENST00000652196.1
chr16:84002548	+	70	15	0.214286	1	3utr	NECAB2	ENST00000305202.8
chr16:88630552	+	52	12	0.230769	1	cds	ZC3H18	ENST00000301011.9
chr16:89553804	+	99	44	0.444444	1	cds	SPG7	ENST00000647079.1
chr16:89722128	+	27	7	0.259259	1	intron	ZNF276	ENST00000289816.9
chr16:89722201	+	33	5	0.151515	1	intron	ZNF276	ENST00000289816.9
chr17:7556854	+	64	11	0.171875	1	cds	TNFSF12	ENST00000293825.11
chr17:7910885	+	54	23	0.425926	1	cds	CHD3	ENST00000380358.9
chr17:12990660	+	114	13	0.114035	1	3utr	ARHGAP44	ENST00000379672.10
chr17:12990661	+	115	16	0.13913	1	3utr	ARHGAP44	ENST00000379672.10
chr17:17182723	+	37	24	0.648649	1	noncoding	AC055811.4	ENST00000624039.1
chr17:17187365	+	49	11	0.22449	1	3utr	MPRIP	ENST00000651222.1
chr17:31533757	+	175	23	0.131429	1	3utr	RAB11FIP4	ENST00000621161.5
chr17:31537536	+	64	35	0.546875	1	3utr	RAB11FIP4	ENST00000621161.5
chr17:32940884	+	136	14	0.102941	1	cds	TMEM98	ENST00000394642.7
chr17:41973629	+	1756	247	0.140741	0.999431	cds	CNP	ENST00000393892.8
chr17:44316698	+	185	43	0.232432	1	cds	RUNDC3A	ENST00000590941.5
chr17:44781214	+	91	56	0.615385	1	3utr	ADAM11	ENST00000200557.11
chr17:45107357	+	28	8	0.285714	1	3utr	NMT1	ENST00000592782.5
chr17:45999547	+	26	6	0.230769	1	cds	STH	ENST00000537309.1
chr17:46757004	+	76	17	0.223684	1	3utr	NSF	ENST00000398238.8
chr17:46757007	+	77	11	0.142857	1	3utr	NSF	ENST00000398238.8
chr17:46964562	+	26	5	0.192308	1	intron	GOSR2	ENST00000573224.2
chr17:47699405	+	43	5	0.116279	1	cds	TBKBP1	ENST00000361722.7
chr17:47709146	+	122	29	0.237705	1	cds	TBKBP1	ENST00000361722.7
chr17:47709148	+	115	23	0.2	1	cds	TBKBP1	ENST00000361722.7
chr17:47974726	+	47	17	0.361702	1	intron	AC018521.1	ENST00000641877.1
chr17:50360802	+	39	6	0.153846	1	3utr	XYLT2	ENST00000017003.7
chr17:50551110	+	144	70	0.486111	1	cds	SPATA20	ENST00000619622.4
chr17:67947781	+	112	12	0.107143	1	cds	BPTF	ENST00000306378.11
chr17:74260757	+	38	17	0.447368	1	3utr	TTYH2	ENST00000269346.9
chr17:75595441	+	42	36	0.857143	1	intron	MYO15B	ENST00000610510.4
chr17:76270957	+	88	9	0.102273	1	3utr	UBALD2	ENST00000327490.8
chr17:76949129	+	68	15	0.220588	1	3utr	MGAT5B	ENST00000301618.8
chr17:79086571	+	47	6	0.12766	1	3utr	ENGASE	ENST00000579016.5
chr18:35140568	+	21	6	0.285714	1	3utr	MAPRE2	ENST00000413393.5
chr18:48862476	+	55	6	0.109091	1	3utr	CTIF	ENST00000256413.8
chr19:747524	+	51	9	0.176471	1	3utr	PALM	ENST00000338448.10
chr19:1367530	+	27	7	0.259259	1	intron	PWWP3A	ENST00000591806.6
chr19:1370785	+	105	12	0.114286	1	cds	PWWP3A	ENST00000591806.6
chr19:1393386	+	59	10	0.169492	1	cds	NDUFS7	ENST00000546283.5
chr19:1393465	+	31	20	0.645161	1	3utr	NDUFS7	ENST00000546283.5
chr19:1467451	+	322	41	0.127329	1	cds	APC2	ENST00000233607.6
chr19:1497279	+	35	8	0.228571	1	3utr	REEP6	ENST00000233596.8
chr19:2271920	+	2222	490	0.220522	1	cds	OAZ1	ENST00000602676.6
chr19:3926429	+	74	29	0.391892	1	3utr	ATCAY	ENST00000450849.7
chr19:3926862	+	122	40	0.327869	1	3utr	ATCAY	ENST00000450849.7
chr19:7555260	+	98	10	0.102041	1	cds	PNPLA6	ENST00000221249.10
chr19:7555275	+	93	43	0.462366	1	cds	PNPLA6	ENST00000221249.10
chr19:10691788	+	30	9	0.3	1	3utr	ILF3	ENST00000449870.5
chr19:12874580	+	36	6	0.166667	1	cds	MAST1	ENST00000251472.9
chr19:13918102	+	34	6	0.176471	1	cds	CC2D1A	ENST00000318003.11
chr19:18149464	+	45	12	0.266667	1	cds	MAST3	ENST00000262811.10
chr19:18169405	+	50	6	0.12	1	3utr	AC007192.1	ENST00000593731.1
chr19:18365882	+	40	7	0.175	1	3utr	PGPEP1	ENST00000269919.11
chr19:18568621	+	133	16	0.120301	1	cds	KXD1	ENST00000540691.5
chr19:18620578	+	47	6	0.12766	1	3utr	TMEM59L	ENST00000600490.5
chr19:35868661	+	111	25	0.225225	1	cds	APLP1	ENST00000221891.8
chr19:39489944	+	23	9	0.391304	1	3utr	TIMM50	ENST00000544017.5
chr19:40209133	+	273	46	0.168498	1	cds	MAP3K10	ENST00000253055.8
chr19:40367744	+	258	103	0.399225	1	cds	PLD3	ENST00000409419.5
chr19:40380454	+	25	7	0.28	1	intergenic	--	--
chr19:40381209	+	26	5	0.192308	1	intergenic	--	--
chr19:42337107	+	49	13	0.265306	1	cds	MEGF8	ENST00000334370.8
chr19:42350273	+	30	16	0.533333	1	cds	MEGF8	ENST00000334370.8
chr19:44991294	+	42	8	0.190476	1	cds	CLPTM1	ENST00000546079.5
chr19:44992798	+	87	13	0.149425	1	cds	CLPTM1	ENST00000546079.5
chr19:45294434	+	38	5	0.131579	1	cds	MARK4	ENST00000262891.9
chr19:45299835	+	39	9	0.230769	1	cds	MARK4	ENST00000262891.9
chr19:46016096	+	34	7	0.205882	1	cds	CCDC61	ENST00000595358.5
chr19:46609461	+	251	185	0.737052	1	3utr	CALM3	ENST00000291295.14
chr19:48182707	+	39	12	0.307692	1	cds	ZSWIM9	ENST00000614654.2
chr19:49106058	+	52	10	0.192308	1	intron	SNRNP70	ENST00000221448.9
chr19:50217696	+	50	5	0.1	1	cds	MYH14	ENST00000598205.5
chr19:50250664	+	66	7	0.106061	1	cds	MYH14	ENST00000598205.5
chr19:52216582	+	78	15	0.192308	1	cds	PPP2R1A	ENST00000322088.11
chr19:54430901	+	749	91	0.121495	1	cds	TTYH1	ENST00000301194.8
chr19:55306351	+	164	50	0.304878	1	cds	BRSK1	ENST00000590333.5
chr19:55311989	+	103	28	0.271845	1	cds	BRSK1	ENST00000590333.5
chr19:56601563	+	32	6	0.1875	1	cds	ZNF71	ENST00000599599.6
chr19:57302178	+	54	13	0.240741	1	intergenic	--	--
chr19:58583513	+	46	9	0.195652	1	intron	AC016629.3	ENST00000652551.1
chr1:1440511	+	155	30	0.193548	1	3utr	VWA1	ENST00000338660.5
chr1:6099974	+	308	65	0.211039	1	3utr	KCNAB2	ENST00000378097.6
chr1:9602201	+	45	5	0.111111	1	cds	TMEM201	ENST00000340381.11
chr1:10379873	+	365	100	0.273973	1	3utr	KIF1B	ENST00000377086.5
chr1:11842682	+	130	18	0.138462	1	3utr	CLCN6	ENST00000312413.10
chr1:11999056	+	83	12	0.144578	1	cds	MFN2	ENST00000444836.5
chr1:15734091	+	178	29	0.162921	1	3utr	PLEKHM2	ENST00000375799.8
chr1:16396655	+	38	9	0.236842	1	3utr	SZRD1	ENST00000401089.3
chr1:17627488	+	82	13	0.158537	1	cds	ARHGEF10L	ENST00000361221.8
chr1:22647421	+	24	5	0.208333	1	cds	C1QC	ENST00000374640.9
chr1:25617673	+	26	7	0.269231	1	5utr	MAN1C1	ENST00000611903.4
chr1:25815926	+	50	6	0.12	1	3utr	SELENON	ENST00000354177.8
chr1:35565373	+	1253	576	0.459697	1	cds	NCDN	ENST00000373253.7
chr1:43580063	+	27	5	0.185185	1	intron	PTPRF	ENST00000359947.9
chr1:43591170	+	109	11	0.100917	1	cds	PTPRF	ENST00000359947.9
chr1:46031402	+	102	11	0.107843	1	cds	MAST2	ENST00000361297.7
chr1:46364141	+	40	5	0.125	1	intergenic	--	--
chr1:51236583	+	210	54	0.257143	1	5utr	RNF11	ENST00000242719.4
chr1:53213931	+	40	7	0.175	1	3utr	CPT2	ENST00000636867.1
chr1:103554210	+	118	12	0.101695	1	3utr	RNPC3	ENST00000533099.5
chr1:109100508	+	70	49	0.7	1	noncoding	SCARNA2	ENST00000458748.1
chr1:109265007	+	137	40	0.291971	1	cds	CELSR2	ENST00000271332.4
chr1:109914340	+	27	6	0.222222	1	cds	CSF1	ENST00000329608.11
chr1:151698687	+	57	31	0.54386	1	3utr	SNX27	ENST00000368843.8
chr1:154578241	+	36	5	0.138889	1	3utr	CHRNB2	ENST00000368476.4
chr1:155057682	+	163	39	0.239264	1	cds	ADAM15	ENST00000355956.6
chr1:180198805	+	68	7	0.102941	1	3utr	QSOX1	ENST00000367602.8
chr1:202129732	+	91	10	0.10989	1	3utr	GPR37L1	ENST00000367282.6
chr1:203740936	+	101	11	0.108911	1	3utr	ATP2B4	ENST00000357681.9
chr1:209613202	+	167	18	0.107784	1	3utr	CAMK1G	ENST00000361322.3
chr1:220697892	+	46	6	0.130435	1	3utr	C1orf115	ENST00000294889.6
chr20:354109	+	108	11	0.101852	1	3utr	NRSN2	ENST00000382291.7
chr20:5192896	+	113	23	0.20354	1	3utr	CDS2	ENST00000460006.6
chr20:10297048	+	4583	529	0.115477	0.999564	cds	SNAP25	ENST00000254976.6
chr20:32166424	+	53	8	0.150943	1	3utr	TM9SF4	ENST00000398022.7
chr20:36231531	+	127	27	0.212598	1	3utr	EPB41L1	ENST00000441639.5
chr20:36528407	+	48	5	0.104167	1	3utr	DLGAP4	ENST00000373913.7
chr20:37316501	+	23	12	0.521739	1	3utr	MANBAL	ENST00000373606.7
chr20:37522794	+	198	72	0.363636	1	cds	NNAT	ENST00000649697.1
chr20:37944885	+	214	22	0.102804	1	3utr	VSTM2L	ENST00000373461.9
chr20:41174172	+	45	9	0.2	1	cds	PLCG1	ENST00000244007.7
chr20:46045038	+	144	45	0.3125	1	cds	SLC12A5	ENST00000454036.6
chr20:58891385	+	48	10	0.208333	1	5utr	GNAS	ENST00000371095.7
chr20:62945124	+	130	28	0.215385	1	3utr	GID8	ENST00000266069.5
chr20:63878954	+	42	8	0.190476	1	intron	TPD52L2	ENST00000611972.4
chr21:8213551	+	34	5	0.147059	1	intron	FP671120.4	ENST00000623664.1
chr21:8218319	+	22	20	0.909091	1	intron	FP671120.4	ENST00000623664.1
chr21:33892908	+	45	11	0.244444	1	3utr	ITSN1	ENST00000381318.8
chr21:37195882	+	87	14	0.16092	1	cds	TTC3	ENST00000355666.5
chr21:43723842	+	20	6	0.3	1	intron	PDXK	ENST00000398081.5
chr21:43759122	+	214	48	0.224299	1	3utr	PDXK	ENST00000468090.5
chr21:43759481	+	182	25	0.137363	1	3utr	PDXK	ENST00000468090.5
chr21:46411387	+	67	13	0.19403	1	cds	PCNT	ENST00000359568.10
chr22:19718590	+	202	41	0.20297	1	5utr	SEPTIN5	ENST00000383045.7
chr22:20131893	+	35	12	0.342857	1	5utr	ZDHHC8	ENST00000334554.11
chr22:20980079	+	178	24	0.134831	1	cds	AIFM3	ENST00000399167.6
chr22:20981107	+	72	20	0.277778	1	3utr	AIFM3	ENST00000399167.6
chr22:20994972	+	58	10	0.172414	1	cds	LZTR1	ENST00000646124.2
chr22:24063016	+	35	8	0.228571	1	cds	CABIN1	ENST00000263119.10
chr22:24164531	+	118	12	0.101695	1	cds	CABIN1	ENST00000263119.10
chr22:29145803	+	22	11	0.5	1	3utr	KREMEN1	ENST00000400335.8
chr22:41981739	+	143	16	0.111888	1	cds	SEPTIN3	ENST00000644076.1
chr22:43506450	+	245	100	0.408163	1	3utr	MPPED1	ENST00000417669.6
chr22:46351184	+	22	5	0.227273	1	intron	TRMU	ENST00000645190.1
chr22:46678022	+	56	11	0.2	0.982143	3utr	GRAMD4	ENST00000406902.6
chr22:50613202	+	27	10	0.37037	1	3utr	MAPK8IP2	ENST00000329492.6
chr22:50679425	+	39	9	0.230769	1	cds	SHANK3	ENST00000445220.5
chr2:17649523	+	1236	127	0.102751	1	cds	VSNL1	ENST00000404666.6
chr2:54645770	+	24	5	0.208333	1	intron	SPTBN1	ENST00000615901.4
chr2:56192790	+	96	52	0.541667	1	cds	CCDC85A	ENST00000407595.3
chr2:74654319	+	31	7	0.225806	1	5utr	SEMA4F	ENST00000611975.4
chr2:98565734	+	84	11	0.130952	1	cds	INPP4A	ENST00000409016.8
chr2:149011606	+	235	41	0.174468	1	cds	KIF5C	ENST00000435030.6
chr2:190501407	+	172	19	0.110465	1	3utr	MFSD6	ENST00000392328.6
chr2:209695709	+	161	19	0.118012	1	cds	MAP2	ENST00000360351.8
chr2:209982255	+	60	10	0.166667	1	cds	UNC80	ENST00000439458.5
chr2:216113060	+	73	11	0.150685	1	cds	XRCC5	ENST00000392133.7
chr2:216633760	+	66	7	0.106061	1	cds	IGFBP2	ENST00000233809.9
chr2:218346196	+	95	65	0.684211	1	3utr	PNKD	ENST00000273077.9
chr2:219615254	+	37	5	0.135135	1	cds	STK11IP	ENST00000456909.6
chr2:230819114	+	219	29	0.13242	1	3utr	CAB39	ENST00000258418.10
chr3:9818796	+	41	6	0.146341	1	5utr	TTLL3	ENST00000383827.5
chr3:13505612	+	35	7	0.2	1	3utr	HDAC11	ENST00000446613.6
chr3:39408706	+	384	189	0.492188	1	cds	RPSA	ENST00000301821.11
chr3:47846241	+	107	11	0.102804	1	cds	DHX30	ENST00000445061.6
chr3:49004980	+	57	8	0.140351	1	cds	P4HTM	ENST00000343546.8
chr3:49667749	+	127	25	0.19685	1	3utr	BSN	ENST00000296452.5
chr3:49669053	+	36	5	0.138889	1	3utr	BSN	ENST00000296452.5
chr3:51674340	+	27	6	0.222222	1	cds	TEX264	ENST00000614067.4
chr3:58421057	+	56	22	0.392857	1	intron	PXK	ENST00000302779.9
chr3:133573922	+	43	5	0.116279	1	5utr	CDV3	ENST00000264993.7
chr3:181741576	+	236	86	0.365957	0.995763	noncoding	SOX2-OT	ENST00000665187.1
chr3:184150247	+	41	5	0.121951	1	noncoding	AC131235.1	ENST00000433853.1
chr3:184239952	+	65	7	0.107692	1	cds	VWA5B2	ENST00000426955.6
chr3:184327684	+	246	25	0.101626	1	cds	EIF4G1	ENST00000346169.6
chr4:3238883	+	70	7	0.1	1	cds	HTT	ENST00000355072.10
chr4:3238896	+	60	6	0.1	1	cds	HTT	ENST00000355072.10
chr4:6620040	+	39	14	0.358974	1	cds	MAN2B2	ENST00000504248.5
chr4:7192925	+	31	7	0.225806	1	cds	SORCS2	ENST00000507866.6
chr4:98443554	+	29	5	0.172414	1	3utr	RAP1GDS1	ENST00000408927.7
chr4:113240554	+	49	16	0.326531	1	cds	ANK2	ENST00000672356.1
chr4:165379227	+	351	44	0.125356	1	cds	CPE	ENST00000402744.9
chr5:44819986	+	40	10	0.25	1	intergenic	--	--
chr5:95731580	+	47	5	0.106383	1	5utr	RHOBTB3	ENST00000506817.1
chr5:95794873	+	140	57	0.410072	0.992857	3utr	RHOBTB3	ENST00000379982.8
chr5:128188568	+	31	6	0.193548	1	3utr	SLC12A2	ENST00000262461.7
chr5:132266542	+	44	5	0.113636	1	cds	PDLIM4	ENST00000253754.8
chr5:138446021	+	51	10	0.196078	1	3utr	REEP2	ENST00000378339.7
chr5:141431583	+	68	11	0.161765	1	cds	PCDHGA12	ENST00000252085.4
chr5:150648181	+	123	30	0.243902	1	cds	SYNPO	ENST00000394243.5
chr5:150650779	+	102	13	0.127451	1	3utr	SYNPO	ENST00000394243.5
chr5:151026984	+	41	11	0.268293	1	cds	GPX3	ENST00000622181.4
chr5:174108708	+	198	57	0.287879	1	3utr	NSG2	ENST00000303177.8
chr5:175796633	+	26	10	0.384615	1	5utr	CPLX2	ENST00000359546.8
chr5:175882597	+	355	78	0.219718	1	3utr	CPLX2	ENST00000359546.8
chr5:176507979	+	59	7	0.118644	1	3utr	FAF2	ENST00000261942.7
chr6:14131570	+	46	5	0.108696	1	cds	CD83	ENST00000612003.4
chr6:28977706	+	214	25	0.116822	1	noncoding	RN7SL471P	ENST00000580476.2
chr6:30898998	+	243	33	0.135802	1	cds	DDR1	ENST00000324771.12
chr6:34219537	+	67	10	0.149254	1	noncoding	CYCSP55	ENST00000399027.3
chr6:34533227	+	275	51	0.185455	1	3utr	PACSIN1	ENST00000620693.4
chr6:36928704	+	24	5	0.208333	1	3utr	C6orf89	ENST00000480824.6
chr6:39886442	+	20	5	0.25	1	cds	DAAM2	ENST00000633794.1
chr6:42989628	+	96	14	0.145833	1	cds	PPP2R5D	ENST00000394110.7
chr6:43188634	+	46	5	0.108696	1	cds	CUL9	ENST00000372647.6
chr6:43505061	+	46	26	0.565217	1	cds	TJAP1	ENST00000372444.6
chr6:44139522	+	56	6	0.107143	1	cds	TMEM63B	ENST00000259746.13
chr6:158066615	+	107	15	0.140187	1	cds	SYNJ2	ENST00000355585.9
chr6:158501901	+	77	16	0.207792	1	cds	TULP4	ENST00000367097.8
chr7:24650533	+	46	12	0.26087	1	cds	MPP6	ENST00000222644.9
chr7:30160368	+	1817	439	0.241607	1	3utr	MTURN	ENST00000324453.13
chr7:30922156	+	55	8	0.145455	1	cds	AC004691.2	ENST00000509504.2
chr7:44059576	+	171	37	0.216374	1	cds	DBNL	ENST00000448521.5
chr7:45648722	+	108	23	0.212963	1	cds	ADCY1	ENST00000432715.5
chr7:45714703	+	150	21	0.14	1	3utr	ADCY1	ENST00000297323.12
chr7:67308939	+	22	8	0.363636	1	noncoding	STAG3L4	ENST00000416602.6
chr7:74085804	+	318	42	0.132075	1	cds	LIMK1	ENST00000418310.5
chr7:74122118	+	36	9	0.25	1	3utr	LIMK1	ENST00000418310.5
chr7:74122131	+	34	13	0.382353	1	3utr	LIMK1	ENST00000418310.5
chr7:74657877	+	139	14	0.100719	1	5utr	GTF2I	ENST00000573035.5
chr7:75416601	+	47	21	0.446809	1	noncoding	NSUN5P1	ENST00000457988.5
chr7:98206637	+	73	9	0.123288	1	3utr	LMTK2	ENST00000297293.6
chr7:100881346	+	62	8	0.129032	1	cds	SRRT	ENST00000611405.5
chr7:102178565	+	113	14	0.123894	1	cds	CUX1	ENST00000437600.9
chr7:104669447	+	42	6	0.142857	1	noncoding	EIF4BP6	ENST00000431936.1
chr7:148416176	+	25	17	0.68	1	3utr	CNTNAP2	ENST00000361727.8
chr7:149287926	+	22	5	0.227273	1	intron	AC004890.2	ENST00000426347.5
chr7:149879459	+	136	30	0.220588	1	cds	ATP6V0E2	ENST00000611515.4
chr7:149879533	+	208	37	0.177885	1	cds	ATP6V0E2	ENST00000611515.4
chr7:149880292	+	553	122	0.220615	1	3utr	ATP6V0E2	ENST00000611515.4
chr8:22081939	+	426	49	0.115023	1	3utr	DMTN	ENST00000381470.7
chr8:58146996	+	21	5	0.238095	1	cds	FAM110B	ENST00000361488.7
chr8:144085349	+	81	18	0.222222	1	cds	GPAA1	ENST00000355091.9
chr8:144467296	+	137	83	0.605839	1	cds	KIFC2	ENST00000645548.1
chr8:144469625	+	258	29	0.112403	1	cds	KIFC2	ENST00000645548.1
chr9:127473865	+	87	10	0.114943	1	cds	LRSAM1	ENST00000300417.10
chr9:127689578	+	70	8	0.114286	1	intron	STXBP1	ENST00000637521.2
chr9:128233125	+	61	12	0.196721	1	intron	DNM1	ENST00000372923.7
chr9:128390086	+	184	20	0.108696	1	3utr	URM1	ENST00000372853.8
chr9:128420279	+	116	22	0.189655	1	5utr	CERCAM	ENST00000372842.5
chr9:128420497	+	25	20	0.8	1	5utr	CERCAM	ENST00000372842.5
chr9:129148138	+	55	6	0.109091	1	3utr	PTPA	ENST00000358994.8
chr9:130236501	+	102	19	0.186275	1	3utr	NCS1	ENST00000372398.6
chr9:131120833	+	69	8	0.115942	1	3utr	AIF1L	ENST00000372309.7
chr9:131498889	+	125	24	0.192	1	3utr	PRRC2B	ENST00000405995.5
chr9:135486892	+	70	12	0.171429	1	cds	PPP1R26	ENST00000605286.5
chr9:136808026	+	116	33	0.284483	1	5utr	RABL6	ENST00000371671.9
chr9:136954223	+	36	5	0.138889	1	cds	LCN12	ENST00000371633.8
chr9:136978251	+	498	59	0.118474	1	intron	PTGDS	ENST00000371625.8
chr9:137272216	+	70	7	0.1	1	cds	NELFB	ENST00000343053.5
chrM:1486	+	7239	1645	0.227241	1	noncoding	MT-RNR1	ENST00000389680.2
chrM:1488	+	7233	5322	0.735794	1	noncoding	MT-RNR1	ENST00000389680.2
chrX:24077265	+	28	12	0.428571	1	3utr	EIF2S3	ENST00000253039.9
chrX:38803041	+	23	5	0.217391	1	5utr	MID1IP1	ENST00000614558.2
chrX:48605839	+	62	13	0.209677	1	3utr	WDR13	ENST00000376729.10
chrX:49286486	+	60	8	0.133333	1	cds	PPP1R3F	ENST00000055335.11
chrX:49286983	+	42	7	0.166667	1	cds	PPP1R3F	ENST00000055335.11
chrX:108668414	+	22	20	0.909091	1	cds	COL4A5	ENST00000328300.10
chrX:149545401	+	28	9	0.321429	1	5utr	CXorf40A	ENST00000450602.6
chrX:153541833	+	119	12	0.10084	1	cds	ATP2B3	ENST00000349466.6
chrX:153774464	+	86	54	0.627907	1	cds	PLXNB3	ENST00000538966.5

## Sheet: Heart_N1
m5C site	Strand	Read Coverage	Unconverted C	Methylation level	C/T coverage	Region	Gene	Transcript
chr10:809755	-	50	6	0.12	1	3utr	LARP4B	ENST00000612396.4
chr10:29550944	-	73	8	0.109589	1	cds	SVIL	ENST00000375400.7
chr10:32056117	-	31	5	0.16129	1	5utr	KIF5B	ENST00000302418.5
chr10:75234709	-	53	6	0.113208	1	cds	COMTD1	ENST00000372538.8
chr11:10509371	-	1472	1295	0.879755	1	intergenic	--	--
chr11:10509373	-	1494	359	0.240295	1	intergenic	--	--
chr11:46428855	-	30	5	0.166667	1	noncoding	AC024293.1	ENST00000467930.1
chr11:47178426	-	56	6	0.107143	1	cds	PACSIN3	ENST00000298838.11
chr11:47332127	-	448	64	0.142857	1	cds	MYBPC3	ENST00000545968.6
chr11:65539224	-	264	97	0.367424	1	cds	LTBP3	ENST00000322147.8
chr11:119309449	-	27	6	0.222222	1	3utr	MCAM	ENST00000264036.6
chr12:56645912	-	53	8	0.150943	1	cds	ATP5F1B	ENST00000262030.8
chr12:110911095	-	3080	442	0.143506	1	cds	MYL2	ENST00000228841.13
chr12:122328397	-	51	6	0.117647	1	cds	CLIP1	ENST00000361654.8
chr13:113414172	-	35	7	0.2	1	intron	ADPRHL1	ENST00000612156.2
chr14:20343234	-	912	584	0.640351	1	noncoding	AL355075.4	ENST00000554988.1
chr14:24216985	-	41	6	0.146341	1	3utr	NEDD8	ENST00000250495.10
chr14:49586019	-	151	22	0.145695	1	cds	RPS29	ENST00000396020.7
chr15:42416265	-	99	15	0.151515	1	3utr	ZNF106	ENST00000263805.8
chr15:74937957	-	32	6	0.1875	1	cds	COX5A	ENST00000322347.11
chr16:2009577	-	22	5	0.227273	1	cds	ZNF598	ENST00000563630.6
chr16:4190466	-	253	40	0.158103	1	3utr	SRL	ENST00000399609.7
chr16:56362632	-	23	6	0.26087	1	3utr	AMFR	ENST00000290649.10
chr16:67934585	-	224	24	0.107143	1	cds	PSMB10	ENST00000358514.9
chr17:1646371	-	26	14	0.538462	1	3utr	RILP	ENST00000301336.7
chr17:8148659	-	36	6	0.166667	1	cds	PER1	ENST00000317276.9
chr17:29080146	-	104	11	0.105769	1	intron	MYO18A	ENST00000527372.6
chr17:29109949	-	23	5	0.217391	1	cds	MYO18A	ENST00000527372.6
chr19:1397255	-	46	5	0.108696	1	3utr	GAMT	ENST00000252288.8
chr19:1584658	-	48	9	0.1875	1	cds	MBD3	ENST00000156825.5
chr19:2513556	-	21	5	0.238095	1	3utr	GNG7	ENST00000382159.8
chr19:3062234	-	25	5	0.2	1	5utr	TLE5	ENST00000327141.8
chr19:3613060	-	31	7	0.225806	1	cds	CACTIN	ENST00000429344.7
chr19:4446055	-	58	8	0.137931	1	cds	UBXN6	ENST00000301281.11
chr19:4523720	-	43	6	0.139535	1	cds	PLIN5	ENST00000381848.7
chr19:14566839	-	263	122	0.463878	1	cds	NDUFB7	ENST00000215565.3
chr19:18593512	-	41	5	0.121951	1	3utr	CRLF1	ENST00000392386.8
chr19:45307504	-	1407	342	0.243243	0.999289	cds	CKM	ENST00000221476.4
chr19:45396827	-	42	5	0.119048	1	cds	PPP1R13L	ENST00000360957.10
chr1:1314332	-	62	7	0.112903	1	cds	INTS11	ENST00000540437.5
chr1:21887482	-	81	11	0.135802	1	cds	HSPG2	ENST00000374695.8
chr1:155822471	-	34	5	0.147059	1	cds	GON4L	ENST00000368331.5
chr1:160997321	-	23	13	0.565217	1	3utr	F11R	ENST00000368026.11
chr1:201364131	-	87	30	0.344828	1	intron	TNNT2	ENST00000660295.1
chr20:2660031	-	40	6	0.15	1	cds	IDH3B	ENST00000474315.5
chr20:45843543	-	33	7	0.212121	1	cds	ACOT8	ENST00000217455.9
chr22:18919771	-	22	5	0.227273	1	cds	PRODH	ENST00000610940.4
chr22:23767868	-	23	12	0.521739	1	cds	CHCHD10	ENST00000520222.1
chr22:35607305	-	563	64	0.113677	1	cds	MB	ENST00000401702.5
chr22:39133143	-	37	5	0.135135	1	3utr	CBX7	ENST00000216133.10
chr22:46720119	-	53	6	0.113208	1	cds	CERK	ENST00000216264.13
chr2:85318771	-	28	5	0.178571	1	3utr	TGOLN2	ENST00000282120.6
chr2:178715093	-	27	5	0.185185	1	cds	TTN	ENST00000342992.10
chr2:178802303	-	115	56	0.486957	1	cds	TTN	ENST00000342992.10
chr2:217803140	-	22	5	0.227273	1	3utr	TNS1	ENST00000646520.1
chr2:217818711	-	87	14	0.16092	1	cds	TNS1	ENST00000646520.1
chr2:219219436	-	42	13	0.309524	1	3utr	AC068946.2	ENST00000446716.5
chr2:219550838	-	79	8	0.101266	1	cds	OBSL1	ENST00000404537.6
chr3:49123039	-	21	6	0.285714	1	cds	LAMB2	ENST00000305544.9
chr3:49125857	-	36	5	0.138889	1	cds	LAMB2	ENST00000305544.9
chr3:50302461	-	33	6	0.181818	1	cds	HYAL1	ENST00000266031.8
chr3:124968331	-	38	6	0.157895	1	3utr	HEG1	ENST00000311127.9
chr3:156711790	-	29	5	0.172414	1	intergenic	--	--
chr5:80651230	-	187	166	0.887701	1	intron	DHFR	ENST00000439211.7
chr5:80651232	-	182	65	0.357143	1	intron	DHFR	ENST00000439211.7
chr5:150444319	-	515	55	0.107004	0.998058	cds	RPS14	ENST00000401695.8
chr5:151664110	-	45	5	0.111111	1	cds	SPARC	ENST00000231061.9
chr6:30549844	-	28	5	0.178571	1	intron	GNL1	ENST00000376621.7
chr6:31687156	-	42	5	0.119048	1	3utr	ABHD16A	ENST00000395952.8
chr6:34280149	-	26	5	0.192308	1	3utr	NUDT3	ENST00000607016.2
chr7:44064986	-	137	16	0.116788	1	cds	PGAM2	ENST00000297283.4
chr7:100070158	-	44	5	0.113636	1	3utr	ZNF3	ENST00000424697.5
chr7:100070166	-	43	7	0.162791	1	3utr	ZNF3	ENST00000424697.5
chr7:131500402	-	65	7	0.107692	1	3utr	PODXL	ENST00000378555.8
chr7:158829236	-	46	8	0.173913	1	cds	ESYT2	ENST00000251527.10
chr8:142773328	-	33	5	0.151515	1	3utr	LYNX1	ENST00000614491.1
chr8:142773956	-	22	7	0.318182	1	3utr	LYNX1	ENST00000614491.1
chr9:19200854	-	60	9	0.15	1	noncoding	AL161909.1	ENST00000397390.3
chr9:127506470	-	30	20	0.666667	1	3utr	NIBAN2	ENST00000373314.7
chr9:136862174	-	34	6	0.176471	1	3utr	EDF1	ENST00000371649.5
chr9:136940953	-	60	22	0.366667	1	cds	FBXW5	ENST00000325285.8
chr10:86691114	+	51	13	0.254902	1	intron	LDB3	ENST00000429277.6
chr11:821028	+	21	10	0.47619	1	intron	PNPLA2	ENST00000336615.9
chr11:45882076	+	27	6	0.222222	1	3utr	CRY2	ENST00000443527.6
chr11:64227076	+	21	5	0.238095	1	cds	NUDT22	ENST00000279206.8
chr11:65021782	+	37	6	0.162162	1	cds	ARL2	ENST00000246747.9
chr11:65585213	+	27	7	0.259259	1	cds	EHBP1L1	ENST00000309295.9
chr11:73308896	+	35	6	0.171429	1	cds	ARHGEF17	ENST00000263674.4
chr11:73308897	+	35	12	0.342857	1	cds	ARHGEF17	ENST00000263674.4
chr11:75404677	+	223	33	0.147982	1	cds	RPS3	ENST00000531188.6
chr11:111913964	+	32	5	0.15625	1	3utr	HSPB2	ENST00000304298.4
chr11:118634981	+	39	5	0.128205	1	intron	PHLDB1	ENST00000361417.6
chr12:2180369	+	33	12	0.363636	1	intron	CACNA1C	ENST00000399655.6
chr12:4276025	+	35	5	0.142857	1	cds	CCND2	ENST00000261254.8
chr12:48137807	+	91	18	0.197802	1	cds	PFKM	ENST00000550345.6
chr12:109222593	+	24	6	0.25	1	cds	ACACB	ENST00000338432.11
chr13:49107970	+	35	5	0.142857	1	intron	FNDC3A	ENST00000492622.6
chr13:113096892	+	35	5	0.142857	1	3utr	MCF2L	ENST00000397030.5
chr14:49768276	+	24	5	0.208333	1	5utr	KLHDC2	ENST00000298307.10
chr14:55616579	+	48	6	0.125	1	cds	KTN1	ENST00000395314.8
chr14:100829982	+	43	6	0.139535	1	noncoding	MEG3	ENST00000424076.9
chr14:103629340	+	39	6	0.153846	1	5utr	KLC1	ENST00000348520.10
chr14:103700216	+	35	5	0.142857	1	intron	KLC1	ENST00000348520.10
chr14:105348578	+	49	11	0.22449	1	cds	PACS2	ENST00000430725.6
chr15:85729965	+	43	8	0.186047	1	intron	AKAP13	ENST00000394518.6
chr15:90882311	+	37	12	0.324324	1	3utr	FURIN	ENST00000268171.8
chr16:681472	+	67	13	0.19403	1	cds	STUB1	ENST00000565677.5
chr16:2084517	+	21	5	0.238095	1	cds	TSC2	ENST00000643088.1
chr16:29968112	+	36	12	0.333333	1	cds	TMEM219	ENST00000414689.6
chr16:89553804	+	35	11	0.314286	1	cds	SPG7	ENST00000647079.1
chr17:5004622	+	54	7	0.12963	1	cds	KIF1C	ENST00000320785.10
chr17:27312981	+	55	6	0.109091	1	3utr	WSB1	ENST00000262394.7
chr17:50551110	+	35	22	0.628571	1	cds	SPATA20	ENST00000619622.4
chr17:63696274	+	21	5	0.238095	1	3utr	MAP3K3	ENST00000361357.7
chr17:75595441	+	32	22	0.6875	1	intron	MYO15B	ENST00000610510.4
chr17:77138644	+	42	5	0.125	0.952381	intron	SEC14L1	ENST00000392476.6
chr17:79025765	+	34	5	0.147059	1	5utr	C1QTNF1	ENST00000392445.6
chr17:82852860	+	21	5	0.238095	1	intron	TBCD	ENST00000355528.9
chr17:82933888	+	24	5	0.208333	1	intron	TBCD	ENST00000355528.9
chr18:36709282	+	47	6	0.12766	1	cds	FHOD3	ENST00000257209.8
chr18:36716457	+	25	5	0.2	1	intron	FHOD3	ENST00000257209.8
chr19:1273432	+	26	5	0.192308	1	3utr	CIRBP	ENST00000587896.6
chr19:1978466	+	22	5	0.227273	1	cds	CSNK1G2	ENST00000255641.13
chr19:2811631	+	32	6	0.1875	1	cds	THOP1	ENST00000307741.11
chr19:42272732	+	30	6	0.2	1	cds	CIC	ENST00000572681.6
chr19:44871926	+	36	6	0.166667	1	cds	NECTIN2	ENST00000252485.8
chr19:49491460	+	65	9	0.138462	1	cds	RPL13A	ENST00000621674.4
chr19:50250664	+	33	5	0.151515	1	cds	MYH14	ENST00000598205.5
chr19:50257322	+	42	7	0.166667	1	cds	MYH14	ENST00000598205.5
chr19:54207450	+	119	18	0.151261	1	cds	RPS9	ENST00000302907.9
chr1:2395007	+	23	5	0.217391	1	5utr	RER1	ENST00000488353.2
chr1:16396655	+	29	7	0.241379	1	3utr	SZRD1	ENST00000401089.3
chr1:46031402	+	30	6	0.2	1	cds	MAST2	ENST00000361297.7
chr1:47373080	+	38	5	0.131579	1	cds	CMPK1	ENST00000371873.9
chr1:109100508	+	210	154	0.733333	1	noncoding	SCARNA2	ENST00000458748.1
chr1:203683390	+	47	5	0.106383	1	cds	ATP2B4	ENST00000357681.9
chr1:206733544	+	46	7	0.152174	1	3utr	MAPKAPK2	ENST00000367103.3
chr1:228219561	+	46	6	0.130435	1	cds	OBSCN	ENST00000570156.6
chr1:228271965	+	176	29	0.164773	1	cds	OBSCN	ENST00000570156.6
chr1:228275902	+	271	29	0.107011	1	cds	OBSCN	ENST00000284548.16
chr1:236722277	+	36	5	0.138889	1	intron	ACTN2	ENST00000542672.6
chr1:237042382	+	169	51	0.301775	1	5utr	RYR2	ENST00000366574.7
chr1:237042505	+	63	7	0.111111	1	5utr	RYR2	ENST00000366574.7
chr1:237094062	+	37	8	0.216216	1	intron	RYR2	ENST00000366574.7
chr1:237099932	+	27	21	0.777778	1	intron	RYR2	ENST00000366574.7
chr20:62945124	+	34	5	0.147059	1	3utr	GID8	ENST00000266069.5
chr20:63742701	+	67	7	0.104478	1	cds	SLC2A4RG	ENST00000266077.5
chr21:8213493	+	137	21	0.153285	1	intron	FP671120.4	ENST00000623664.1
chr21:8218319	+	34	32	0.941176	1	intron	FP671120.4	ENST00000623664.1
chr21:8440706	+	54	6	0.111111	1	intron	FP236383.3	ENST00000651813.1
chr21:45477964	+	43	5	0.116279	1	cds	COL18A1	ENST00000651438.1
chr22:32858389	+	28	6	0.214286	1	intron	TIMP3	ENST00000266085.6
chr22:46678022	+	53	16	0.301887	1	3utr	GRAMD4	ENST00000406902.6
chr22:50679425	+	38	10	0.263158	1	cds	SHANK3	ENST00000445220.5
chr2:54645770	+	24	9	0.375	1	intron	SPTBN1	ENST00000615901.4
chr2:88106416	+	22	5	0.227273	1	cds	SMYD1	ENST00000444564.2
chr2:119372426	+	29	7	0.241379	1	3utr	DBI	ENST00000355857.7
chr2:219425994	+	234	24	0.102564	1	3utr	DES	ENST00000373960.4
chr3:39408706	+	91	22	0.241758	1	cds	RPSA	ENST00000301821.11
chr3:50256574	+	40	5	0.125	1	intron	GNAI2	ENST00000422163.5
chr3:133573922	+	31	6	0.193548	1	5utr	CDV3	ENST00000264993.7
chr3:184145054	+	36	5	0.138889	1	3utr	EIF2B5	ENST00000648915.2
chr4:8306148	+	63	7	0.111111	1	3utr	HTRA3	ENST00000307358.7
chr4:165464565	+	23	5	0.217391	1	cds	CPE	ENST00000402744.9
chr5:40979862	+	152	66	0.434211	1	cds	C7	ENST00000313164.10
chr5:150648181	+	123	42	0.341463	1	cds	SYNPO	ENST00000394243.5
chr5:150650779	+	70	22	0.314286	1	3utr	SYNPO	ENST00000394243.5
chr7:30922156	+	120	14	0.117647	0.991667	cds	AC004691.2	ENST00000509504.2
chr7:44213567	+	29	5	0.172414	1	3utr	YKT6	ENST00000223369.3
chr7:128858819	+	60	6	0.1	1	3utr	FLNC	ENST00000325888.12
chr7:149880292	+	35	23	0.657143	1	3utr	ATP6V0E2	ENST00000611515.4
chr8:30384938	+	34	5	0.147059	1	5utr	RBPMS	ENST00000339877.8
chr8:141168348	+	50	6	0.12	1	cds	DENND3	ENST00000262585.6
chr8:141421704	+	21	6	0.285714	1	5utr	PTP4A3	ENST00000521578.5
chr9:68484046	+	29	9	0.310345	1	cds	PGM5	ENST00000396396.6
chr9:131120833	+	22	5	0.227273	1	3utr	AIF1L	ENST00000372309.7
chr9:137189061	+	57	6	0.105263	1	intron	SSNA1	ENST00000322310.10
chr9:137272982	+	35	7	0.2	1	3utr	NELFB	ENST00000343053.5
chr9:137273031	+	20	5	0.25	1	3utr	NELFB	ENST00000343053.5
chrM:1486	+	7211	1574	0.218308	0.999861	noncoding	MT-RNR1	ENST00000389680.2
chrM:1488	+	7164	6152	0.858738	1	noncoding	MT-RNR1	ENST00000389680.2
chrX:47185520	+	24	5	0.208333	1	cds	RBM10	ENST00000377604.8

## Sheet: Huang_HEK293T
m5C site	Strand	Read Coverage	Unconverted C	Methylation level	C/T coverage	Region	Gene	Transcript
chr10:809755	-	124	17	0.137097	1	3utr	LARP4B	ENST00000612396.4
chr10:14520308	-	40	10	0.25	1	3utr	FAM107B	ENST00000378470.5
chr10:32056117	-	345	46	0.133333	1	5utr	KIF5B	ENST00000302418.5
chr10:97498275	-	90	37	0.411111	1	cds	MMS19	ENST00000438925.7
chr10:125896446	-	25	16	0.64	1	intergenic	--	--
chr10:132228011	-	49	5	0.102041	1	cds	STK32C	ENST00000368622.5
chr11:1759550	-	29	6	0.206897	1	cds	AC068580.4	ENST00000636615.1
chr11:10509371	-	86	62	0.72093	1	intergenic	--	--
chr11:10509373	-	85	18	0.211765	1	intergenic	--	--
chr11:66868899	-	58	11	0.189655	1	cds	PC	ENST00000529047.6
chr11:67465061	-	132	16	0.121212	1	cds	TMEM134	ENST00000308022.7
chr11:117208992	-	64	14	0.21875	1	cds	PCSK7	ENST00000320934.8
chr12:56272747	-	70	7	0.1	1	3utr	CS	ENST00000351328.8
chr12:76559476	-	56	19	0.339286	1	5utr	OSBPL8	ENST00000393249.6
chr12:132661559	-	298	48	0.161074	1	cds	POLE	ENST00000320574.9
chr13:110914890	-	31	5	0.16129	1	cds	ANKRD10	ENST00000267339.6
chr14:20343234	-	160	56	0.35	1	noncoding	AL355075.4	ENST00000554988.1
chr14:23346869	-	28	6	0.214286	1	cds	SLC22A17	ENST00000354772.8
chr14:29927427	-	48	13	0.270833	1	cds	PRKD1	ENST00000616995.4
chr14:31207110	-	40	7	0.175	1	5utr	HECTD1	ENST00000399332.6
chr14:49586019	-	7310	996	0.136252	1	cds	RPS29	ENST00000396020.7
chr14:60153976	-	308	52	0.168831	1	cds	DHRS7	ENST00000557185.6
chr14:64946659	-	28	15	0.535714	1	3utr	RAB15	ENST00000267512.9
chr14:76787750	-	91	11	0.120879	1	3utr	ANGEL1	ENST00000251089.7
chr14:102348513	-	221	29	0.131222	1	3utr	CINP	ENST00000216756.11
chr15:41900038	-	79	11	0.139241	1	3utr	EHD4	ENST00000220325.9
chr15:64989865	-	40	5	0.125	1	5utr	SPG21	ENST00000204566.7
chr15:74631046	-	100	18	0.18	1	3utr	EDC3	ENST00000315127.9
chr15:89898836	-	32	8	0.25	1	3utr	ARPIN	ENST00000357484.10
chr16:1964562	-	129	14	0.108527	1	cds	RPS2	ENST00000343262.9
chr16:4513002	-	37	5	0.135135	1	cds	CDIP1	ENST00000567695.6
chr16:30117206	-	159	96	0.603774	1	cds	MAPK3	ENST00000263025.9
chr16:88655363	-	184	24	0.130435	1	cds	MVD	ENST00000301012.8
chr16:89765038	-	49	9	0.183673	1	cds	FANCA	ENST00000389301.8
chr17:3624202	-	47	5	0.106383	1	cds	AC027796.3	ENST00000572919.1
chr17:5468855	-	38	9	0.236842	1	cds	DHX33	ENST00000225296.8
chr17:10697299	-	180	41	0.227778	1	cds	SCO1	ENST00000255390.10
chr17:12996607	-	315	39	0.12381	1	cds	ELAC2	ENST00000338034.9
chr17:16068037	-	54	20	0.37037	1	cds	NCOR1	ENST00000268712.8
chr17:19343444	-	93	19	0.204301	1	cds	B9D1	ENST00000261499.10
chr17:21002702	-	131	17	0.129771	1	3utr	USP22	ENST00000261497.9
chr17:44323529	-	584	64	0.109589	1	cds	SLC25A39	ENST00000225308.12
chr17:48607714	-	47	10	0.212766	1	3utr	HOXB7	ENST00000239165.9
chr17:48607723	-	49	9	0.183673	1	3utr	HOXB7	ENST00000239165.9
chr17:75318971	-	57	18	0.315789	1	3utr	GRB2	ENST00000392563.5
chr17:76082266	-	101	11	0.108911	1	3utr	EXOC7	ENST00000589210.6
chr17:76083422	-	78	8	0.102564	1	3utr	EXOC7	ENST00000589210.6
chr17:81596163	-	104	12	0.115385	1	cds	NPLOC4	ENST00000331134.11
chr17:82390587	-	22	8	0.363636	1	3utr	OGFOD3	ENST00000313056.10
chr18:26168488	-	57	6	0.105263	1	intergenic	--	--
chr18:59345934	-	220	55	0.25	1	cds	LMAN1	ENST00000251047.6
chr19:1879336	-	33	23	0.69697	1	intron	ABHD17A	ENST00000292577.11
chr19:1879337	-	33	8	0.242424	1	intron	ABHD17A	ENST00000292577.11
chr19:5678593	-	568	81	0.142606	1	cds	MICOS13	ENST00000587950.5
chr19:12696367	-	76	20	0.263158	1	cds	FBXW9	ENST00000393261.8
chr19:14480414	-	300	41	0.136667	1	cds	GIPC1	ENST00000393028.5
chr19:14566839	-	1175	217	0.184838	0.999149	cds	NDUFB7	ENST00000215565.3
chr19:15425616	-	201	26	0.129353	1	cds	WIZ	ENST00000263381.11
chr19:40279384	-	25	9	0.36	1	intron	AKT2	ENST00000392038.7
chr19:40279466	-	33	7	0.212121	1	intron	AKT2	ENST00000392038.7
chr19:40705367	-	43	7	0.162791	1	cds	COQ8B	ENST00000324464.8
chr19:41438309	-	141	42	0.297872	1	cds	DMAC2	ENST00000438807.7
chr19:47476628	-	57	11	0.192982	1	cds	KPTN	ENST00000338134.8
chr1:918816	-	54	50	0.925926	1	intron	LINC02593	ENST00000417705.1
chr1:20485523	-	36	7	0.194444	1	5utr	CAMK2N1	ENST00000375078.4
chr1:20652451	-	181	19	0.104972	1	cds	DDOST	ENST00000415136.6
chr1:31635482	-	121	26	0.214876	1	cds	PEF1	ENST00000373703.5
chr1:32336019	-	1449	213	0.146998	1	cds	MARCKSL1	ENST00000329421.8
chr1:41028080	-	30	14	0.466667	1	3utr	SCMH1	ENST00000397174.6
chr1:42766676	-	171	51	0.298246	1	cds	P3H1	ENST00000397054.7
chr1:43453698	-	49	15	0.306122	1	cds	HYI	ENST00000372425.8
chr1:114717326	-	37	5	0.135135	1	3utr	CSDE1	ENST00000339438.10
chr1:154378854	-	95	68	0.715789	1	noncoding	RPSAP17	ENST00000437336.1
chr1:156743366	-	289	78	0.269896	1	3utr	HDGF	ENST00000357325.10
chr1:160266993	-	45	35	0.777778	1	noncoding	RPSAP18	ENST00000453374.2
chr1:248850173	-	76	14	0.184211	1	3utr	ZNF692	ENST00000306601.8
chr20:45907886	-	38	14	0.368421	1	cds	PLTP	ENST00000354050.8
chr22:23767868	-	143	22	0.153846	1	cds	CHCHD10	ENST00000520222.1
chr22:36762933	-	78	10	0.128205	1	cds	IFT27	ENST00000340630.9
chr22:50221361	-	113	26	0.230088	1	cds	TUBGCP6	ENST00000439308.6
chr22:50257731	-	33	11	0.333333	1	3utr	MAPK12	ENST00000395778.3
chr2:1649290	-	24	10	0.416667	1	cds	PXDN	ENST00000252804.9
chr2:46904392	-	135	27	0.2	1	3utr	MCFD2	ENST00000444761.6
chr2:96283915	-	135	35	0.259259	1	cds	SNRNP200	ENST00000323853.10
chr2:100321742	-	30	9	0.3	1	cds	LONRF2	ENST00000393437.7
chr2:241229433	-	66	10	0.151515	1	3utr	HDLBP	ENST00000391975.5
chr3:13321738	-	351	45	0.128205	1	cds	NUP210	ENST00000254508.7
chr3:13386321	-	119	36	0.302521	1	cds	NUP210	ENST00000254508.7
chr3:15051825	-	134	54	0.402985	1	3utr	MRPS25	ENST00000253686.7
chr3:15332525	-	74	10	0.135135	1	5utr	SH3BP5	ENST00000383791.8
chr3:49104400	-	245	84	0.342857	1	cds	QARS	ENST00000306125.12
chr3:51971716	-	45	6	0.133333	1	5utr	ABHD14B	ENST00000395008.6
chr3:52527360	-	1653	222	0.134301	1	cds	NT5DC2	ENST00000422318.7
chr3:94058732	-	31	5	0.16129	1	3utr	DHFR2	ENST00000394221.3
chr4:1242207	-	51	27	0.529412	1	intron	CTBP1	ENST00000382952.7
chr4:1245321	-	86	66	0.767442	1	intron	CTBP1	ENST00000382952.7
chr5:138507106	-	149	19	0.127517	1	3utr	ETF1	ENST00000499810.6
chr5:140564413	-	36	6	0.166667	1	5utr	APBB3	ENST00000358580.9
chr5:140564414	-	37	5	0.135135	1	5utr	APBB3	ENST00000358580.9
chr6:3270340	-	57	21	0.368421	1	3utr	SLC22A23	ENST00000436008.6
chr6:31644134	-	224	56	0.25	1	cds	BAG6	ENST00000375976.8
chr6:31728502	-	59	7	0.118644	1	cds	DDAH2	ENST00000375787.6
chr6:32853166	-	39	7	0.179487	1	cds	TAP1	ENST00000354258.4
chr6:34280149	-	23	7	0.304348	1	3utr	NUDT3	ENST00000607016.2
chr6:43539640	-	46	5	0.108696	1	noncoding	AL355802.1	ENST00000402069.1
chr6:111873198	-	135	20	0.148148	1	5utr	FYN	ENST00000354650.7
chr6:112356493	-	62	43	0.693548	1	noncoding	RPSAP45	ENST00000401872.1
chr7:1477934	-	229	28	0.122271	1	cds	INTS1	ENST00000404767.8
chr7:1479582	-	207	21	0.101449	1	cds	INTS1	ENST00000404767.8
chr7:29923382	-	69	12	0.173913	1	3utr	SCRN1	ENST00000426154.5
chr7:72948484	-	118	28	0.237288	1	noncoding	NSUN5P2	ENST00000602348.5
chr7:73683253	-	49	7	0.142857	1	cds	DNAJC30	ENST00000395176.3
chr7:76005279	-	26	5	0.192308	1	cds	STYXL1	ENST00000360591.7
chr7:100070158	-	108	13	0.12037	1	3utr	ZNF3	ENST00000424697.5
chr7:100070166	-	110	13	0.118182	1	3utr	ZNF3	ENST00000424697.5
chr7:100827208	-	155	18	0.116129	1	5utr	EPHB4	ENST00000616502.4
chr7:134293043	-	30	20	0.666667	1	3utr	SLC35B4	ENST00000378509.9
chr8:74315542	-	69	7	0.101449	1	cds	JPH1	ENST00000342232.5
chr8:100721470	-	1072	230	0.214552	1	cds	PABPC1	ENST00000318607.10
chr8:143593758	-	21	12	0.571429	1	intron	EEF1D	ENST00000423316.6
chr8:143596123	-	51	7	0.137255	1	intron	EEF1D	ENST00000419152.6
chr8:144356996	-	114	37	0.324561	1	cds	FBXL6	ENST00000455319.6
chr9:20620810	-	61	29	0.47541	1	cds	MLLT3	ENST00000380338.9
chr9:92242191	-	69	11	0.15942	1	cds	IARS	ENST00000375643.7
chr9:127506470	-	30	19	0.633333	1	3utr	NIBAN2	ENST00000373314.7
chr9:133108754	-	31	5	0.16129	1	cds	RALGDS	ENST00000372047.7
chrM:8387	-	65	7	0.107692	1	intergenic	--	--
chrM:8391	-	66	7	0.106061	1	intergenic	--	--
chrM:8392	-	65	7	0.107692	1	intergenic	--	--
chrX:40074182	-	130	30	0.230769	1	cds	BCOR	ENST00000397354.7
chrX:40935800	-	84	15	0.178571	1	noncoding	RPS2P55	ENST00000397318.4
chrX:40935801	-	85	9	0.105882	1	noncoding	RPS2P55	ENST00000397318.4
chrX:54495594	-	25	6	0.24	1	5utr	FGD1	ENST00000375135.4
chrX:87703997	-	144	94	0.652778	1	noncoding	RPSAP15	ENST00000448168.1
chrX:153931908	-	43	6	0.139535	1	intron	NAA10	ENST00000464845.6
chrX:154488508	-	28	6	0.214286	1	cds	SLC10A3	ENST00000263512.5
chrY:1391947	-	119	28	0.235294	1	cds	SLC25A6	ENST00000381401.11_PAR_Y
chr10:101003882	+	23	5	0.217391	1	cds	LZTS2	ENST00000370223.7
chr10:123155058	+	510	58	0.113949	0.998039	cds	BUB3	ENST00000368859.6
chr11:778497	+	25	6	0.24	1	intron	AP006621.3	ENST00000530083.1
chr11:821028	+	41	7	0.170732	1	intron	PNPLA2	ENST00000336615.9
chr11:32091254	+	236	30	0.127119	1	cds	RCN1	ENST00000054950.3
chr11:61368126	+	28	6	0.214286	1	3utr	TMEM138	ENST00000542946.1
chr11:63758891	+	223	48	0.215247	1	3utr	RTN3	ENST00000341307.6
chr11:64288441	+	21	14	0.666667	1	cds	GPR137	ENST00000411458.5
chr11:66267483	+	56	13	0.232143	1	3utr	KLC2	ENST00000417856.5
chr11:67432774	+	172	87	0.505814	1	cds	RPS6KB2	ENST00000312629.10
chr11:73308897	+	22	11	0.5	1	cds	ARHGEF17	ENST00000263674.4
chr12:7209062	+	78	9	0.115385	1	cds	PEX5	ENST00000455147.6
chr12:53039654	+	1563	162	0.103647	1	cds	EIF4B	ENST00000262056.13
chr12:53505256	+	187	31	0.165775	1	cds	TARBP2	ENST00000456234.6
chr12:56002639	+	50	12	0.24	1	cds	SUOX	ENST00000356124.8
chr12:57616895	+	64	12	0.1875	1	3utr	ARHGEF25	ENST00000333972.11
chr12:111692743	+	53	19	0.358491	1	cds	ACAD10	ENST00000549590.5
chr12:118246147	+	346	48	0.138728	1	noncoding	RPS2P5	ENST00000488803.1
chr12:118376702	+	194	35	0.180412	1	cds	SUDS3	ENST00000543473.2
chr12:122981426	+	74	8	0.108108	1	noncoding	AC026362.1	ENST00000540866.2
chr12:132029853	+	92	11	0.119565	1	cds	EP400	ENST00000389561.6
chr14:24311267	+	22	11	0.5	1	cds	LTB4R2	ENST00000528054.1
chr14:69209634	+	97	14	0.14433	1	cds	EXD2	ENST00000409018.7
chr14:100281408	+	60	7	0.116667	1	3utr	YY1	ENST00000262238.10
chr14:102015990	+	74	10	0.135135	1	cds	DYNC1H1	ENST00000360184.10
chr14:104894763	+	52	10	0.192308	1	cds	CEP170B	ENST00000414716.8
chr14:105447903	+	38	7	0.184211	1	intron	MTA1	ENST00000435036.6
chr15:66386951	+	58	24	0.413793	1	5utr	MAP2K1	ENST00000307102.9
chr15:72731402	+	23	8	0.347826	1	cds	BBS4	ENST00000395205.6
chr15:90882311	+	64	38	0.59375	1	3utr	FURIN	ENST00000268171.8
chr16:570038	+	20	9	0.45	1	5utr	PIGQ	ENST00000321878.9
chr16:656388	+	48	5	0.104167	1	cds	WDR90	ENST00000549091.5
chr16:2175896	+	155	52	0.335484	1	cds	TRAF7	ENST00000326181.11
chr16:2176359	+	121	14	0.115702	1	cds	TRAF7	ENST00000326181.11
chr16:2967119	+	25	21	0.84	1	cds	KREMEN2	ENST00000572045.5
chr16:11345705	+	70	10	0.142857	1	cds	RMI2	ENST00000312499.6
chr16:29968112	+	283	57	0.201413	1	cds	TMEM219	ENST00000414689.6
chr16:31123039	+	27	5	0.185185	1	intron	KAT8	ENST00000543774.6
chr16:48352517	+	64	16	0.25	1	3utr	LONP2	ENST00000285737.9
chr16:66943774	+	27	5	0.185185	1	intron	CES2	ENST00000417689.6
chr16:88630552	+	152	21	0.138158	1	cds	ZC3H18	ENST00000301011.9
chr16:89553804	+	91	33	0.362637	1	cds	SPG7	ENST00000647079.1
chr16:89722128	+	35	6	0.171429	1	intron	ZNF276	ENST00000289816.9
chr16:89905642	+	32	16	0.5	1	intron	TCF25	ENST00000263347.11
chr17:7497814	+	144	17	0.118056	1	cds	POLR2A	ENST00000617998.5
chr17:7910885	+	68	9	0.132353	1	cds	CHD3	ENST00000380358.9
chr17:37478131	+	86	13	0.152941	0.988372	3utr	TADA2A	ENST00000615182.5
chr17:41822452	+	257	26	0.101167	1	3utr	FKBP10	ENST00000321562.8
chr17:44781214	+	35	8	0.228571	1	3utr	ADAM11	ENST00000200557.11
chr17:47974726	+	91	38	0.417582	1	intron	AC018521.1	ENST00000641877.1
chr17:50551110	+	100	32	0.32	1	cds	SPATA20	ENST00000619622.4
chr17:51166485	+	2040	236	0.115686	1	5utr	NME2	ENST00000512737.5
chr17:79086571	+	37	6	0.162162	1	3utr	ENGASE	ENST00000579016.5
chr17:80111275	+	73	16	0.219178	1	intron	GAA	ENST00000302262.8
chr17:82418549	+	23	5	0.217391	1	5utr	HEXD	ENST00000337014.10
chr17:82439944	+	50	23	0.46	1	intron	HEXD	ENST00000337014.10
chr18:9814054	+	45	7	0.155556	1	cds	RAB31	ENST00000578921.6
chr19:1407715	+	120	12	0.1	1	5utr	DAZAP1	ENST00000336761.10
chr19:1497279	+	53	24	0.45283	1	3utr	REEP6	ENST00000233596.8
chr19:2251345	+	180	18	0.1	1	cds	AMH	ENST00000221496.5
chr19:7858279	+	45	6	0.133333	1	cds	EVI5L	ENST00000270530.8
chr19:8321947	+	49	7	0.142857	1	intron	RPS28	ENST00000600659.3
chr19:11132735	+	44	8	0.181818	1	intergenic	--	--
chr19:18169979	+	139	18	0.129496	1	3utr	AC007192.1	ENST00000593731.1
chr19:23827395	+	547	368	0.673993	0.998172	noncoding	RPSAP58	ENST00000484897.3
chr19:39489944	+	71	38	0.535211	1	3utr	TIMM50	ENST00000544017.5
chr19:40367744	+	242	140	0.578512	1	cds	PLD3	ENST00000409419.5
chr19:44871926	+	118	93	0.788136	1	cds	NECTIN2	ENST00000252485.8
chr19:44992798	+	80	9	0.1125	1	cds	CLPTM1	ENST00000546079.5
chr19:46609461	+	100	20	0.2	1	3utr	CALM3	ENST00000291295.14
chr19:49461653	+	76	22	0.289474	1	cds	ALDH16A1	ENST00000540132.5
chr19:49464685	+	77	9	0.116883	1	cds	ALDH16A1	ENST00000540132.5
chr19:57302178	+	35	7	0.2	1	intergenic	--	--
chr19:58583513	+	21	6	0.285714	1	intron	AC016629.3	ENST00000652551.1
chr1:944475	+	48	18	0.375	1	3utr	SAMD11	ENST00000342066.8
chr1:2050585	+	26	9	0.346154	1	intergenic	--	--
chr1:3884219	+	30	7	0.233333	1	3utr	DFFB	ENST00000338895.7
chr1:3884220	+	30	9	0.3	1	3utr	DFFB	ENST00000338895.7
chr1:16396655	+	167	74	0.443114	1	3utr	SZRD1	ENST00000401089.3
chr1:25815926	+	79	10	0.126582	1	3utr	SELENON	ENST00000354177.8
chr1:26779448	+	44	5	0.113636	1	cds	ARID1A	ENST00000430799.7
chr1:35565373	+	172	22	0.127907	1	cds	NCDN	ENST00000373253.7
chr1:35888430	+	39	11	0.282051	1	cds	AGO1	ENST00000373204.6
chr1:39285706	+	57	9	0.157895	1	cds	MACF1	ENST00000567887.5
chr1:43617558	+	122	14	0.114754	1	cds	PTPRF	ENST00000359947.9
chr1:109100508	+	108	20	0.185185	1	noncoding	SCARNA2	ENST00000458748.1
chr1:153772659	+	81	10	0.123457	1	cds	INTS3	ENST00000318967.7
chr1:183533767	+	31	8	0.258065	1	cds	SMG7	ENST00000367537.7
chr1:236819869	+	74	54	0.72973	1	noncoding	RPSAP21	ENST00000414293.2
chr1:241848300	+	81	11	0.135802	1	5utr	EXO1	ENST00000366548.8
chr20:41174172	+	111	13	0.117117	1	cds	PLCG1	ENST00000244007.7
chr20:45894004	+	40	5	0.125	1	cds	CTSA	ENST00000372484.7
chr20:58891385	+	25	7	0.28	1	5utr	GNAS	ENST00000371095.7
chr21:45477439	+	63	10	0.15873	1	cds	COL18A1	ENST00000651438.1
chr22:20131893	+	43	19	0.44186	1	5utr	ZDHHC8	ENST00000334554.11
chr22:24164531	+	175	65	0.371429	1	cds	CABIN1	ENST00000263119.10
chr22:29145803	+	49	28	0.571429	1	3utr	KREMEN1	ENST00000400335.8
chr22:31613614	+	62	17	0.274194	1	cds	SFI1	ENST00000540643.5
chr22:50343477	+	156	21	0.134615	1	5utr	PPP6R2	ENST00000359139.7
chr2:62146610	+	41	29	0.707317	1	noncoding	RPSAP26	ENST00000442699.1
chr2:181458277	+	49	5	0.102041	1	cds	ITGA4	ENST00000339307.8
chr2:233251932	+	35	5	0.142857	1	cds	ATG16L1	ENST00000347464.9
chr3:9818796	+	122	20	0.163934	1	5utr	TTLL3	ENST00000383827.5
chr3:10153289	+	167	18	0.108434	0.994012	intergenic	--	--
chr3:38165710	+	30	7	0.233333	1	5utr	OXSR1	ENST00000446845.5
chr3:38500047	+	23	5	0.217391	1	intron	EXOG	ENST00000287675.10
chr3:39408706	+	7397	5186	0.701095	1	cds	RPSA	ENST00000301821.11
chr3:46999354	+	142	18	0.126761	1	cds	NBEAL2	ENST00000450053.7
chr3:47009510	+	31	5	0.16129	1	3utr	NBEAL2	ENST00000450053.7
chr3:196820539	+	61	11	0.180328	1	cds	PAK2	ENST00000327134.7
chr3:197791340	+	41	6	0.146341	1	cds	LRCH3	ENST00000438796.6
chr4:523764	+	90	17	0.188889	1	cds	PIGG	ENST00000453061.7
chr4:86594692	+	62	14	0.225806	1	5utr	PTPN13	ENST00000427191.6
chr5:177097802	+	32	7	0.21875	1	3utr	FGFR4	ENST00000393648.6
chr6:28157201	+	75	8	0.106667	1	3utr	ZKSCAN8	ENST00000330236.7
chr6:43505061	+	37	10	0.27027	1	cds	TJAP1	ENST00000372444.6
chr7:850783	+	26	8	0.307692	1	intron	SUN1	ENST00000389574.7
chr7:4791534	+	23	5	0.217391	1	3utr	AP5Z1	ENST00000649063.2
chr7:10974236	+	26	12	0.461538	1	5utr	PHF14	ENST00000403050.7
chr7:27098499	+	43	6	0.139535	1	intron	HOTAIRM1	ENST00000429611.7
chr7:44059576	+	181	42	0.232044	1	cds	DBNL	ENST00000448521.5
chr7:45714659	+	42	5	0.119048	1	3utr	ADCY1	ENST00000297323.12
chr7:74657877	+	433	54	0.124711	1	5utr	GTF2I	ENST00000573035.5
chr7:75416601	+	200	64	0.32	1	noncoding	NSUN5P1	ENST00000457988.5
chr7:100881346	+	261	33	0.126437	1	cds	SRRT	ENST00000611405.5
chr7:102178565	+	152	19	0.125	1	cds	CUX1	ENST00000437600.9
chr7:104669447	+	153	23	0.150327	1	noncoding	EIF4BP6	ENST00000431936.1
chr7:155003665	+	81	9	0.111111	1	noncoding	PAXIP1-AS1	ENST00000608317.1
chr8:41542393	+	46	5	0.108696	1	3utr	GINS4	ENST00000518671.5
chr8:41542400	+	49	9	0.183673	1	3utr	GINS4	ENST00000518671.5
chr8:42272113	+	37	6	0.162162	1	cds	IKBKB	ENST00000520810.6
chr8:85177567	+	79	11	0.139241	1	cds	E2F5	ENST00000416274.7
chr9:96147727	+	57	8	0.140351	1	noncoding	EIF4BP3	ENST00000432132.2
chr9:136808026	+	103	37	0.359223	1	5utr	RABL6	ENST00000371671.9
chr9:137272216	+	190	33	0.173684	1	cds	NELFB	ENST00000343053.5
chr9:137423621	+	50	9	0.18	1	cds	NOXA1	ENST00000341349.6
chr9:137835432	+	50	8	0.16	1	3utr	EHMT1	ENST00000460843.6
chrM:1486	+	7548	1116	0.147854	1	noncoding	MT-RNR1	ENST00000389680.2
chrM:1488	+	7570	4669	0.616858	0.999868	noncoding	MT-RNR1	ENST00000389680.2
chrX:24077265	+	277	42	0.151625	1	3utr	EIF2S3	ENST00000253039.9
chrX:44741320	+	46	35	0.76087	1	noncoding	RPSAP61	ENST00000412542.1
chrX:70134757	+	155	21	0.135484	1	cds	IGBP1	ENST00000356413.5
chrX:71136989	+	45	6	0.133333	1	cds	MED12	ENST00000333646.10
chrX:108668414	+	41	21	0.512195	1	cds	COL4A5	ENST00000328300.10
chrX:149545401	+	176	19	0.107955	1	5utr	CXorf40A	ENST00000450602.6

## Sheet: Huang_HeLa_ctl
m5C site	Strand	Read Coverage	Unconverted C	Methylation level	C/T coverage	Region	Gene	Transcript
chr10:809755	-	31	9	0.290323	1	3utr	LARP4B	ENST00000612396.4
chr10:5639467	-	50	8	0.16	1	3utr	ASB13	ENST00000357700.11
chr10:70146440	-	64	16	0.25	1	cds	TYSND1	ENST00000335494.5
chr10:70146619	-	21	7	0.333333	1	5utr	TYSND1	ENST00000335494.5
chr10:97334126	-	92	17	0.184783	1	cds	FRAT2	ENST00000371019.4
chr10:97498275	-	56	28	0.5	1	cds	MMS19	ENST00000438925.7
chr10:103089146	-	70	7	0.1	1	3utr	NT5C2	ENST00000404739.7
chr10:132228011	-	78	39	0.5	1	cds	STK32C	ENST00000368622.5
chr10:132307787	-	33	6	0.181818	1	cds	STK32C	ENST00000298630.8
chr10:133281377	-	78	10	0.128205	1	cds	TUBGCP2	ENST00000252936.7
chr10:133285159	-	51	8	0.156863	1	cds	TUBGCP2	ENST00000252936.7
chr10:133355496	-	29	13	0.448276	1	3utr	FUOM	ENST00000368552.7
chr11:1752919	-	920	149	0.161957	1	3utr	CTSD	ENST00000236671.7
chr11:1759550	-	852	148	0.173709	1	cds	AC068580.4	ENST00000636615.1
chr11:1996890	-	704	172	0.244318	1	noncoding	H19	ENST00000414790.6
chr11:3827134	-	32	8	0.25	1	3utr	RHOG	ENST00000351018.5
chr11:46678359	-	37	7	0.189189	1	3utr	ARHGAP1	ENST00000311956.9
chr11:47239886	-	43	11	0.255814	1	3utr	ACP2	ENST00000672073.1
chr11:61891439	-	103	14	0.135922	1	5utr	FADS3	ENST00000278829.7
chr11:65083878	-	27	5	0.185185	1	intron	CDCA5	ENST00000275517.8
chr11:65539224	-	166	44	0.26506	1	cds	LTBP3	ENST00000322147.8
chr11:65547472	-	44	14	0.318182	1	cds	LTBP3	ENST00000322147.8
chr11:65780107	-	34	14	0.411765	1	cds	AP5B1	ENST00000532090.3
chr11:66345527	-	54	6	0.111111	1	3utr	B4GAT1	ENST00000311181.5
chr11:66685448	-	30	13	0.433333	1	3utr	SPTBN2	ENST00000533211.5
chr11:66687590	-	62	9	0.145161	1	cds	SPTBN2	ENST00000533211.5
chr11:66851188	-	48	6	0.125	1	cds	PC	ENST00000529047.6
chr11:66868899	-	151	34	0.225166	1	cds	PC	ENST00000529047.6
chr11:72727058	-	68	12	0.176471	1	cds	ARAP1	ENST00000359373.9
chr11:78124143	-	58	12	0.206897	1	cds	ALG8	ENST00000299626.10
chr11:117209029	-	79	16	0.202532	1	cds	PCSK7	ENST00000320934.8
chr11:119308934	-	539	67	0.124304	1	3utr	MCAM	ENST00000264036.6
chr11:119309811	-	252	53	0.210317	1	3utr	MCAM	ENST00000264036.6
chr11:124756334	-	26	4	0.153846	1	cds	ESAM	ENST00000278927.10
chr12:29343242	-	57	6	0.105263	1	cds	ERGIC2	ENST00000360150.9
chr12:40105902	-	31	19	0.612903	1	5utr	SLC2A13	ENST00000280871.9
chr12:48965575	-	43	16	0.372093	1	3utr	WNT10B	ENST00000301061.9
chr12:52191885	-	152	26	0.171053	1	cds	KRT80	ENST00000313234.9
chr12:56272747	-	182	35	0.192308	1	3utr	CS	ENST00000351328.8
chr12:62021754	-	67	8	0.119403	1	noncoding	RPS3P6	ENST00000487417.1
chr12:76559476	-	20	17	0.85	1	5utr	OSBPL8	ENST00000393249.6
chr12:106997606	-	23	8	0.347826	1	cds	CRY1	ENST00000008527.10
chr12:108646812	-	68	10	0.147059	1	3utr	CORO1C	ENST00000261401.7
chr12:120144337	-	160	19	0.11875	1	cds	GCN1	ENST00000300648.7
chr13:39037723	-	37	8	0.216216	1	5utr	PROSER1	ENST00000352251.8
chr13:44573174	-	23	4	0.173913	1	cds	TSC22D1	ENST00000458659.3
chr13:48081647	-	81	12	0.148148	1	cds	MED4	ENST00000258648.7
chr13:110174661	-	91	31	0.340659	1	cds	COL4A1	ENST00000375820.10
chr14:20343234	-	25	9	0.36	1	noncoding	AL355075.4	ENST00000554988.1
chr14:24216985	-	547	73	0.133455	1	3utr	NEDD8	ENST00000250495.10
chr14:49586019	-	5546	836	0.150739	1	cds	RPS29	ENST00000396020.7
chr14:94051056	-	41	5	0.125	0.97561	cds	DDX24	ENST00000640432.1
chr14:102348513	-	107	60	0.560748	1	3utr	CINP	ENST00000216756.11
chr14:102507560	-	134	41	0.30597	1	cds	ANKRD9	ENST00000286918.9
chr14:103697901	-	46	5	0.108696	1	3utr	XRCC3	ENST00000554913.5
chr14:103698677	-	52	6	0.115385	1	3utr	XRCC3	ENST00000554913.5
chr14:105209633	-	58	6	0.103448	1	cds	BRF1	ENST00000551787.5
chr15:63157482	-	20	12	0.6	1	5utr	RPS27L	ENST00000439025.1
chr15:63324996	-	32	6	0.1875	1	3utr	CA12	ENST00000344366.7
chr15:74195331	-	39	6	0.153846	1	cds	STRA6	ENST00000395105.9
chr15:74458714	-	122	13	0.106557	1	cds	UBL7	ENST00000567435.5
chr15:74631046	-	48	14	0.291667	1	3utr	EDC3	ENST00000315127.9
chr15:74956500	-	139	37	0.266187	1	cds	RPP25	ENST00000322177.5
chr15:75675413	-	40	7	0.175	1	3utr	CSPG4	ENST00000308508.5
chr15:75677291	-	36	4	0.111111	1	cds	CSPG4	ENST00000308508.5
chr15:78292624	-	340	50	0.147059	1	cds	WDR61	ENST00000558311.5
chr15:82472816	-	35	19	0.542857	1	intergenic	--	--
chr15:101398526	-	68	8	0.117647	1	cds	PCSK6	ENST00000611716.5
chr16:1364687	-	42	9	0.225	0.952381	3utr	UNKL	ENST00000248104.11
chr16:1445764	-	90	40	0.444444	1	3utr	CLCN7	ENST00000382745.9
chr16:1964562	-	405	83	0.204938	1	cds	RPS2	ENST00000343262.9
chr16:1998064	-	92	13	0.141304	1	3utr	ZNF598	ENST00000563630.6
chr16:4511227	-	23	6	0.26087	1	3utr	CDIP1	ENST00000567695.6
chr16:4513002	-	69	41	0.594203	1	cds	CDIP1	ENST00000567695.6
chr16:23523236	-	54	8	0.148148	1	3utr	EARS2	ENST00000449606.5
chr16:27461530	-	81	9	0.111111	1	cds	GTF3C1	ENST00000561623.5
chr16:28211785	-	31	8	0.258065	1	5utr	XPO6	ENST00000304658.9
chr16:29885649	-	89	14	0.157303	1	cds	SEZ6L2	ENST00000346932.9
chr16:30117206	-	77	19	0.246753	1	cds	MAPK3	ENST00000263025.9
chr16:31092787	-	27	7	0.259259	1	cds	VKORC1	ENST00000319788.11
chr16:47143619	-	89	19	0.213483	1	5utr	NETO2	ENST00000562435.6
chr16:70251584	-	56	6	0.107143	1	cds	EXOSC6	ENST00000435634.3
chr16:70663963	-	30	6	0.2	1	cds	MTSS2	ENST00000338779.11
chr16:74874419	-	60	7	0.116667	1	cds	WDR59	ENST00000262144.11
chr16:84178575	-	31	5	0.16129	1	3utr	TAF1C	ENST00000541676.5
chr16:88655363	-	106	16	0.150943	1	cds	MVD	ENST00000301012.8
chr16:88824769	-	140	16	0.114286	1	cds	GALNS	ENST00000268695.10
chr16:89195883	-	29	9	0.310345	1	3utr	SLC22A31	ENST00000614943.4
chr16:89490462	-	27	6	0.222222	1	5utr	ANKRD11	ENST00000301030.10
chr17:5468855	-	33	11	0.333333	1	cds	DHX33	ENST00000225296.8
chr17:7591486	-	24	3	0.125	1	3utr	FXR2	ENST00000250113.12
chr17:10697299	-	207	99	0.478261	1	cds	SCO1	ENST00000255390.10
chr17:12996607	-	184	44	0.23913	1	cds	ELAC2	ENST00000338034.9
chr17:17206114	-	24	6	0.25	1	cds	PLD6	ENST00000321560.4
chr17:19343444	-	46	34	0.73913	1	cds	B9D1	ENST00000261499.10
chr17:21002702	-	84	11	0.130952	1	3utr	USP22	ENST00000261497.9
chr17:28368575	-	45	7	0.155556	1	cds	VTN	ENST00000226218.9
chr17:28717363	-	420	42	0.1	1	cds	RAB34	ENST00000395243.7
chr17:29109949	-	21	8	0.380952	1	cds	MYO18A	ENST00000527372.6
chr17:29589473	-	33	9	0.272727	1	5utr	GIT1	ENST00000225394.7
chr17:44959969	-	20	7	0.35	1	3utr	C1QL1	ENST00000253407.4
chr17:62139186	-	26	5	0.192308	1	noncoding	POLRMTP1	ENST00000578759.1
chr17:63435211	-	50	5	0.1	1	cds	CYB561	ENST00000392975.6
chr17:75131345	-	32	5	0.15625	1	5utr	NT5C	ENST00000582160.5
chr17:75318971	-	110	70	0.636364	1	3utr	GRB2	ENST00000392563.5
chr17:75777945	-	140	45	0.321429	1	3utr	H3F3B	ENST00000254810.8
chr17:75913736	-	27	6	0.222222	1	cds	FBF1	ENST00000586717.5
chr17:76082266	-	48	11	0.229167	1	3utr	EXOC7	ENST00000589210.6
chr17:76710743	-	24	4	0.166667	1	cds	MXRA7	ENST00000355797.7
chr17:76737321	-	24	5	0.208333	1	5utr	SRSF2	ENST00000392485.2
chr17:78174187	-	149	15	0.100671	1	3utr	TK1	ENST00000301634.12
chr17:81120888	-	60	7	0.116667	1	cds	AATK	ENST00000417379.6
chr17:82398204	-	27	4	0.148148	1	cds	OGFOD3	ENST00000313056.10
chr18:59329761	-	33	5	0.151515	1	3utr	LMAN1	ENST00000251047.6
chr18:59345934	-	386	64	0.165803	1	cds	LMAN1	ENST00000251047.6
chr19:327152	-	41	5	0.121951	1	cds	MIER2	ENST00000264819.6
chr19:1123990	-	27	5	0.185185	1	cds	SBNO2	ENST00000438103.6
chr19:1474376	-	57	10	0.175439	1	3utr	C19orf25	ENST00000436106.3
chr19:3543648	-	38	7	0.184211	1	intergenic	--	--
chr19:3544203	-	39	6	0.153846	1	3utr	MFSD12	ENST00000355415.7
chr19:3546280	-	824	124	0.150485	1	cds	MFSD12	ENST00000355415.7
chr19:10575008	-	296	31	0.10473	1	cds	AP1M2	ENST00000590923.5
chr19:12647594	-	72	9	0.125	1	cds	AC010422.3	ENST00000597692.1
chr19:12696367	-	24	11	0.458333	1	cds	FBXW9	ENST00000393261.8
chr19:14480414	-	788	208	0.263959	1	cds	GIPC1	ENST00000393028.5
chr19:14566839	-	1234	705	0.571313	1	cds	NDUFB7	ENST00000215565.3
chr19:15425616	-	103	25	0.242718	1	cds	WIZ	ENST00000263381.11
chr19:15429589	-	80	15	0.1875	1	cds	WIZ	ENST00000389282.8
chr19:17602269	-	189	22	0.116402	1	3utr	UNC13A	ENST00000519716.6
chr19:19663425	-	45	12	0.266667	1	cds	ATP13A1	ENST00000357324.11
chr19:40233078	-	25	5	0.2	1	3utr	AKT2	ENST00000392038.7
chr19:40705367	-	73	37	0.506849	1	cds	COQ8B	ENST00000324464.8
chr19:41432260	-	106	11	0.103774	1	cds	DMAC2	ENST00000221943.13
chr19:45391970	-	29	6	0.206897	1	cds	PPP1R13L	ENST00000360957.10
chr19:55383848	-	104	98	0.942308	1	cds	TMEM238	ENST00000444469.4
chr19:55453234	-	151	29	0.192053	1	3utr	ISOC2	ENST00000425675.7
chr1:999131	-	103	13	0.126214	1	cds	HES4	ENST00000428771.6
chr1:1231569	-	92	10	0.108696	1	intron	SDF4	ENST00000360001.11
chr1:1314332	-	159	26	0.163522	1	cds	INTS11	ENST00000540437.5
chr1:1336315	-	46	6	0.130435	1	cds	DVL1	ENST00000378891.9
chr1:1342389	-	149	30	0.201342	1	cds	DVL1	ENST00000378891.9
chr1:3514617	-	108	35	0.324074	1	cds	MEGF6	ENST00000356575.9
chr1:3650034	-	30	8	0.266667	1	5utr	WRAP73	ENST00000378322.7
chr1:6221386	-	250	33	0.132	1	3utr	ICMT	ENST00000343813.10
chr1:11926003	-	78	14	0.179487	1	cds	KIAA2013	ENST00000376572.8
chr1:16987123	-	36	6	0.166667	1	cds	ATP13A2	ENST00000341676.9
chr1:17407246	-	295	65	0.220339	1	3utr	RCC2	ENST00000375436.9
chr1:19311960	-	341	49	0.143695	1	cds	AKR7A2	ENST00000235835.7
chr1:21885149	-	87	12	0.137931	1	cds	HSPG2	ENST00000374695.8
chr1:21887481	-	62	17	0.274194	1	cds	HSPG2	ENST00000374695.8
chr1:21887482	-	62	13	0.209677	1	cds	HSPG2	ENST00000374695.8
chr1:31635482	-	55	33	0.6	1	cds	PEF1	ENST00000373703.5
chr1:31665612	-	45	5	0.116279	0.955556	cds	COL16A1	ENST00000373672.8
chr1:42766676	-	134	66	0.492537	1	cds	P3H1	ENST00000397054.7
chr1:43453698	-	158	84	0.531646	1	cds	HYI	ENST00000372425.8
chr1:52355798	-	39	4	0.102564	1	cds	CC2D1B	ENST00000371586.6
chr1:53327944	-	23	14	0.608696	1	5utr	LRP8	ENST00000306052.12
chr1:154378854	-	34	11	0.323529	1	noncoding	RPSAP17	ENST00000437336.1
chr1:154963697	-	412	42	0.101942	1	3utr	SHC1	ENST00000368445.9
chr1:155186035	-	149	91	0.610738	1	3utr	MUC1	ENST00000620103.4
chr1:156670648	-	38	21	0.552632	1	cds	NES	ENST00000368223.4
chr1:156676769	-	30	5	0.166667	1	cds	NES	ENST00000368223.4
chr1:156743366	-	1179	655	0.555556	1	3utr	HDGF	ENST00000357325.10
chr1:209623166	-	169	19	0.112426	1	cds	LAMB3	ENST00000356082.9
chr1:209626010	-	218	33	0.151376	1	cds	LAMB3	ENST00000356082.9
chr1:229490008	-	25	4	0.16	1	cds	NUP133	ENST00000261396.6
chr1:230906462	-	25	5	0.2	1	3utr	TTC13	ENST00000366662.8
chr1:235504214	-	59	7	0.118644	1	cds	B3GALNT2	ENST00000366600.8
chr1:248850173	-	87	45	0.517241	1	3utr	ZNF692	ENST00000306601.8
chr20:17941981	-	48	5	0.104167	1	3utr	SNX5	ENST00000377759.8
chr20:33659612	-	25	5	0.2	1	cds	NECAB3	ENST00000246190.10
chr20:49270328	-	66	18	0.272727	1	cds	ZNFX1	ENST00000371754.8
chr20:57709631	-	52	13	0.25	1	5utr	PMEPA1	ENST00000341744.8
chr20:57709668	-	33	11	0.333333	1	5utr	PMEPA1	ENST00000341744.8
chr20:63590398	-	21	6	0.285714	1	cds	GMEB2	ENST00000370069.5
chr21:44997796	-	26	8	0.307692	1	intergenic	--	--
chr21:45530881	-	39	5	0.128205	1	cds	SLC19A1	ENST00000567670.5
chr22:20314760	-	118	12	0.101695	1	cds	DGCR6L	ENST00000248879.8
chr22:21922954	-	23	8	0.347826	1	3utr	PPM1F	ENST00000263212.10
chr22:23767868	-	150	26	0.173333	1	cds	CHCHD10	ENST00000520222.1
chr22:29327979	-	20	5	0.25	1	3utr	AP1B1	ENST00000432560.6
chr22:36489835	-	28	7	0.25	1	3utr	FOXRED2	ENST00000397224.8
chr22:37353218	-	38	6	0.157895	1	noncoding	Z94160.1	ENST00000445088.1
chr22:41620865	-	178	38	0.213483	1	5utr	DESI1	ENST00000263256.7
chr22:42058790	-	39	14	0.358974	1	3utr	NAGA	ENST00000396398.8
chr22:50221361	-	26	16	0.615385	1	cds	TUBGCP6	ENST00000439308.6
chr22:50466457	-	38	6	0.157895	1	cds	SBF1	ENST00000380817.8
chr2:1649290	-	133	29	0.218045	1	cds	PXDN	ENST00000252804.9
chr2:27409491	-	143	20	0.13986	1	5utr	PPM1G	ENST00000344034.5
chr2:46904392	-	70	42	0.6	1	3utr	MCFD2	ENST00000444761.6
chr2:73112684	-	24	13	0.541667	1	cds	RAB11FIP5	ENST00000486777.6
chr2:219542041	-	130	20	0.153846	1	cds	CHPF	ENST00000243776.11
chr3:13386321	-	148	18	0.121622	1	cds	NUP210	ENST00000254508.7
chr3:15051825	-	37	24	0.648649	1	3utr	MRPS25	ENST00000253686.7
chr3:39098424	-	65	14	0.215385	1	cds	GORASP1	ENST00000319283.7
chr3:46674686	-	25	9	0.36	1	cds	ALS2CL	ENST00000318962.9
chr3:48435090	-	70	15	0.214286	1	cds	CCDC51	ENST00000395694.7
chr3:48572673	-	329	72	0.218845	1	cds	COL7A1	ENST00000328333.12
chr3:48575209	-	317	84	0.265823	0.996845	cds	COL7A1	ENST00000328333.12
chr3:48583558	-	145	21	0.144828	1	cds	COL7A1	ENST00000328333.12
chr3:49104400	-	72	30	0.416667	1	cds	QARS	ENST00000306125.12
chr3:49748065	-	40	5	0.125	1	5utr	IP6K1	ENST00000321599.9
chr3:50302461	-	212	33	0.15566	1	cds	HYAL1	ENST00000266031.8
chr3:52527360	-	717	172	0.239888	1	cds	NT5DC2	ENST00000422318.7
chr3:53122402	-	58	13	0.224138	1	cds	RFT1	ENST00000296292.8
chr3:149656989	-	58	6	0.103448	1	cds	WWTR1	ENST00000465804.5
chr3:150546246	-	993	278	0.27996	1	5utr	SERP1	ENST00000239944.7
chr4:1172546	-	326	124	0.383901	0.990798	5utr	SPON2	ENST00000290902.10
chr4:1242236	-	22	6	0.272727	1	intron	CTBP1	ENST00000382952.7
chr4:1243667	-	26	6	0.230769	1	intron	CTBP1	ENST00000382952.7
chr4:1245321	-	28	27	0.964286	1	intron	CTBP1	ENST00000382952.7
chr4:1246182	-	22	8	0.363636	1	intron	CTBP1	ENST00000382952.7
chr4:1841410	-	95	25	0.263158	1	cds	LETM1	ENST00000302787.3
chr4:39321355	-	26	5	0.192308	1	cds	RFC1	ENST00000349703.7
chr4:57033261	-	2430	308	0.126749	1	cds	IGFBP7	ENST00000295666.6
chr5:6599910	-	286	84	0.293706	1	3utr	NSUN2	ENST00000264670.11
chr5:32174084	-	203	27	0.133005	1	5utr	GOLPH3	ENST00000265070.7
chr5:50441179	-	29	3	0.103448	1	5utr	EMB	ENST00000303221.10
chr5:128537759	-	20	5	0.25	1	5utr	FBN2	ENST00000262464.9
chr5:138507106	-	131	40	0.305344	1	3utr	ETF1	ENST00000499810.6
chr5:140677060	-	169	19	0.112426	1	cds	HARS	ENST00000457527.6
chr5:149551001	-	109	20	0.183486	1	5utr	CSNK1A1	ENST00000261798.10
chr5:179616893	-	363	45	0.123967	1	cds	HNRNPH1	ENST00000393432.8
chr5:180791907	-	170	20	0.117647	1	cds	MGAT1	ENST00000333055.8
chr6:3751615	-	37	5	0.135135	1	5utr	PXDC1	ENST00000380283.4
chr6:7339025	-	495	60	0.121212	1	noncoding	AL139095.2	ENST00000407940.1
chr6:17794275	-	41	5	0.121951	1	cds	KIF13A	ENST00000378814.9
chr6:31728502	-	218	25	0.114679	1	cds	DDAH2	ENST00000375787.6
chr6:31859740	-	166	21	0.126506	1	cds	NEU1	ENST00000375631.5
chr6:32837983	-	40	18	0.45	1	cds	AL669918.1	ENST00000452392.2
chr6:32853166	-	118	31	0.262712	1	cds	TAP1	ENST00000354258.4
chr6:33193931	-	24	10	0.416667	1	3utr	RXRB	ENST00000374685.8
chr6:33194442	-	37	6	0.162162	1	3utr	RXRB	ENST00000374685.8
chr6:33313750	-	188	21	0.111702	1	cds	TAPBP	ENST00000434618.6
chr6:34280149	-	22	11	0.5	1	3utr	NUDT3	ENST00000607016.2
chr6:112356493	-	33	7	0.212121	1	noncoding	RPSAP45	ENST00000401872.1
chr6:149843114	-	101	21	0.207921	1	cds	LRP11	ENST00000239367.7
chr6:167208675	-	23	6	0.26087	1	noncoding	AL353747.1	ENST00000404577.1
chr7:1479582	-	123	27	0.219512	1	cds	INTS1	ENST00000404767.8
chr7:5477816	-	27	11	0.407407	1	3utr	FBXL18	ENST00000382368.8
chr7:44080830	-	25	9	0.36	1	cds	POLM	ENST00000242248.10
chr7:72948484	-	86	56	0.651163	1	noncoding	NSUN5P2	ENST00000602348.5
chr7:75073532	-	126	68	0.539683	1	cds	RCC1L	ENST00000614461.4
chr7:76005279	-	23	5	0.217391	1	cds	STYXL1	ENST00000360591.7
chr7:99396212	-	402	45	0.11194	1	3utr	PDAP1	ENST00000350498.8
chr7:100627297	-	72	27	0.375	1	cds	TFR2	ENST00000223051.8
chr7:100827208	-	55	12	0.218182	1	5utr	EPHB4	ENST00000616502.4
chr7:101206390	-	114	21	0.184211	1	cds	PLOD3	ENST00000223127.8
chr7:101212316	-	210	41	0.195238	1	cds	PLOD3	ENST00000223127.8
chr7:107986264	-	37	6	0.162162	1	cds	LAMB1	ENST00000222399.11
chr7:134293043	-	40	36	0.9	1	3utr	SLC35B4	ENST00000378509.9
chr7:140041749	-	30	3	0.1	1	cds	PARP12	ENST00000263549.7
chr7:143379938	-	46	5	0.108696	1	noncoding	AC093673.1	ENST00000429630.1
chr7:151080395	-	41	11	0.268293	1	intron	FASTK	ENST00000540185.5
chr7:158829236	-	157	40	0.254777	1	cds	ESYT2	ENST00000251527.10
chr8:38468295	-	35	10	0.285714	1	5utr	FGFR1	ENST00000397091.9
chr8:38468317	-	35	5	0.142857	1	5utr	FGFR1	ENST00000397091.9
chr8:58583797	-	46	5	0.108696	1	3utr	NSMAF	ENST00000038176.8
chr8:124372193	-	28	3	0.107143	1	5utr	TMEM65	ENST00000297632.7
chr8:140674310	-	49	5	0.102041	1	cds	PTK2	ENST00000522684.5
chr8:143334814	-	28	7	0.25	1	cds	TOP1MT	ENST00000329245.9
chr8:143566319	-	29	10	0.344828	1	3utr	MROH6	ENST00000533679.5
chr8:143566611	-	35	10	0.285714	1	3utr	MROH6	ENST00000533679.5
chr8:143576773	-	310	208	0.670968	1	cds	NAPRT	ENST00000449291.7
chr8:143593758	-	29	21	0.724138	1	intron	EEF1D	ENST00000423316.6
chr8:143596123	-	52	30	0.576923	1	intron	EEF1D	ENST00000419152.6
chr8:143604949	-	21	6	0.285714	1	3utr	PYCR3	ENST00000495276.6
chr8:143792822	-	278	31	0.111511	1	cds	SCRIB	ENST00000320476.7
chr8:144103921	-	40	5	0.125	1	intergenic	--	--
chr8:144356996	-	84	23	0.27381	1	cds	FBXL6	ENST00000455319.6
chr8:144396602	-	41	20	0.487805	1	cds	CPSF1	ENST00000616140.2
chr8:144434224	-	76	11	0.144737	1	cds	TONSL	ENST00000409379.8
chr8:144454011	-	21	3	0.142857	1	intron	CYHR1	ENST00000438911.6
chr9:20620810	-	20	8	0.4	1	cds	MLLT3	ENST00000380338.9
chr9:93951739	-	126	15	0.119048	1	3utr	BARX1	ENST00000401724.1
chr9:93955265	-	64	13	0.203125	1	5utr	BARX1	ENST00000253968.11
chr9:93955266	-	60	11	0.183333	1	5utr	BARX1	ENST00000253968.11
chr9:123557678	-	86	9	0.104651	1	cds	DENND1A	ENST00000373624.6
chr9:127506470	-	213	193	0.910377	0.995305	3utr	NIBAN2	ENST00000373314.7
chr9:133108754	-	25	16	0.64	1	cds	RALGDS	ENST00000372047.7
chr9:136410458	-	36	19	0.527778	1	5utr	ENTR1	ENST00000357365.8
chr9:136475541	-	65	16	0.246154	1	cds	SEC16A	ENST00000313050.11
chr9:136728120	-	35	5	0.142857	1	noncoding	SNHG7	ENST00000414282.5
chr9:136836324	-	60	10	0.166667	1	intergenic	--	--
chr9:136940953	-	174	52	0.298851	1	cds	FBXW5	ENST00000325285.8
chr9:137064689	-	76	9	0.12	0.986842	cds	SAPCD2	ENST00000409687.5
chr9:137070436	-	58	32	0.551724	1	cds	SAPCD2	ENST00000409687.5
chrX:48461083	-	478	62	0.129707	1	cds	SLC38A5	ENST00000595796.5
chrX:48957282	-	58	21	0.362069	1	cds	OTUD5	ENST00000396743.7
chrX:87703997	-	53	11	0.207547	1	noncoding	RPSAP15	ENST00000448168.1
chrX:119538511	-	58	7	0.12069	1	3utr	CXorf56	ENST00000320339.8
chr10:68984124	+	68	13	0.191176	1	3utr	DDX21	ENST00000354185.9
chr10:78033879	+	42	9	0.219512	0.97619	5utr	RPS24	ENST00000435275.5
chr10:91924065	+	22	5	0.227273	1	5utr	BTAF1	ENST00000265990.11
chr10:97713772	+	32	7	0.21875	1	5utr	MARVELD1	ENST00000285605.8
chr10:97713782	+	37	6	0.162162	1	5utr	MARVELD1	ENST00000285605.8
chr10:101003882	+	54	15	0.277778	1	cds	LZTS2	ENST00000370223.7
chr10:102421349	+	27	4	0.148148	1	intron	FBXL15	ENST00000224862.7
chr10:104267412	+	90	11	0.122222	1	3utr	GSTO1	ENST00000539281.5
chr10:122113077	+	29	6	0.206897	1	5utr	TACC2	ENST00000369001.5
chr10:132404767	+	36	6	0.166667	1	cds	PWWP2B	ENST00000631148.2
chr10:133394269	+	55	13	0.236364	1	cds	MTG1	ENST00000317502.11
chr11:490937	+	80	23	0.2875	1	3utr	PTDSS2	ENST00000308020.6
chr11:32091254	+	267	89	0.333333	1	cds	RCN1	ENST00000054950.3
chr11:32091278	+	247	28	0.11336	1	cds	RCN1	ENST00000054950.3
chr11:46673336	+	57	6	0.105263	1	3utr	ATG13	ENST00000526508.5
chr11:46673337	+	56	13	0.232143	1	3utr	ATG13	ENST00000526508.5
chr11:61341487	+	140	15	0.107143	1	cds	TKFC	ENST00000394900.7
chr11:61866671	+	36	9	0.25	1	3utr	FADS2	ENST00000257261.10
chr11:63758891	+	263	138	0.524715	1	3utr	RTN3	ENST00000341307.6
chr11:64285220	+	23	8	0.347826	1	5utr	GPR137	ENST00000539851.5
chr11:64288441	+	41	29	0.707317	1	cds	GPR137	ENST00000411458.5
chr11:65584532	+	149	19	0.127517	1	cds	EHBP1L1	ENST00000309295.9
chr11:66267483	+	33	14	0.424242	1	3utr	KLC2	ENST00000417856.5
chr11:66276687	+	304	103	0.338816	1	3utr	RAB1B	ENST00000311481.11
chr11:67432774	+	190	64	0.336842	1	cds	RPS6KB2	ENST00000312629.10
chr11:67608110	+	43	12	0.27907	1	intron	NDUFV1	ENST00000647561.1
chr11:68018540	+	95	10	0.105263	1	cds	ALDH3B1	ENST00000614849.4
chr11:68348135	+	207	39	0.188406	1	cds	LRP5	ENST00000294304.12
chr11:70435111	+	260	29	0.111538	1	cds	CTTN	ENST00000346329.7
chr11:71480832	+	74	10	0.135135	1	cds	NADSYN1	ENST00000319023.7
chr11:72224888	+	202	24	0.118812	1	5utr	INPPL1	ENST00000298229.7
chr11:72224889	+	161	25	0.15528	1	5utr	INPPL1	ENST00000298229.7
chr11:72225011	+	44	7	0.159091	1	cds	INPPL1	ENST00000298229.7
chr11:72225012	+	43	7	0.162791	1	cds	INPPL1	ENST00000298229.7
chr11:72225013	+	48	8	0.166667	1	cds	INPPL1	ENST00000298229.7
chr11:73308896	+	41	11	0.268293	1	cds	ARHGEF17	ENST00000263674.4
chr11:73308897	+	43	16	0.372093	1	cds	ARHGEF17	ENST00000263674.4
chr11:73927290	+	67	9	0.134328	1	cds	PAAF1	ENST00000541951.5
chr11:75404677	+	5868	796	0.135651	1	cds	RPS3	ENST00000531188.6
chr11:75815428	+	28	7	0.25	1	cds	UVRAG	ENST00000356136.8
chr11:102110832	+	52	11	0.211538	1	5utr	YAP1	ENST00000282441.10
chr11:117395673	+	31	5	0.16129	1	cds	CEP164	ENST00000278935.8
chr11:118522244	+	30	8	0.266667	1	3utr	KMT2A	ENST00000389506.10
chr11:119107558	+	22	6	0.272727	1	5utr	C2CD2L	ENST00000336702.7
chr11:134224897	+	87	22	0.252874	1	5utr	VPS26B	ENST00000281187.10
chr12:49326688	+	34	10	0.294118	1	cds	TROAP	ENST00000551245.5
chr12:52233236	+	103	19	0.184466	1	intergenic	--	--
chr12:53102118	+	248	109	0.439516	1	cds	IGFBP6	ENST00000548547.5
chr12:56002639	+	21	5	0.238095	1	cds	SUOX	ENST00000356124.8
chr12:118246146	+	38	5	0.131579	1	noncoding	RPS2P5	ENST00000488803.1
chr12:118246147	+	42	5	0.119048	1	noncoding	RPS2P5	ENST00000488803.1
chr12:118376702	+	94	50	0.531915	1	cds	SUDS3	ENST00000543473.2
chr12:121626930	+	81	9	0.111111	1	cds	ORAI1	ENST00000617316.2
chr12:132062114	+	27	6	0.230769	0.962963	cds	EP400	ENST00000389561.6
chr13:73059467	+	415	44	0.106024	1	cds	KLF5	ENST00000377687.6
chr13:98395326	+	124	13	0.104839	1	cds	FARP1	ENST00000595437.5
chr13:110508153	+	111	21	0.189189	1	cds	COL4A2	ENST00000360467.7
chr14:73950386	+	28	8	0.285714	1	cds	COQ6	ENST00000334571.7
chr14:103385551	+	23	4	0.173913	1	5utr	MARK3	ENST00000440884.7
chr14:103571639	+	42	5	0.119048	1	cds	COA8	ENST00000409074.6
chr14:103629340	+	96	12	0.125	1	5utr	KLC1	ENST00000348520.10
chr14:104176786	+	80	14	0.175	1	cds	KIF26A	ENST00000423312.6
chr14:104894763	+	35	16	0.457143	1	cds	CEP170B	ENST00000414716.8
chr14:105348578	+	34	7	0.205882	1	cds	PACS2	ENST00000430725.6
chr15:30471274	+	29	4	0.137931	1	noncoding	AC127502.1	ENST00000399971.8
chr15:64593230	+	59	11	0.186441	1	noncoding	AC090543.2	ENST00000483963.1
chr15:66386951	+	43	7	0.162791	1	5utr	MAP2K1	ENST00000307102.9
chr15:78281674	+	20	7	0.35	1	3utr	DNAJA4	ENST00000394855.7
chr15:90882311	+	195	107	0.548718	1	3utr	FURIN	ENST00000268171.8
chr15:90903361	+	42	7	0.166667	1	5utr	MAN2A2	ENST00000559717.6
chr15:90910163	+	34	5	0.147059	1	cds	MAN2A2	ENST00000559717.6
chr16:521112	+	32	6	0.1875	1	3utr	RAB11FIP3	ENST00000262305.9
chr16:521911	+	29	11	0.37931	1	3utr	RAB11FIP3	ENST00000262305.9
chr16:547453	+	60	8	0.133333	1	cds	CAPN15	ENST00000219611.7
chr16:570038	+	22	16	0.727273	1	5utr	PIGQ	ENST00000321878.9
chr16:649646	+	21	3	0.142857	1	intron	WDR90	ENST00000549091.5
chr16:649809	+	21	8	0.380952	1	cds	WDR90	ENST00000549091.5
chr16:715179	+	118	27	0.228814	1	5utr	METRN	ENST00000568223.7
chr16:719257	+	20	5	0.25	1	3utr	METRN	ENST00000568223.7
chr16:728126	+	45	5	0.111111	1	cds	HAGHL	ENST00000549114.5
chr16:1362531	+	141	17	0.120567	1	cds	GNPTG	ENST00000204679.9
chr16:1827960	+	55	7	0.127273	1	3utr	FAHD1	ENST00000427358.3
chr16:1977166	+	81	14	0.17284	1	cds	TBL3	ENST00000568546.6
chr16:2175896	+	158	18	0.113924	1	cds	TRAF7	ENST00000326181.11
chr16:2176359	+	249	39	0.156627	1	cds	TRAF7	ENST00000326181.11
chr16:2456714	+	79	11	0.139241	1	cds	CCNF	ENST00000397066.9
chr16:2819552	+	27	5	0.185185	1	intron	PRSS21	ENST00000450020.7
chr16:2967119	+	45	23	0.511111	1	cds	KREMEN2	ENST00000572045.5
chr16:3283685	+	34	5	0.147059	1	5utr	ZNF263	ENST00000219069.6
chr16:8628835	+	32	6	0.1875	1	cds	METTL22	ENST00000381920.7
chr16:10769304	+	25	7	0.28	1	3utr	NUBP1	ENST00000283027.10
chr16:11345705	+	40	11	0.275	1	cds	RMI2	ENST00000312499.6
chr16:13934211	+	36	5	0.138889	1	cds	ERCC4	ENST00000311895.7
chr16:15006565	+	127	14	0.110236	1	cds	PDXDC1	ENST00000563679.5
chr16:21599710	+	245	34	0.138776	1	5utr	METTL9	ENST00000396014.8
chr16:29810937	+	61	8	0.131148	1	3utr	MAZ	ENST00000545521.5
chr16:29901666	+	190	38	0.2	1	cds	ASPHD1	ENST00000308748.10
chr16:29968112	+	258	110	0.426357	1	cds	TMEM219	ENST00000414689.6
chr16:30987989	+	54	7	0.12963	1	cds	HSD3B7	ENST00000297679.10
chr16:48352517	+	30	8	0.266667	1	3utr	LONP2	ENST00000285737.9
chr16:57092739	+	21	5	0.238095	1	5utr	CPNE2	ENST00000290776.13
chr16:57664058	+	34	5	0.147059	1	3utr	ADGRG1	ENST00000568908.5
chr16:57664087	+	41	22	0.536585	1	3utr	ADGRG1	ENST00000568908.5
chr16:57756913	+	54	10	0.185185	1	cds	KATNB1	ENST00000379661.8
chr16:58026090	+	53	21	0.396226	1	5utr	MMP15	ENST00000219271.4
chr16:58026201	+	48	18	0.375	1	5utr	MMP15	ENST00000219271.4
chr16:67280446	+	68	23	0.338235	1	cds	PLEKHG4	ENST00000360461.9
chr16:70473214	+	35	4	0.114286	1	cds	FCSK	ENST00000571514.5
chr16:88428214	+	20	11	0.55	1	cds	ZNF469	ENST00000565624.2
chr16:88434966	+	53	6	0.113208	1	cds	ZNF469	ENST00000565624.2
chr16:88436308	+	48	5	0.104167	1	cds	ZNF469	ENST00000565624.2
chr16:88630552	+	130	13	0.100775	0.992308	cds	ZC3H18	ENST00000301011.9
chr16:89553804	+	87	53	0.609195	1	cds	SPG7	ENST00000647079.1
chr16:89575890	+	34	4	0.117647	1	5utr	CPNE7	ENST00000319518.13
chr16:89859292	+	130	17	0.130769	1	cds	SPIRE2	ENST00000378247.8
chr17:4822688	+	20	3	0.15	1	cds	PLD2	ENST00000263088.11
chr17:7384076	+	20	5	0.25	1	cds	TNK1	ENST00000570896.5
chr17:7910885	+	72	30	0.416667	1	cds	CHD3	ENST00000380358.9
chr17:7939621	+	123	36	0.292683	1	cds	CNTROB	ENST00000380262.7
chr17:17187365	+	31	5	0.16129	1	3utr	MPRIP	ENST00000651222.1
chr17:18232506	+	44	6	0.136364	1	cds	LLGL1	ENST00000316843.9
chr17:27617328	+	30	5	0.166667	1	cds	KSR1	ENST00000644974.1
chr17:36989364	+	183	21	0.114754	1	cds	AATF	ENST00000619387.5
chr17:39980912	+	403	100	0.248139	1	5utr	PSMD3	ENST00000264639.9
chr17:41821810	+	855	116	0.135673	1	cds	FKBP10	ENST00000321562.8
chr17:41822452	+	485	185	0.381443	1	3utr	FKBP10	ENST00000321562.8
chr17:41974907	+	69	11	0.15942	1	3utr	CNP	ENST00000393888.1
chr17:42833546	+	316	38	0.120253	1	5utr	PSME3	ENST00000541124.5
chr17:45143489	+	20	5	0.25	1	cds	ACBD4	ENST00000431281.5
chr17:50551110	+	137	93	0.678832	1	cds	SPATA20	ENST00000619622.4
chr17:57006347	+	81	11	0.135802	1	3utr	SCPEP1	ENST00000262288.7
chr17:62692371	+	31	15	0.483871	1	cds	MRC2	ENST00000303375.10
chr17:66302867	+	21	4	0.190476	1	cds	PRKCA	ENST00000413366.8
chr17:75570985	+	235	33	0.141026	0.995745	cds	LLGL2	ENST00000167462.9
chr17:75620713	+	143	24	0.167832	1	3utr	MYO15B	ENST00000633867.1
chr17:76949129	+	50	27	0.54	1	3utr	MGAT5B	ENST00000301618.8
chr17:79086571	+	30	12	0.4	1	3utr	ENGASE	ENST00000579016.5
chr17:82237888	+	554	56	0.103896	0.972924	cds	SLC16A3	ENST00000392341.5
chr17:82418549	+	24	10	0.416667	1	5utr	HEXD	ENST00000337014.10
chr17:82735541	+	70	10	0.142857	1	intergenic	--	--
chr18:79377725	+	57	14	0.245614	1	3utr	ATP9B	ENST00000426216.6
chr19:679960	+	29	10	0.344828	1	intron	FSTL3	ENST00000166139.9
chr19:3527695	+	35	5	0.142857	1	cds	FZR1	ENST00000441788.6
chr19:3573235	+	121	16	0.132231	1	intron	HMG20B	ENST00000333651.11
chr19:4013022	+	45	5	0.111111	1	cds	PIAS4	ENST00000262971.3
chr19:7555275	+	100	27	0.27	1	cds	PNPLA6	ENST00000221249.10
chr19:7631560	+	599	75	0.125209	1	3utr	PET100	ENST00000594797.6
chr19:7912693	+	41	5	0.121951	1	3utr	MAP2K7	ENST00000397981.7
chr19:10114532	+	20	3	0.15	1	cds	PPAN-P2RY11	ENST00000393796.4
chr19:10687671	+	48	11	0.229167	1	cds	ILF3	ENST00000449870.5
chr19:10687677	+	50	7	0.14	1	cds	ILF3	ENST00000449870.5
chr19:12623757	+	20	6	0.3	1	cds	ZNF791	ENST00000446165.2
chr19:12896017	+	64	38	0.59375	1	cds	GCDH	ENST00000591470.5
chr19:13118331	+	59	6	0.101695	1	5utr	NACC1	ENST00000292431.5
chr19:17581639	+	189	31	0.164021	1	3utr	COLGALT1	ENST00000252599.9
chr19:18169404	+	63	15	0.238095	1	3utr	AC007192.1	ENST00000593731.1
chr19:18169405	+	62	18	0.290323	1	3utr	AC007192.1	ENST00000593731.1
chr19:18169979	+	87	21	0.241379	1	3utr	AC007192.1	ENST00000593731.1
chr19:18434304	+	181	49	0.270718	1	3utr	SSBP4	ENST00000348495.10
chr19:18568621	+	200	33	0.165	1	cds	KXD1	ENST00000540691.5
chr19:19356030	+	77	9	0.116883	1	3utr	MAU2	ENST00000262815.13
chr19:23827395	+	124	30	0.241935	1	noncoding	RPSAP58	ENST00000484897.3
chr19:34482178	+	25	5	0.2	1	cds	WTIP	ENST00000590071.7
chr19:34482593	+	49	9	0.183673	1	cds	WTIP	ENST00000590071.7
chr19:39125861	+	54	12	0.226415	0.981481	5utr	PAK4	ENST00000599470.5
chr19:39489944	+	49	16	0.326531	1	3utr	TIMM50	ENST00000544017.5
chr19:40367744	+	157	61	0.388535	1	cds	PLD3	ENST00000409419.5
chr19:40608228	+	24	3	0.125	1	cds	LTBP4	ENST00000204005.13
chr19:41264490	+	87	9	0.103448	1	5utr	HNRNPUL1	ENST00000378215.8
chr19:44748915	+	54	8	0.148148	1	cds	BCL3	ENST00000164227.10
chr19:44871926	+	101	78	0.772277	1	cds	NECTIN2	ENST00000252485.8
chr19:49526041	+	50	9	0.18	1	cds	FCGRT	ENST00000221466.10
chr19:50482504	+	177	18	0.101695	1	cds	EMC10	ENST00000598585.1
chr19:55641180	+	57	8	0.140351	1	5utr	ZNF580	ENST00000325333.10
chr19:58408879	+	20	4	0.2	1	5utr	ZNF584	ENST00000306910.9
chr19:58549491	+	636	167	0.262579	1	cds	TRIM28	ENST00000253024.10
chr19:58581709	+	68	7	0.102941	1	noncoding	CENPBD1P1	ENST00000651608.1
chr19:58583513	+	40	20	0.5	1	intron	AC016629.3	ENST00000652551.1
chr1:944475	+	198	137	0.691919	1	3utr	SAMD11	ENST00000342066.8
chr1:1014332	+	668	70	0.10479	1	cds	ISG15	ENST00000624697.4
chr1:1048884	+	209	41	0.196172	1	cds	AGRN	ENST00000379370.7
chr1:1055549	+	503	51	0.101392	1	3utr	AGRN	ENST00000379370.7
chr1:2050585	+	28	9	0.321429	1	intergenic	--	--
chr1:6211899	+	40	4	0.1	1	cds	RNF207	ENST00000377939.5
chr1:7985269	+	51	21	0.411765	1	3utr	PARK7	ENST00000493678.5
chr1:10180280	+	27	5	0.185185	1	3utr	UBE4B	ENST00000253251.12
chr1:16396655	+	153	122	0.797386	1	3utr	SZRD1	ENST00000401089.3
chr1:23696423	+	47	10	0.212766	1	3utr	RPL11	ENST00000643754.2
chr1:31424844	+	66	11	0.166667	1	cds	SERINC2	ENST00000373710.5
chr1:32197375	+	146	15	0.10274	1	3utr	TXLNA	ENST00000373610.8
chr1:35565373	+	99	54	0.545455	1	cds	NCDN	ENST00000373253.7
chr1:37808098	+	205	33	0.160976	1	5utr	C1orf122	ENST00000373043.1
chr1:38991487	+	160	27	0.16875	1	cds	AKIRIN1	ENST00000432648.8
chr1:39962961	+	51	6	0.117647	1	noncoding	AL663070.1	ENST00000438210.1
chr1:43591170	+	130	30	0.230769	1	cds	PTPRF	ENST00000359947.9
chr1:51236583	+	43	7	0.162791	1	5utr	RNF11	ENST00000242719.4
chr1:70251218	+	38	6	0.157895	1	3utr	SRSF11	ENST00000370951.5
chr1:87329033	+	95	10	0.105263	1	5utr	LMO4	ENST00000370544.10
chr1:92841919	+	36	5	0.138889	1	3utr	RPL5	ENST00000370321.8
chr1:150293958	+	25	5	0.2	1	5utr	MRPS21	ENST00000581066.2
chr1:153693406	+	27	4	0.148148	1	cds	NPR1	ENST00000368680.4
chr1:153752384	+	35	13	0.371429	1	cds	INTS3	ENST00000318967.7
chr1:153760338	+	38	5	0.131579	1	cds	INTS3	ENST00000318967.7
chr1:155017714	+	174	20	0.114943	1	3utr	ZBTB7B	ENST00000535420.5
chr1:155057682	+	730	246	0.336986	1	cds	ADAM15	ENST00000355956.6
chr1:165827619	+	96	10	0.104167	1	5utr	UCK2	ENST00000367879.9
chr1:167790099	+	60	6	0.1	1	3utr	MPZL1	ENST00000359523.7
chr1:173488008	+	81	9	0.111111	1	3utr	PRDX6	ENST00000340385.6
chr1:179351380	+	51	7	0.137255	1	cds	SOAT1	ENST00000540564.5
chr1:180154981	+	111	38	0.342342	1	cds	QSOX1	ENST00000367602.8
chr1:180175957	+	288	30	0.104167	1	cds	QSOX1	ENST00000367602.8
chr1:183117338	+	107	21	0.198113	0.990654	cds	LAMC1	ENST00000258341.5
chr1:183533767	+	45	8	0.177778	1	cds	SMG7	ENST00000367537.7
chr1:202006076	+	33	5	0.151515	1	3utr	RNPEP	ENST00000295640.9
chr1:212858572	+	71	11	0.15493	1	cds	FLVCR1	ENST00000366971.9
chr1:214281206	+	22	8	0.363636	1	5utr	SMYD2	ENST00000366957.10
chr1:214640445	+	63	8	0.126984	1	cds	CENPF	ENST00000366955.8
chr1:222835132	+	26	5	0.192308	1	noncoding	AL392172.1	ENST00000435378.5
chr1:224193038	+	42	5	0.119048	1	3utr	DEGS1	ENST00000323699.9
chr1:224193046	+	22	5	0.227273	1	3utr	DEGS1	ENST00000323699.9
chr1:248848474	+	130	43	0.330769	1	cds	ZNF672	ENST00000306562.8
chr20:4699262	+	76	8	0.105263	1	cds	PRNP	ENST00000430350.2
chr20:32166424	+	117	12	0.102564	1	3utr	TM9SF4	ENST00000398022.7
chr20:32236430	+	69	13	0.188406	1	3utr	POFUT1	ENST00000375749.8
chr20:32331997	+	36	6	0.166667	1	3utr	KIF3B	ENST00000375712.4
chr20:33993904	+	35	8	0.228571	1	5utr	RALY	ENST00000375114.7
chr20:37316501	+	82	19	0.231707	1	3utr	MANBAL	ENST00000373606.7
chr20:41174172	+	78	34	0.435897	1	cds	PLCG1	ENST00000244007.7
chr20:44724782	+	709	75	0.105783	1	cds	CCN5	ENST00000372868.6
chr20:44908174	+	58	7	0.125	0.965517	3utr	YWHAB	ENST00000353703.9
chr20:45077254	+	24	6	0.25	1	3utr	STK4	ENST00000499879.6
chr20:58713976	+	112	14	0.125	1	cds	NPEPL1	ENST00000525967.5
chr20:58891385	+	79	17	0.21519	1	5utr	GNAS	ENST00000371095.7
chr20:62303421	+	32	6	0.1875	1	intron	ADRM1	ENST00000491935.5
chr20:62945124	+	231	41	0.178261	0.995671	3utr	GID8	ENST00000266069.5
chr20:63695336	+	39	5	0.128205	1	cds	RTEL1	ENST00000370018.7
chr20:63738906	+	23	3	0.130435	1	3utr	AL121845.3	ENST00000490623.3
chr21:37195882	+	46	11	0.23913	1	cds	TTC3	ENST00000355666.5
chr21:43758133	+	62	9	0.145161	1	3utr	PDXK	ENST00000468090.5
chr21:43759481	+	52	9	0.173077	1	3utr	PDXK	ENST00000468090.5
chr21:45074659	+	82	9	0.109756	1	5utr	ADARB1	ENST00000348831.9
chr21:46411387	+	20	7	0.35	1	cds	PCNT	ENST00000359568.10
chr22:23253938	+	74	8	0.108108	1	cds	BCR	ENST00000359540.7
chr22:23834332	+	24	10	0.416667	1	3utr	SMARCB1	ENST00000407422.8
chr22:24164531	+	51	7	0.137255	1	cds	CABIN1	ENST00000263119.10
chr22:24609101	+	28	7	0.25	1	5utr	GGT1	ENST00000400380.5
chr22:50201561	+	112	19	0.169643	1	cds	SELENOO	ENST00000611222.1
chr22:50343477	+	42	17	0.404762	1	5utr	PPP6R2	ENST00000359139.7
chr2:26779081	+	26	4	0.153846	1	3utr	SLC35F6	ENST00000344420.10
chr2:27233405	+	53	8	0.150943	1	cds	CAD	ENST00000264705.9
chr2:38681295	+	151	24	0.15894	1	cds	GALM	ENST00000272252.10
chr2:61178232	+	63	8	0.126984	1	noncoding	AHSA2P	ENST00000357022.6
chr2:73602259	+	30	5	0.166667	1	cds	ALMS1	ENST00000484298.5
chr2:73901379	+	25	5	0.2	1	cds	ACTG2	ENST00000409731.7
chr2:74493020	+	20	8	0.4	1	cds	TTC31	ENST00000233623.10
chr2:96832830	+	74	18	0.243243	1	3utr	CNNM3	ENST00000377060.7
chr2:119263912	+	48	5	0.104167	1	3utr	STEAP3	ENST00000393106.6
chr2:119372426	+	1203	177	0.147132	1	3utr	DBI	ENST00000355857.7
chr2:131038948	+	33	6	0.181818	1	cds	ARHGEF4	ENST00000409359.6
chr2:178480644	+	45	6	0.133333	1	5utr	PLEKHA3	ENST00000234453.10
chr2:218346196	+	75	34	0.453333	1	3utr	PNKD	ENST00000273077.9
chr2:232410291	+	592	389	0.658206	0.998311	3utr	ALPG	ENST00000295453.8
chr2:235494372	+	26	3	0.115385	1	5utr	AGAP1	ENST00000304032.13
chr2:240467014	+	69	8	0.115942	1	3utr	GPC1	ENST00000264039.7
chr2:240467029	+	84	15	0.178571	1	3utr	GPC1	ENST00000264039.7
chr3:15206369	+	52	9	0.173077	1	5utr	CAPN7	ENST00000253693.7
chr3:28241682	+	85	11	0.129412	1	5utr	CMC1	ENST00000423894.5
chr3:38165710	+	51	23	0.45098	1	5utr	OXSR1	ENST00000446845.5
chr3:38165712	+	49	10	0.204082	1	5utr	OXSR1	ENST00000446845.5
chr3:39408706	+	4049	979	0.241788	1	cds	RPSA	ENST00000301821.11
chr3:47009510	+	34	15	0.441176	1	3utr	NBEAL2	ENST00000450053.7
chr3:47846241	+	175	33	0.188571	1	cds	DHX30	ENST00000445061.6
chr3:49004980	+	49	5	0.102041	1	cds	P4HTM	ENST00000343546.8
chr3:49681197	+	266	42	0.157895	1	cds	APEH	ENST00000296456.10
chr3:50274025	+	302	130	0.430464	1	cds	SEMA3B	ENST00000618865.4
chr3:133573922	+	245	30	0.122449	1	5utr	CDV3	ENST00000264993.7
chr3:138397381	+	27	7	0.259259	1	cds	MRAS	ENST00000614350.4
chr3:141876608	+	187	25	0.13369	1	intergenic	--	--
chr3:170222538	+	28	3	0.107143	1	5utr	PRKCI	ENST00000295797.5
chr3:184150247	+	887	112	0.126268	1	noncoding	AC131235.1	ENST00000433853.1
chr3:196536624	+	123	32	0.262295	0.99187	noncoding	RPS29P3	ENST00000439929.1
chr4:3493091	+	82	9	0.109756	1	cds	DOK7	ENST00000340083.6
chr4:6277477	+	36	5	0.138889	1	cds	WFS1	ENST00000503569.5
chr4:6620040	+	28	8	0.285714	1	cds	MAN2B2	ENST00000504248.5
chr4:7192668	+	25	7	0.28	1	cds	SORCS2	ENST00000507866.6
chr4:7192880	+	34	6	0.176471	1	cds	SORCS2	ENST00000507866.6
chr4:7192925	+	42	20	0.47619	1	cds	SORCS2	ENST00000507866.6
chr4:8270139	+	125	14	0.112	1	cds	HTRA3	ENST00000307358.7
chr4:25234386	+	25	4	0.16	1	cds	PI4K2B	ENST00000264864.8
chr5:473549	+	74	8	0.108108	1	intron	SLC9A3-AS1	ENST00000607286.5
chr5:6714484	+	50	13	0.26	1	cds	TENT4A	ENST00000230859.8
chr5:38934736	+	59	17	0.288136	1	3utr	OSMR	ENST00000274276.8
chr5:74685443	+	222	38	0.171171	1	cds	HEXB	ENST00000261416.12
chr5:140567661	+	47	9	0.191489	1	cds	SLC35A4	ENST00000323146.8
chr5:150375161	+	139	21	0.151079	1	cds	TCOF1	ENST00000377797.7
chr5:176389544	+	335	37	0.110448	1	3utr	HIGD2A	ENST00000274787.3
chr5:176507979	+	83	11	0.13253	1	3utr	FAF2	ENST00000261942.7
chr5:177097802	+	39	16	0.410256	1	3utr	FGFR4	ENST00000393648.6
chr5:179811580	+	85	18	0.211765	1	intergenic	--	--
chr6:24495100	+	52	21	0.403846	1	cds	ALDH5A1	ENST00000491546.5
chr6:33415593	+	28	6	0.214286	1	cds	PHF1	ENST00000374512.7
chr6:41099102	+	39	12	0.307692	1	3utr	NFYA	ENST00000341376.10
chr6:42989628	+	112	33	0.294643	1	cds	PPP2R5D	ENST00000394110.7
chr6:43505061	+	32	19	0.59375	1	cds	TJAP1	ENST00000372444.6
chr7:726928	+	140	23	0.164286	1	cds	DNAAF5	ENST00000297440.11
chr7:786390	+	26	3	0.12	0.961538	3utr	DNAAF5	ENST00000297440.11
chr7:1160552	+	35	22	0.628571	1	noncoding	AC091729.3	ENST00000660500.1
chr7:4791534	+	59	53	0.898305	1	3utr	AP5Z1	ENST00000649063.2
chr7:30285494	+	28	7	0.25	1	cds	ZNRF2	ENST00000323037.5
chr7:32957582	+	82	12	0.146341	1	cds	FKBP9	ENST00000538336.5
chr7:39950102	+	32	12	0.375	1	intergenic	--	--
chr7:44802800	+	45	7	0.155556	1	3utr	PPIA	ENST00000468812.6
chr7:55412066	+	52	6	0.115385	1	cds	LANCL2	ENST00000254770.2
chr7:67308939	+	51	6	0.117647	1	noncoding	STAG3L4	ENST00000416602.6
chr7:74657877	+	153	37	0.24183	1	5utr	GTF2I	ENST00000573035.5
chr7:75416601	+	103	64	0.621359	1	noncoding	NSUN5P1	ENST00000457988.5
chr7:100868683	+	213	22	0.103286	1	cds	TRIP6	ENST00000200457.9
chr7:100881346	+	327	144	0.440367	1	cds	SRRT	ENST00000611405.5
chr7:101817242	+	26	5	0.192308	1	intron	CUX1	ENST00000437600.9
chr7:101817559	+	25	8	0.32	1	intron	CUX1	ENST00000437600.9
chr7:149287576	+	22	5	0.227273	1	noncoding	AC004890.2	ENST00000426347.5
chr7:149879459	+	66	13	0.19697	1	cds	ATP6V0E2	ENST00000611515.4
chr7:149879533	+	49	7	0.142857	1	cds	ATP6V0E2	ENST00000611515.4
chr7:149880292	+	84	32	0.380952	1	3utr	ATP6V0E2	ENST00000611515.4
chr7:151238232	+	62	17	0.274194	1	cds	CHPF2	ENST00000495645.5
chr8:22197326	+	140	27	0.192857	1	cds	BMP1	ENST00000306349.12
chr8:28751495	+	34	6	0.176471	1	3utr	EXTL3	ENST00000220562.9
chr8:124451453	+	46	5	0.108696	1	cds	TRMT12	ENST00000328599.4
chr8:143276290	+	47	6	0.12766	1	cds	GLI4	ENST00000340042.2
chr8:143562778	+	89	15	0.168539	1	cds	GSDMD	ENST00000526406.5
chr8:143694878	+	34	14	0.411765	1	3utr	ZNF707	ENST00000358656.9
chr9:76398932	+	21	5	0.238095	1	noncoding	RPSAP9	ENST00000418207.1
chr9:124813487	+	33	4	0.125	0.969697	3utr	OLFML2A	ENST00000373580.8
chr9:127473865	+	65	12	0.184615	1	cds	LRSAM1	ENST00000300417.10
chr9:128390086	+	524	105	0.200382	1	3utr	URM1	ENST00000372853.8
chr9:129503592	+	74	16	0.216216	1	noncoding	LINC00963	ENST00000654822.1
chr9:130446917	+	33	9	0.272727	1	intron	ASS1	ENST00000352480.10
chr9:135486892	+	76	15	0.197368	1	cds	PPP1R26	ENST00000605286.5
chr9:136358405	+	30	3	0.1	1	3utr	GPSM1	ENST00000440944.6
chr9:136808026	+	146	99	0.678082	1	5utr	RABL6	ENST00000371671.9
chr9:137109012	+	109	12	0.110092	1	3utr	MAN1B1	ENST00000371589.9
chr9:137272216	+	205	25	0.121951	1	cds	NELFB	ENST00000343053.5
chr9:137281001	+	92	70	0.76087	1	3utr	TOR4A	ENST00000357503.3
chr9:137835432	+	50	14	0.28	1	3utr	EHMT1	ENST00000460843.6
chrM:1488	+	277	124	0.447653	1	noncoding	MT-RNR1	ENST00000389680.2
chrX:9719253	+	143	19	0.132867	1	3utr	TBL1X	ENST00000424279.5
chrX:24077265	+	657	97	0.147641	1	3utr	EIF2S3	ENST00000253039.9
chrX:49068714	+	20	3	0.15	1	3utr	CCDC120	ENST00000606812.5
chrX:53082509	+	70	16	0.228571	1	cds	TSPYL2	ENST00000375442.8
chrX:108598797	+	51	10	0.196078	1	cds	COL4A5	ENST00000328300.10
chrX:108606836	+	46	10	0.217391	1	cds	COL4A5	ENST00000328300.10
chrX:108666552	+	49	10	0.204082	1	cds	COL4A5	ENST00000328300.10
chrX:108668414	+	41	37	0.902439	1	cds	COL4A5	ENST00000328300.10
chrX:108681886	+	66	27	0.409091	1	cds	COL4A5	ENST00000328300.10
chrX:135032781	+	22	5	0.227273	1	3utr	RTL8C	ENST00000257013.9
chrX:135032792	+	25	5	0.2	1	3utr	RTL8C	ENST00000257013.9
chrX:153688480	+	121	19	0.157025	1	5utr	SLC6A8	ENST00000253122.10
chrX:154450516	+	347	36	0.104046	0.997118	3utr	FAM50A	ENST00000393600.8
chr1:155324704	+	48	5	0.104167	1	5utr	RUSC1	ENST00000490373.5
chr17:59215062	+	41	5	0.121951	1	3utr	AC099850.2	ENST00000577660.1
chr17:57885861	-	48	9	0.1875	1	5utr	CUEDC1	ENST00000577830.6
chr19:12647483	-	91	14	0.153846	1	cds	AC010422.3	ENST00000597692.1
chr22:24063016	+	40	7	0.175	1	cds	CABIN1	ENST00000263119.10
chr4:75936208	-	41	21	0.512195	1	cds	NAAA	ENST00000286733.9
chr10:14520308	-	154	17	0.11039	1	3utr	FAM107B	ENST00000378470.5
chr12:121779577	+	20	5	0.25	1	3utr	TMEM120B	ENST00000449592.7
chr5:179803367	-	22	20	0.909091	1	intron	MGAT4B	ENST00000292591.12
chr16:676674	+	94	10	0.106383	1	cds	RHBDL1	ENST00000352681.7
chr5:177595649	+	379	45	0.118734	1	3utr	TMED9	ENST00000332598.7
chr17:47709146	+	29	8	0.275862	1	cds	TBKBP1	ENST00000361722.7
chr17:40091855	+	30	5	0.166667	1	3utr	THRA	ENST00000450525.6
chr8:144138011	+	183	23	0.125683	1	cds	HGH1	ENST00000347708.5
chr17:47709148	+	31	9	0.290323	1	cds	TBKBP1	ENST00000361722.7
chr14:24265690	-	44	5	0.113636	1	cds	RABGGTA	ENST00000399409.7
chr20:45843543	-	88	20	0.227273	1	cds	ACOT8	ENST00000217455.9
chr14:23953853	+	106	17	0.160377	1	cds	DHRS4	ENST00000558263.5
chr3:48575673	-	333	36	0.108108	1	cds	COL7A1	ENST00000328333.12
chr2:218753594	+	45	6	0.133333	1	cds	TTLL4	ENST00000392102.6
chr20:63862504	-	39	5	0.128205	1	noncoding	AL118506.1	ENST00000601296.2
chr7:102283095	+	119	17	0.142857	1	3utr	CUX1	ENST00000437600.9
chr17:7225191	+	51	10	0.196078	1	3utr	ACADVL	ENST00000543245.6
chr16:70356195	+	110	15	0.136364	1	cds	AC012184.2	ENST00000443119.7
chr19:40378403	+	128	13	0.101562	1	3utr	PLD3	ENST00000409419.5
chr1:151776098	-	28	7	0.25	1	cds	TDRKH	ENST00000368827.10
chr5:103025223	+	108	11	0.101852	1	cds	PAM	ENST00000438793.7
chr3:108058388	-	60	8	0.133333	1	cds	CD47	ENST00000355354.13
chr15:72731402	+	44	7	0.159091	1	cds	BBS4	ENST00000395205.6
chr17:41820020	+	42	6	0.142857	1	intron	FKBP10	ENST00000321562.8
chr21:36073090	+	80	8	0.1	1	3utr	CBR1	ENST00000530908.5
chr12:45216177	+	49	8	0.163265	1	5utr	ANO6	ENST00000425752.6
chr1:54195702	-	40	5	0.125	1	5utr	AL357673.1	ENST00000637610.1
chr12:132761664	-	168	19	0.113095	1	cds	ANKLE2	ENST00000357997.10
chr18:50270797	-	21	5	0.238095	1	3utr	MBD1	ENST00000591416.5
chr8:23297659	-	82	15	0.182927	1	3utr	LOXL2	ENST00000389131.8
chr4:22402772	-	25	6	0.24	1	cds	ADGRA3	ENST00000334304.10
chr22:38072502	+	49	6	0.122449	1	cds	PICK1	ENST00000404072.7
chrM:8387	-	590	63	0.10678	1	intergenic	--	--
chr9:137590450	-	35	6	0.171429	1	5utr	ZMYND19	ENST00000298585.3
chr12:46268566	-	43	6	0.139535	1	5utr	SLC38A1	ENST00000398637.10
chr9:131499124	+	37	5	0.135135	1	3utr	PRRC2B	ENST00000405995.5
chr2:240568955	+	35	5	0.142857	1	cds	RNPEPL1	ENST00000270357.10
chr9:129071532	+	96	12	0.125	1	3utr	MIGA2	ENST00000358369.8
chr1:111443904	-	182	23	0.126374	1	cds	WDR77	ENST00000235090.10
chr12:57233581	+	699	71	0.101574	1	cds	SHMT2	ENST00000557487.5
chr19:54180727	-	34	6	0.176471	1	intron	MBOAT7	ENST00000431666.6
chrX:149545401	+	70	7	0.1	1	5utr	CXorf40A	ENST00000450602.6
chr17:3624202	-	41	5	0.121951	1	cds	AC027796.3	ENST00000572919.1
chr6:89352758	-	63	7	0.111111	1	intergenic	--	--
chr19:43326631	-	34	6	0.176471	1	intergenic	--	--
chr2:241373225	+	23	8	0.347826	1	cds	FARP2	ENST00000264042.8
chr5:181204888	-	46	5	0.108696	1	cds	TRIM7	ENST00000274773.12
chr8:143872762	-	56	7	0.125	1	cds	EPPK1	ENST00000615648.1
chr17:1646371	-	30	5	0.166667	1	3utr	RILP	ENST00000301336.7
chr1:18872033	-	28	11	0.392857	1	3utr	ALDH4A1	ENST00000375341.8
chr13:98022384	+	183	20	0.10929	1	3utr	IPO5	ENST00000261574.10
chr4:3484598	-	22	5	0.227273	1	intergenic	--	--
chr1:53327897	-	64	7	0.109375	1	cds	LRP8	ENST00000306052.12
chr22:50253119	-	89	9	0.101124	1	3utr	MAPK12	ENST00000215659.13
chr12:31590827	-	21	21	1	1	cds	DENND5B	ENST00000389082.10
chr9:134796416	+	132	14	0.106061	1	cds	COL5A1	ENST00000371817.7
chr8:144524904	-	30	5	0.166667	1	cds	LRRC24	ENST00000529415.7
chr12:110645123	+	62	7	0.112903	1	cds	TCTN1	ENST00000614115.4
chr19:10091571	+	28	5	0.178571	1	cds	SHFL	ENST00000253110.16
chr19:6746155	+	47	5	0.106383	1	cds	TRIP10	ENST00000313244.14
chr19:6746156	+	47	5	0.106383	1	cds	TRIP10	ENST00000313244.14
chr19:15123441	-	176	18	0.102273	1	cds	ILVBL	ENST00000263383.8
chr17:75568364	+	29	17	0.586207	1	intron	LLGL2	ENST00000167462.9
chr2:240568846	+	32	5	0.15625	1	cds	RNPEPL1	ENST00000270357.10
chr4:25782409	-	61	7	0.114754	1	cds	SEL1L3	ENST00000399878.8
chr3:49111605	-	63	7	0.111111	1	cds	USP19	ENST00000417901.5
chr16:58025947	+	44	5	0.113636	1	5utr	MMP15	ENST00000219271.4
chr12:122984707	-	34	16	0.470588	1	3utr	PITPNM2	ENST00000320201.8
chr10:133308937	+	26	8	0.307692	1	5utr	ZNF511	ENST00000361518.10
chr17:18677533	+	44	8	0.181818	1	noncoding	UBE2SP2	ENST00000428091.2
chr1:212620564	+	49	5	0.102041	1	3utr	ATF3	ENST00000366987.6
chr6:37483117	-	137	22	0.160584	1	3utr	CCDC167	ENST00000373408.4
chr17:4050861	-	27	5	0.185185	1	cds	ZZEF1	ENST00000381638.7
chr1:180190493	+	196	23	0.117347	1	cds	QSOX1	ENST00000367602.8
chr4:7192698	+	35	5	0.142857	1	cds	SORCS2	ENST00000507866.6
chr6:57172562	+	51	7	0.137255	1	5utr	BAG2	ENST00000370693.5
chrM:8391	-	591	109	0.184433	1	intergenic	--	--
chrM:8392	-	590	117	0.198305	1	intergenic	--	--
chrX:38803041	+	103	16	0.15534	1	5utr	MID1IP1	ENST00000614558.2
chr6:169702536	+	39	6	0.153846	1	cds	C6orf120	ENST00000332290.3
chr16:89765038	-	46	20	0.434783	1	cds	FANCA	ENST00000389301.8
chr9:72365073	-	221	30	0.135747	1	5utr	ZFAND5	ENST00000376962.10
chr3:25664637	-	46	6	0.130435	1	intergenic	--	--
chr6:1389644	+	54	6	0.111111	1	5utr	FOXF2	ENST00000645481.2
chr6:158028789	+	28	5	0.178571	1	cds	SYNJ2	ENST00000355585.9
chr5:669942	+	41	5	0.121951	1	intergenic	--	--
chr16:18809409	-	40	6	0.15	1	3utr	SMG1	ENST00000446231.6
chr7:10974236	+	25	19	0.76	1	5utr	PHF14	ENST00000403050.7
chr5:669943	+	45	5	0.111111	1	intergenic	--	--
chr10:112448939	+	22	5	0.227273	1	intron	VTI1A	ENST00000432306.5
chr11:46678119	-	26	5	0.192308	1	3utr	ARHGAP1	ENST00000311956.9
chr17:50357115	+	32	6	0.1875	1	cds	XYLT2	ENST00000017003.7
chr17:7234459	-	20	17	0.85	1	5utr	DVL2	ENST00000005340.10
chr3:49470806	+	27	27	1	1	intron	DAG1	ENST00000545947.5
chr4:7192735	+	23	5	0.217391	1	cds	SORCS2	ENST00000507866.6
chr5:179771200	+	67	8	0.119403	1	cds	MAML1	ENST00000292599.4
chr12:132772262	-	40	5	0.125	1	3utr	GOLGA3	ENST00000450791.7
chr12:132772266	-	41	5	0.121951	1	3utr	GOLGA3	ENST00000450791.7
chr12:132772268	-	41	5	0.121951	1	3utr	GOLGA3	ENST00000450791.7
chr6:32853690	-	66	7	0.106061	1	cds	TAP1	ENST00000354258.4
chr12:52070204	+	238	28	0.117647	1	5utr	ATG101	ENST00000336854.8
chr8:85177567	+	30	6	0.2	1	cds	E2F5	ENST00000416274.7
chr17:41973629	+	202	21	0.10396	1	cds	CNP	ENST00000393892.8
chr3:46999354	+	38	16	0.421053	1	cds	NBEAL2	ENST00000450053.7
chr12:101877738	+	45	5	0.111111	1	5utr	DRAM1	ENST00000258534.13
chr13:110879210	-	48	5	0.104167	1	3utr	ANKRD10	ENST00000267339.6
chr17:76386505	+	188	20	0.106383	1	cds	SPHK1	ENST00000545180.5
chr12:6828490	+	46	5	0.108696	1	cds	P3H3	ENST00000290510.10
chr11:75441782	-	38	5	0.131579	1	cds	GDPD5	ENST00000526177.5
chr8:144547517	-	34	5	0.147059	1	cds	ARHGAP39	ENST00000377307.6
chr1:918816	-	26	25	0.961538	1	intron	LINC02593	ENST00000417705.1
chr9:133098159	-	33	5	0.151515	1	3utr	RALGDS	ENST00000372047.7
chr15:32633011	+	49	5	0.102041	1	cds	ARHGAP11A	ENST00000565905.5
chr16:88809499	-	120	13	0.109244	0.991667	3utr	APRT	ENST00000378364.8
chr1:23509583	-	30	5	0.166667	1	3utr	E2F2	ENST00000361729.3
chr4:1011793	+	44	6	0.136364	1	5utr	FGFRL1	ENST00000510644.6
chr7:44802239	+	45	6	0.133333	1	3utr	PPIA	ENST00000468812.6
chr6:88890556	-	35	5	0.142857	1	cds	RNGTT	ENST00000369485.9
chr22:24416274	+	38	5	0.131579	1	3utr	SPECC1L	ENST00000437398.5
chr16:88810479	-	760	93	0.12253	0.998684	cds	APRT	ENST00000378364.8
chr5:375661	+	22	6	0.272727	1	intron	AHRR	ENST00000505113.5
chr6:143136910	+	54	7	0.12963	1	cds	AIG1	ENST00000646199.1
chr20:58715314	+	49	5	0.102041	1	cds	NPEPL1	ENST00000525967.5
chr17:7911696	+	99	14	0.141414	1	3utr	CHD3	ENST00000380358.9
chr6:42964199	-	46	8	0.173913	1	3utr	PEX6	ENST00000304611.13
chr19:35622918	+	43	10	0.232558	1	cds	HAUS5	ENST00000203166.10
chr1:180198805	+	32	5	0.15625	1	3utr	QSOX1	ENST00000367602.8
chr12:6937099	+	49	6	0.122449	1	cds	ATN1	ENST00000356654.8
chr10:103612953	-	49	5	0.102041	1	cds	SH3PXD2A	ENST00000369774.8
chr1:3884219	+	22	13	0.590909	1	3utr	DFFB	ENST00000338895.7
chr13:48975849	-	40	7	0.175	1	noncoding	AL161421.1	ENST00000619666.1
chr4:184418544	-	34	6	0.176471	1	cds	IRF2	ENST00000393593.8
chr1:15774671	+	60	7	0.116667	1	cds	FBLIM1	ENST00000375771.5
chr21:44977541	+	28	10	0.357143	1	intergenic	--	--
chr12:6766353	+	62	12	0.193548	1	5utr	PTMS	ENST00000309083.7
chr17:73284827	-	132	14	0.106061	1	3utr	CDC42EP4	ENST00000335793.4
chr16:764577	+	31	5	0.16129	1	intron	MSLN	ENST00000545450.7
chr8:143870043	-	76	9	0.118421	1	cds	EPPK1	ENST00000615648.1
chr12:120904044	-	47	5	0.106383	1	5utr	SPPL3	ENST00000353487.7
chr16:74774625	-	30	7	0.233333	1	cds	FA2H	ENST00000219368.8
chr9:35079935	-	25	10	0.4	1	5utr	FANCG	ENST00000378643.7
chr22:50290538	-	176	24	0.136364	1	cds	PLXNB2	ENST00000449103.5
chr8:144509033	+	22	13	0.590909	1	intergenic	--	--
chr16:3484298	+	36	5	0.138889	1	intron	NAA60	ENST00000407558.9
chr19:1782220	-	50	6	0.12	1	3utr	ATP8B3	ENST00000310127.10
chr1:16395363	+	72	8	0.111111	1	3utr	SZRD1	ENST00000471507.5
chr1:150557566	+	32	5	0.15625	1	cds	ADAMTSL4	ENST00000271643.8
chr19:45771390	-	51	6	0.117647	1	cds	DMPK	ENST00000291270.8
chr10:97717225	+	90	11	0.122222	1	3utr	MARVELD1	ENST00000285605.8
chr17:75488784	+	20	5	0.25	1	cds	TMEM94	ENST00000314256.12
chr1:6887901	+	52	6	0.115385	1	intron	CAMTA1	ENST00000303635.12
chr6:160048428	+	96	11	0.114583	1	cds	IGF2R	ENST00000356956.5
chr22:19760952	+	87	9	0.103448	1	cds	TBX1	ENST00000332710.8
chr22:19760953	+	90	26	0.288889	1	cds	TBX1	ENST00000332710.8
chr16:88861708	+	41	5	0.121951	1	3utr	TRAPPC2L	ENST00000301021.7
chr17:59203772	+	48	5	0.104167	1	3utr	PRR11	ENST00000614081.1
chr14:23301670	-	21	10	0.47619	1	cds	PPP1R3E	ENST00000452015.9
chr11:75801072	+	29	6	0.206897	1	3utr	DGAT2	ENST00000376262.7
chr19:1457190	-	36	5	0.138889	1	intergenic	--	--
chr20:63674064	+	78	9	0.115385	1	cds	RTEL1	ENST00000370018.7
chr12:56128419	+	103	16	0.15534	1	cds	ESYT1	ENST00000394048.9
chr19:1597768	-	53	6	0.113208	1	3utr	UQCR11	ENST00000591899.8
chr9:136843191	-	23	22	0.956522	1	intergenic	--	--
chr19:15189357	-	39	6	0.153846	1	cds	NOTCH3	ENST00000263388.7
chr11:67434620	+	201	31	0.154229	1	cds	RPS6KB2	ENST00000312629.10
chr5:111119049	+	46	5	0.108696	1	cds	WDR36	ENST00000506538.6
chr10:132396495	+	22	5	0.227273	1	intergenic	--	--
chr4:1242207	-	27	19	0.703704	1	intron	CTBP1	ENST00000382952.7
chr2:181916261	+	92	15	0.163043	1	cds	ITPRID2	ENST00000431877.7
chr12:132062113	+	39	6	0.153846	1	cds	EP400	ENST00000389561.6
chr16:694342	-	87	11	0.126437	1	cds	FBXL16	ENST00000397621.6
chr10:97717659	+	71	9	0.126761	1	3utr	MARVELD1	ENST00000285605.8
chr1:226894041	+	44	5	0.113636	1	cds	PSEN2	ENST00000366783.8
chr8:143870247	-	60	8	0.133333	1	cds	EPPK1	ENST00000615648.1
chr17:59028434	-	80	10	0.125	1	cds	TRIM37	ENST00000393066.7
chr19:39423007	+	20	6	0.3	1	cds	PLEKHG2	ENST00000425673.6
chr1:203024285	+	21	6	0.285714	1	3utr	TMEM183A	ENST00000367242.4
chr3:39096447	+	29	7	0.241379	1	3utr	WDR48	ENST00000302313.10
chrX:108563907	+	24	5	0.208333	1	cds	COL4A5	ENST00000328300.10
chr20:428924	+	58	6	0.103448	1	intron	RBCK1	ENST00000356286.9
chr4:523764	+	59	8	0.135593	1	cds	PIGG	ENST00000453061.7
chr1:206733544	+	226	54	0.238938	1	3utr	MAPKAPK2	ENST00000367103.3
chr17:17042794	+	232	25	0.107759	1	5utr	MPRIP	ENST00000651222.1
chrX:4545470	-	35	5	0.142857	1	intergenic	--	--
chr1:3884220	+	23	14	0.608696	1	3utr	DFFB	ENST00000338895.7
chr1:46286302	-	226	32	0.141593	1	cds	LRRC41	ENST00000617190.4
chr1:9264262	+	26	5	0.192308	1	cds	H6PD	ENST00000377403.6
chr1:228275902	+	35	6	0.171429	1	cds	OBSCN	ENST00000284548.16
chr11:108498308	-	31	5	0.16129	1	cds	POGLUT3	ENST00000323468.10
chr9:136844541	-	27	13	0.481481	1	intergenic	--	--
chr6:150936916	+	108	15	0.138889	1	cds	MTHFD1L	ENST00000367321.7
chr18:58044395	+	26	11	0.423077	1	5utr	NEDD4L	ENST00000400345.8
chr17:47974726	+	22	13	0.590909	1	intron	AC018521.1	ENST00000641877.1
chr16:29963118	+	70	8	0.114286	1	5utr	TMEM219	ENST00000414689.6
chr1:155853480	-	41	5	0.121951	1	cds	GON4L	ENST00000368331.5
chr12:120737464	+	55	7	0.127273	1	cds	ACADS	ENST00000242592.9
chr5:150648181	+	39	9	0.230769	1	cds	SYNPO	ENST00000394243.5
chr11:64251654	+	44	5	0.113636	1	cds	PLCB3	ENST00000279230.10
chr12:131139421	+	24	14	0.583333	1	3utr	ADGRD1	ENST00000261654.10
chr8:27598128	-	170	30	0.176471	1	3utr	CLU	ENST00000316403.15
chr1:55103888	-	41	7	0.170732	1	cds	USP24	ENST00000294383.7
chr15:89898836	-	21	10	0.47619	1	3utr	ARPIN	ENST00000357484.10
chrX:48922462	-	42	6	0.142857	1	3utr	OTUD5	ENST00000396743.7
chr12:6724690	+	257	29	0.11284	1	cds	COPS7A	ENST00000626119.2
chr2:119679342	+	20	7	0.35	1	5utr	TMEM177	ENST00000424086.5
chr13:110914890	-	29	9	0.310345	1	cds	ANKRD10	ENST00000267339.6
chr5:672246	+	25	6	0.24	1	intergenic	--	--
chr20:3866092	+	37	5	0.135135	1	cds	MAVS	ENST00000416600.6
chr8:143593757	-	50	5	0.1	1	intron	EEF1D	ENST00000423316.6
chr7:1442425	-	29	7	0.25	0.965517	cds	MICALL2	ENST00000297508.8
chr6:111873198	-	20	5	0.25	1	5utr	FYN	ENST00000354650.7
chr18:49488527	-	150	15	0.100671	0.993333	cds	RPL17	ENST00000618619.4
chr1:41028080	-	22	11	0.5	1	3utr	SCMH1	ENST00000397174.6
chr18:48859708	+	48	5	0.104167	1	3utr	CTIF	ENST00000256413.8
chr16:89904916	+	31	26	0.83871	1	intron	TCF25	ENST00000263347.11
chr2:74465178	-	20	5	0.25	1	cds	MOGS	ENST00000448666.6
chr19:40605137	+	40	8	0.2	1	cds	LTBP4	ENST00000204005.13
chr8:143594449	-	24	18	0.75	1	intron	EEF1D	ENST00000419152.6
chr1:248811790	-	47	11	0.234043	1	3utr	SH3BP5L	ENST00000366472.6

## Sheet: Liver_N1
m5C site	Strand	Read Coverage	Unconverted C	Methylation level	C/T coverage	Region	Gene	Transcript
chr10:809755	-	105	19	0.180952	1	3utr	LARP4B	ENST00000612396.4
chr10:14520308	-	66	26	0.393939	1	3utr	FAM107B	ENST00000378470.5
chr10:80273676	-	212	24	0.113208	1	3utr	MAT1A	ENST00000372213.8
chr10:80281205	-	23	5	0.217391	1	intron	MAT1A	ENST00000372213.8
chr10:87067060	-	24	6	0.25	1	intron	GLUD1	ENST00000277865.5
chr10:103612953	-	74	9	0.121622	1	cds	SH3PXD2A	ENST00000369774.8
chr10:103632718	-	34	9	0.272727	0.970588	intron	SH3PXD2A	ENST00000369774.8
chr10:133355496	-	100	26	0.26	1	3utr	FUOM	ENST00000368552.7
chr10:133362751	-	503	97	0.192843	1	3utr	ECHS1	ENST00000368547.4
chr11:10509371	-	70	59	0.842857	1	intergenic	--	--
chr11:10509373	-	68	18	0.264706	1	intergenic	--	--
chr11:67465061	-	86	15	0.174419	1	cds	TMEM134	ENST00000308022.7
chr11:116837562	-	205	47	0.229268	1	5utr	APOA1	ENST00000375320.5
chr12:6748225	-	20	5	0.25	1	3utr	MLF2	ENST00000203630.9
chr12:7080480	-	175	19	0.108571	1	3utr	C1R	ENST00000647956.2
chr12:9072658	-	1585	767	0.483912	1	cds	A2M	ENST00000318602.11
chr12:122984707	-	26	9	0.346154	1	3utr	PITPNM2	ENST00000320201.8
chr12:132796654	-	42	7	0.166667	1	cds	GOLGA3	ENST00000450791.7
chr12:132840644	-	35	6	0.171429	1	3utr	CHFR	ENST00000266880.11
chr14:20343234	-	2637	1921	0.729032	0.999242	noncoding	AL355075.4	ENST00000554988.1
chr14:60153976	-	35	15	0.428571	1	cds	DHRS7	ENST00000557185.6
chr14:76787750	-	37	12	0.324324	1	3utr	ANGEL1	ENST00000251089.7
chr14:94446530	-	131	16	0.122137	1	cds	SERPINA11	ENST00000334708.4
chr14:102348513	-	47	8	0.170213	1	3utr	CINP	ENST00000216756.11
chr14:102507560	-	96	15	0.15625	1	cds	ANKRD9	ENST00000286918.9
chr14:102952541	-	21	6	0.285714	1	cds	CDC42BPB	ENST00000361246.7
chr15:41900038	-	24	11	0.458333	1	3utr	EHD4	ENST00000220325.9
chr15:85759480	-	27	5	0.185185	1	3utr	KLHL25	ENST00000337975.6
chr16:346922	-	23	5	0.217391	1	cds	AXIN1	ENST00000262320.8
chr16:4512816	-	21	5	0.238095	1	cds	CDIP1	ENST00000567695.6
chr16:4512841	-	26	5	0.192308	1	cds	CDIP1	ENST00000567695.6
chr16:75113996	-	82	27	0.329268	1	cds	LDHD	ENST00000300051.8
chr16:89644574	-	48	5	0.104167	1	3utr	CHMP1A	ENST00000397901.8
chr17:21002702	-	26	5	0.192308	1	3utr	USP22	ENST00000261497.9
chr17:44323529	-	45	9	0.2	1	cds	SLC25A39	ENST00000225308.12
chr17:46170871	-	31	6	0.193548	1	cds	KANSL1	ENST00000432791.6
chr17:50866291	-	84	9	0.107143	1	5utr	TOB1	ENST00000499247.3
chr17:68427148	-	21	8	0.380952	1	cds	WIPI1	ENST00000262139.10
chr17:75945200	-	53	6	0.113208	1	3utr	ACOX1	ENST00000293217.10
chr17:81904092	-	55	9	0.163636	1	3utr	PCYT2	ENST00000538936.6
chr18:59345934	-	137	68	0.49635	1	cds	LMAN1	ENST00000251047.6
chr19:2042098	-	25	5	0.2	1	5utr	MKNK2	ENST00000591142.5
chr19:4523720	-	382	91	0.238845	0.997382	cds	PLIN5	ENST00000381848.7
chr19:4533097	-	40	5	0.125	1	3utr	PLIN5	ENST00000592610.1
chr19:5678593	-	262	74	0.282443	1	cds	MICOS13	ENST00000587950.5
chr19:10832631	-	79	13	0.164557	1	3utr	TMED1	ENST00000214869.7
chr19:11406570	-	46	5	0.108696	1	cds	RGL3	ENST00000380456.7
chr19:14480414	-	27	10	0.37037	1	cds	GIPC1	ENST00000393028.5
chr19:14566839	-	397	76	0.191436	1	cds	NDUFB7	ENST00000215565.3
chr19:18538229	-	222	31	0.13964	1	cds	FKBP8	ENST00000597960.7
chr19:36151711	-	47	7	0.148936	1	cds	COX7A1	ENST00000292907.8
chr19:45420326	-	34	5	0.147059	1	cds	ERCC1	ENST00000300853.7
chr19:55383848	-	104	73	0.701923	1	cds	TMEM238	ENST00000444469.4
chr19:58511664	-	349	189	0.541547	1	cds	SLC27A5	ENST00000263093.7
chr1:1342389	-	69	10	0.144928	1	cds	DVL1	ENST00000378891.9
chr1:6526816	-	24	8	0.333333	1	cds	NOL9	ENST00000377705.6
chr1:8020571	-	45	5	0.111111	1	intron	ERRFI1	ENST00000474874.5
chr1:11046998	-	144	17	0.118056	1	cds	MASP2	ENST00000400897.8
chr1:15492657	-	52	8	0.153846	1	3utr	CASP9	ENST00000546424.5
chr1:17407246	-	40	7	0.175	1	3utr	RCC2	ENST00000375436.9
chr1:19343531	-	31	5	0.16129	1	intron	CAPZB	ENST00000264202.8
chr1:20485523	-	72	21	0.291667	1	5utr	CAMK2N1	ENST00000375078.4
chr1:42766676	-	21	6	0.285714	1	cds	P3H1	ENST00000397054.7
chr1:43453698	-	47	9	0.191489	1	cds	HYI	ENST00000372425.8
chr1:119751380	-	45	5	0.111111	1	intron	HMGCS2	ENST00000369406.7
chr1:160997321	-	113	45	0.39823	1	3utr	F11R	ENST00000368026.11
chr1:212791655	-	21	5	0.238095	1	cds	NSL1	ENST00000366977.8
chr1:230707962	-	163	55	0.337423	1	intron	AGT	ENST00000366667.5
chr1:248850173	-	38	13	0.342105	1	3utr	ZNF692	ENST00000306601.8
chr20:4863570	-	39	5	0.128205	1	intron	SLC23A2	ENST00000379333.5
chr20:17635596	-	429	44	0.102564	1	cds	RRBP1	ENST00000610403.4
chr20:35003948	-	31	6	0.193548	1	intron	TRPC4AP	ENST00000451813.6
chr21:46151484	-	51	15	0.294118	1	intron	FTCD	ENST00000291670.9
chr22:19895557	-	34	5	0.147059	1	cds	TXNRD2	ENST00000400518.5
chr22:23767868	-	67	9	0.134328	1	cds	CHCHD10	ENST00000520222.1
chr22:36228990	-	40	6	0.15	1	intron	APOL2	ENST00000358502.10
chr22:37070633	-	107	28	0.261682	1	cds	TMPRSS6	ENST00000346753.8
chr22:50221361	-	38	11	0.289474	1	cds	TUBGCP6	ENST00000439308.6
chr2:21019779	-	266	33	0.12406	1	cds	APOB	ENST00000233242.5
chr2:21024995	-	535	130	0.242991	1	cds	APOB	ENST00000233242.5
chr2:46904392	-	24	7	0.291667	1	3utr	MCFD2	ENST00000444761.6
chr2:219219730	-	36	6	0.166667	1	3utr	AC068946.2	ENST00000446716.5
chr2:219542041	-	42	5	0.119048	1	cds	CHPF	ENST00000243776.11
chr2:241229433	-	54	14	0.259259	1	3utr	HDLBP	ENST00000391975.5
chr3:15051825	-	38	22	0.578947	1	3utr	MRPS25	ENST00000253686.7
chr3:46675059	-	28	7	0.25	1	intron	ALS2CL	ENST00000318962.9
chr3:48604272	-	118	18	0.152542	1	cds	UQCRC1	ENST00000203407.6
chr3:126112812	-	353	37	0.104816	1	cds	ALDH1L1	ENST00000273450.7
chr3:126129438	-	22	7	0.318182	1	intron	ALDH1L1	ENST00000455064.6
chr3:150546246	-	257	39	0.151751	1	5utr	SERP1	ENST00000239944.7
chr3:187737984	-	52	10	0.192308	1	intron	BCL6	ENST00000621333.4
chr3:195878264	-	32	5	0.15625	1	cds	TNK2	ENST00000673038.1
chr4:1172546	-	23	9	0.391304	1	5utr	SPON2	ENST00000290902.10
chr4:99072345	-	47	11	0.234043	1	3utr	ADH5	ENST00000296412.13
chr4:102806313	-	24	5	0.208333	1	intron	UBE2D3	ENST00000453744.7
chr4:185812257	-	37	5	0.135135	1	intron	SORBS2	ENST00000284776.11
chr5:1062769	-	27	6	0.222222	1	intron	SLC12A7	ENST00000264930.10
chr5:6599910	-	43	12	0.27907	1	3utr	NSUN2	ENST00000264670.11
chr5:138507106	-	34	8	0.235294	1	3utr	ETF1	ENST00000499810.6
chr5:149551001	-	31	6	0.193548	1	5utr	CSNK1A1	ENST00000261798.10
chr5:150403217	-	39	5	0.128205	1	cds	CD74	ENST00000009530.12
chr6:31644134	-	37	11	0.297297	1	cds	BAG6	ENST00000375976.8
chr6:31728502	-	43	6	0.139535	1	cds	DDAH2	ENST00000375787.6
chr6:34280149	-	41	5	0.121951	1	3utr	NUDT3	ENST00000607016.2
chr6:42964199	-	23	6	0.26087	1	3utr	PEX6	ENST00000304611.13
chr6:79202120	-	46	6	0.130435	1	cds	HMGN3	ENST00000620514.1
chr7:1477934	-	42	7	0.166667	1	cds	INTS1	ENST00000404767.8
chr7:25124023	-	230	26	0.113043	1	cds	CYCS	ENST00000305786.6
chr7:44074332	-	20	8	0.4	1	intron	POLM	ENST00000242248.10
chr7:44383698	-	43	5	0.116279	1	3utr	NUDCD3	ENST00000355451.8
chr7:50793333	-	20	5	0.25	1	5utr	GRB10	ENST00000335866.7
chr7:72948484	-	47	7	0.148936	1	noncoding	NSUN5P2	ENST00000602348.5
chr7:100070158	-	129	16	0.125	0.992248	3utr	ZNF3	ENST00000424697.5
chr7:100070166	-	123	15	0.12605	0.96748	3utr	ZNF3	ENST00000424697.5
chr7:100620974	-	527	123	0.233397	1	cds	TFR2	ENST00000223051.8
chr7:100627297	-	428	80	0.186916	1	cds	TFR2	ENST00000223051.8
chr7:100629269	-	159	73	0.459119	1	cds	TFR2	ENST00000223051.8
chr7:158829236	-	39	7	0.179487	1	cds	ESYT2	ENST00000251527.10
chr8:18529140	-	20	5	0.25	1	3utr	PSD3	ENST00000440756.4
chr8:27598128	-	246	120	0.487805	1	3utr	CLU	ENST00000316403.15
chr8:38468295	-	33	8	0.242424	1	5utr	FGFR1	ENST00000397091.9
chr8:38468317	-	36	6	0.166667	1	5utr	FGFR1	ENST00000397091.9
chr8:100721470	-	107	20	0.186916	1	cds	PABPC1	ENST00000318607.10
chr8:143576773	-	65	20	0.307692	1	cds	NAPRT	ENST00000449291.7
chr8:143596123	-	31	5	0.16129	1	intron	EEF1D	ENST00000419152.6
chr8:143915454	-	105	12	0.114286	1	3utr	PLEC	ENST00000345136.7
chr8:143923945	-	40	5	0.125	1	cds	PLEC	ENST00000345136.7
chr9:35813074	-	78	22	0.282051	1	cds	HINT2	ENST00000259667.6
chr9:69427855	-	22	5	0.227273	1	3utr	APBA1	ENST00000265381.7
chr9:72952962	-	47	5	0.106383	1	cds	ALDH1A1	ENST00000297785.8
chr9:104841790	-	20	5	0.25	1	intron	ABCA1	ENST00000374736.8
chr9:109449221	-	34	6	0.176471	1	5utr	PTPN3	ENST00000412145.5
chr9:120997697	-	157	33	0.210191	1	cds	C5	ENST00000223642.2
chr9:128260544	-	42	5	0.119048	1	cds	GOLGA2	ENST00000421699.6
chr9:129012245	-	29	6	0.206897	1	cds	SH3GLB2	ENST00000372564.7
chr9:129094972	-	61	8	0.131148	1	3utr	CRAT	ENST00000318080.7
chr9:133660880	-	29	6	0.206897	1	intergenic	--	--
chr9:133663309	-	80	18	0.225	1	intergenic	--	--
chr9:137479130	-	49	17	0.346939	1	cds	PNPLA7	ENST00000406427.6
chr10:94942355	+	55	8	0.145455	1	3utr	CYP2C9	ENST00000461906.1
chr10:99797007	+	27	19	0.703704	1	intron	ABCC2	ENST00000647814.1
chr10:133394269	+	60	13	0.216667	1	cds	MTG1	ENST00000317502.11
chr10:133528983	+	40	8	0.2	1	intron	CYP2E1	ENST00000463117.6
chr10:133528984	+	44	17	0.386364	1	intron	CYP2E1	ENST00000463117.6
chr10:133535259	+	112	13	0.116071	1	intron	CYP2E1	ENST00000463117.6
chr11:821028	+	37	6	0.166667	0.972973	intron	PNPLA2	ENST00000336615.9
chr11:14644882	+	28	6	0.214286	1	cds	PDE3B	ENST00000282096.9
chr11:45860971	+	45	5	0.111111	1	cds	CRY2	ENST00000417225.6
chr11:46725886	+	788	90	0.114213	1	cds	F2	ENST00000311907.9
chr11:57601401	+	75	8	0.106667	1	intron	SERPING1	ENST00000278407.8
chr11:63758891	+	59	15	0.254237	1	3utr	RTN3	ENST00000341307.6
chr11:67608110	+	35	5	0.142857	1	intron	NDUFV1	ENST00000647561.1
chr11:72829427	+	57	12	0.210526	1	3utr	ATG16L2	ENST00000321297.10
chr11:75205892	+	94	10	0.106383	1	3utr	SLCO2B1	ENST00000289575.10
chr11:112215747	+	98	22	0.231579	0.969388	intron	BCO2	ENST00000357685.10
chr12:6820496	+	39	5	0.128205	1	3utr	CD4	ENST00000011653.9
chr12:7070674	+	720	222	0.308333	1	3utr	C1S	ENST00000406697.5
chr12:53039654	+	159	29	0.18239	1	cds	EIF4B	ENST00000262056.13
chr12:53505256	+	34	10	0.294118	1	cds	TARBP2	ENST00000456234.6
chr12:109267745	+	194	29	0.149485	1	3utr	ACACB	ENST00000338432.11
chr12:109267912	+	103	17	0.165049	1	3utr	ACACB	ENST00000338432.11
chr12:132508341	+	91	10	0.10989	1	cds	FBRSL1	ENST00000434748.2
chr13:97382489	+	34	5	0.147059	1	intron	MBNL2	ENST00000397601.5
chr14:23560614	+	34	5	0.147059	1	noncoding	ZFHX2-AS1	ENST00000553985.1
chr14:23953853	+	50	11	0.22	1	cds	DHRS4	ENST00000558263.5
chr14:55616579	+	49	7	0.142857	1	cds	KTN1	ENST00000395314.8
chr14:89417751	+	29	7	0.241379	1	noncoding	FOXN3-AS1	ENST00000555562.1
chr14:100829762	+	53	38	0.716981	1	noncoding	MEG3	ENST00000648456.1
chr14:102930710	+	34	7	0.205882	1	3utr	AMN	ENST00000299155.9
chr14:103699335	+	29	5	0.172414	1	intron	KLC1	ENST00000348520.10
chr14:104098923	+	122	82	0.672131	1	cds	ASPG	ENST00000546892.6
chr14:104100459	+	77	10	0.12987	1	intron	ASPG	ENST00000546892.6
chr14:104894763	+	45	7	0.155556	1	cds	CEP170B	ENST00000414716.8
chr15:40767410	+	104	17	0.163462	1	3utr	GCHFR	ENST00000260447.6
chr15:45068938	+	216	25	0.115741	1	cds	SORD	ENST00000267814.14
chr15:74630018	+	25	6	0.24	1	3utr	CLK3	ENST00000345005.8
chr15:90882311	+	281	238	0.846975	1	3utr	FURIN	ENST00000268171.8
chr15:90890263	+	50	11	0.22	1	cds	FES	ENST00000414248.6
chr16:20427793	+	115	13	0.113043	1	cds	ACSM5	ENST00000331849.8
chr16:29968112	+	107	29	0.271028	1	cds	TMEM219	ENST00000414689.6
chr16:30950397	+	36	6	0.166667	1	intron	ORAI3	ENST00000318663.5
chr16:48352517	+	112	26	0.232143	1	3utr	LONP2	ENST00000285737.9
chr16:88861068	+	35	5	0.142857	1	3utr	TRAPPC2L	ENST00000564365.5
chr16:89553804	+	62	35	0.564516	1	cds	SPG7	ENST00000647079.1
chr17:4790009	+	47	9	0.191489	1	cds	GLTPD2	ENST00000331264.8
chr17:9729474	+	35	5	0.142857	1	3utr	USP43	ENST00000285199.12
chr17:29567345	+	36	7	0.194444	1	intron	ABHD15-AS1	ENST00000581474.1
chr17:39980912	+	54	9	0.166667	1	5utr	PSMD3	ENST00000264639.9
chr17:40122463	+	36	6	0.166667	1	5utr	MSL1	ENST00000398532.9
chr17:42872500	+	32	5	0.15625	1	noncoding	AOC4P	ENST00000566825.5
chr17:47974726	+	61	30	0.491803	1	intron	AC018521.1	ENST00000641877.1
chr17:50551110	+	43	19	0.44186	1	cds	SPATA20	ENST00000619622.4
chr17:51166485	+	93	15	0.16129	1	5utr	NME2	ENST00000512737.5
chr17:75595441	+	65	57	0.876923	1	intron	MYO15B	ENST00000610510.4
chr17:79086571	+	28	6	0.214286	1	3utr	ENGASE	ENST00000579016.5
chr17:82439944	+	27	16	0.592593	1	intron	HEXD	ENST00000337014.10
chr18:31598686	+	449	86	0.191537	1	3utr	TTR	ENST00000649620.1
chr18:58085477	+	26	6	0.230769	1	intron	NEDD4L	ENST00000400345.8
chr19:1393386	+	31	5	0.16129	1	cds	NDUFS7	ENST00000546283.5
chr19:1393465	+	25	21	0.84	1	3utr	NDUFS7	ENST00000546283.5
chr19:1497279	+	142	91	0.640845	1	3utr	REEP6	ENST00000233596.8
chr19:5905026	+	30	7	0.233333	1	cds	AC104532.1	ENST00000588891.1
chr19:6466986	+	31	7	0.225806	1	cds	CRB3	ENST00000356762.7
chr19:7631560	+	432	93	0.215278	1	3utr	PET100	ENST00000594797.6
chr19:11132735	+	63	8	0.142857	0.888889	intergenic	--	--
chr19:12896017	+	63	17	0.269841	1	cds	GCDH	ENST00000591470.5
chr19:15645630	+	29	22	0.758621	1	intron	CYP4F3	ENST00000221307.13
chr19:17581639	+	20	7	0.35	1	3utr	COLGALT1	ENST00000252599.9
chr19:40367744	+	28	12	0.428571	1	cds	PLD3	ENST00000409419.5
chr19:44871926	+	46	33	0.717391	1	cds	NECTIN2	ENST00000252485.8
chr19:48922459	+	278	31	0.111511	1	3utr	NUCB1	ENST00000407032.5
chr19:49102999	+	22	5	0.227273	1	intron	SNRNP70	ENST00000221448.9
chr1:11975276	+	154	20	0.12987	1	3utr	PLOD1	ENST00000196061.5
chr1:12191776	+	54	6	0.111111	1	cds	TNFRSF1B	ENST00000376259.7
chr1:16396655	+	30	17	0.566667	1	3utr	SZRD1	ENST00000401089.3
chr1:20650539	+	115	15	0.130435	1	cds	PINK1	ENST00000321556.5
chr1:28497919	+	31	5	0.16129	1	3utr	PHACTR4	ENST00000373839.8
chr1:43623199	+	24	5	0.208333	1	3utr	PTPRF	ENST00000359947.9
chr1:109100508	+	275	174	0.632727	1	noncoding	SCARNA2	ENST00000458748.1
chr1:196700653	+	35	5	0.142857	1	intron	CFH	ENST00000630130.2
chr1:196921448	+	62	7	0.112903	1	intergenic	--	--
chr20:38351578	+	36	6	0.166667	1	intron	LBP	ENST00000217407.3
chr20:38355229	+	35	6	0.171429	1	intron	LBP	ENST00000217407.3
chr20:45367179	+	42	5	0.119048	1	3utr	SYS1	ENST00000372727.5
chr20:62945124	+	163	31	0.190184	1	3utr	GID8	ENST00000266069.5
chr20:63521323	+	50	9	0.18	1	cds	PPDPF	ENST00000370179.8
chr20:63738822	+	135	31	0.22963	1	cds	LIME1	ENST00000309546.8
chr20:63738925	+	87	20	0.229885	1	3utr	AL121845.3	ENST00000490623.3
chr21:8218319	+	36	33	0.916667	1	intron	FP671120.4	ENST00000623664.1
chr21:25362257	+	45	5	0.111111	1	noncoding	RPL13AP7	ENST00000425147.1
chr21:38912287	+	29	6	0.206897	1	intergenic	--	--
chr21:42912904	+	41	8	0.2	0.97561	3utr	NDUFV3	ENST00000340344.4
chr21:45477439	+	167	41	0.245509	1	cds	COL18A1	ENST00000651438.1
chr21:45512971	+	71	10	0.140845	1	3utr	COL18A1	ENST00000651438.1
chr21:46326438	+	38	6	0.157895	1	cds	PCNT	ENST00000359568.10
chr21:46411387	+	23	7	0.304348	1	cds	PCNT	ENST00000359568.10
chr22:22895477	+	52	7	0.134615	1	cds	IGLL5	ENST00000532223.2
chr22:43506450	+	27	9	0.333333	1	3utr	MPPED1	ENST00000417669.6
chr22:46355849	+	24	6	0.25	1	intron	TRMU	ENST00000645190.1
chr22:46678022	+	510	95	0.186275	1	3utr	GRAMD4	ENST00000406902.6
chr22:50343477	+	20	8	0.4	1	5utr	PPP6R2	ENST00000359139.7
chr2:27096040	+	35	9	0.257143	1	intron	KHK	ENST00000260599.10
chr2:54645770	+	35	6	0.171429	1	intron	SPTBN1	ENST00000615901.4
chr2:61185515	+	171	23	0.134503	1	noncoding	AHSA2P	ENST00000357022.6
chr2:201166632	+	32	5	0.15625	1	3utr	CFLAR	ENST00000309955.8
chr2:218346196	+	78	20	0.25641	1	3utr	PNKD	ENST00000273077.9
chr3:10153289	+	62	9	0.147541	0.983871	intergenic	--	--
chr3:39408706	+	327	219	0.669725	1	cds	RPSA	ENST00000301821.11
chr3:52293210	+	138	15	0.108696	1	3utr	GLYCTK	ENST00000436784.7
chr3:133573922	+	124	23	0.185484	1	5utr	CDV3	ENST00000264993.7
chr3:133762151	+	34	5	0.147059	1	noncoding	AC080128.1	ENST00000474389.1
chr3:149224423	+	48	5	0.104167	1	intron	AC093001.2	ENST00000663884.1
chr3:184380032	+	57	8	0.140351	1	intergenic	--	--
chr4:523764	+	23	5	0.217391	1	cds	PIGG	ENST00000453061.7
chr4:1023839	+	31	10	0.322581	1	cds	FGFRL1	ENST00000398484.6
chr4:94664673	+	44	5	0.113636	1	3utr	PDLIM5	ENST00000542407.5
chr5:272765	+	65	10	0.153846	1	cds	PDCD6	ENST00000618970.4
chr5:40979862	+	462	244	0.528139	1	cds	C7	ENST00000313164.10
chr5:52956207	+	37	5	0.135135	1	3utr	ITGA1	ENST00000282588.7
chr5:71626689	+	51	7	0.137255	1	cds	MCCC2	ENST00000509358.6
chr5:77582499	+	47	5	0.106383	1	noncoding	RPL7P23	ENST00000493874.1
chr5:95794873	+	41	10	0.25	0.97561	3utr	RHOBTB3	ENST00000379982.8
chr5:177097802	+	109	13	0.119266	1	3utr	FGFR4	ENST00000393648.6
chr5:181059357	+	40	5	0.125	1	cds	BTNL9	ENST00000327705.14
chr6:31946385	+	262	54	0.206107	1	cds	AL645922.1	ENST00000456570.5
chr6:53065606	+	25	5	0.2	1	5utr	FBXO9	ENST00000323557.11
chr6:80342664	+	25	6	0.24	1	intron	BCKDHB	ENST00000356489.9
chr7:886021	+	35	5	0.142857	1	5utr	GET4	ENST00000407192.5
chr7:30922156	+	25	7	0.28	1	cds	AC004691.2	ENST00000509504.2
chr7:35890674	+	41	6	0.146341	1	cds	SEPTIN7	ENST00000399034.7
chr7:44059576	+	75	14	0.186667	1	cds	DBNL	ENST00000448521.5
chr7:74657877	+	36	6	0.166667	1	5utr	GTF2I	ENST00000573035.5
chr7:75416601	+	71	19	0.267606	1	noncoding	NSUN5P1	ENST00000457988.5
chr7:76064815	+	163	21	0.128834	1	cds	MDH2	ENST00000443006.5
chr7:100567256	+	48	5	0.104167	1	3utr	AGFG2	ENST00000300176.9
chr7:100607991	+	318	46	0.144654	1	cds	PCOLCE	ENST00000223061.6
chr7:104669447	+	27	10	0.37037	1	noncoding	EIF4BP6	ENST00000431936.1
chr7:149880292	+	38	9	0.236842	1	3utr	ATP6V0E2	ENST00000611515.4
chr7:150803655	+	52	18	0.346154	1	cds	TMEM176A	ENST00000484928.5
chr7:155003665	+	21	8	0.380952	1	noncoding	PAXIP1-AS1	ENST00000608317.1
chr8:22103348	+	40	5	0.125	1	3utr	FAM160B2	ENST00000289921.8
chr8:22409871	+	150	21	0.14	1	intron	SLC39A14	ENST00000359741.9
chr8:30558716	+	66	16	0.242424	1	intron	RBPMS	ENST00000320203.8
chr8:66457073	+	54	8	0.148148	1	cds	ADHFE1	ENST00000415254.5
chr8:143561794	+	29	6	0.206897	1	cds	GSDMD	ENST00000526406.5
chr8:144085349	+	44	6	0.136364	1	cds	GPAA1	ENST00000355091.9
chr9:97599760	+	55	7	0.127273	1	3utr	TMOD1	ENST00000395211.6
chr9:127819664	+	28	5	0.178571	1	intron	AL162586.1	ENST00000439298.5
chr9:129503592	+	87	12	0.137931	1	noncoding	LINC00963	ENST00000654822.1
chr9:129505449	+	33	8	0.242424	1	noncoding	LINC00963	ENST00000419300.3
chr9:136954223	+	33	18	0.545455	1	cds	LCN12	ENST00000371633.8
chr9:137109012	+	40	10	0.25	1	3utr	MAN1B1	ENST00000371589.9
chr9:137272216	+	29	6	0.206897	1	cds	NELFB	ENST00000343053.5
chr9:137429279	+	24	8	0.333333	1	cds	NOXA1	ENST00000341349.6
chr9:137835432	+	38	12	0.315789	1	3utr	EHMT1	ENST00000460843.6
chrM:1486	+	7141	1599	0.223918	1	noncoding	MT-RNR1	ENST00000389680.2
chrM:1488	+	7142	5947	0.83268	1	noncoding	MT-RNR1	ENST00000389680.2
chrX:24077265	+	32	10	0.3125	1	3utr	EIF2S3	ENST00000253039.9
chrX:53082509	+	76	11	0.144737	1	cds	TSPYL2	ENST00000375442.8
chrX:129591923	+	39	5	0.128205	1	3utr	OCRL	ENST00000371113.9

## Sheet: LN229_EV
m5C site	Strand	Read Coverage	Unconverted C	Methylation level	C/T coverage	Region	Gene	Transcript
chr1:1046450	+	35.5	5.5	0.15493	1	cds	AGRN	ENST00000379370.7
chr1:1048884	+	43.3333	9.33333	0.215385	1	cds	AGRN	ENST00000379370.7
chr1:109100508	+	5816.33	2330.67	0.400711	0.99978	noncoding	SCARNA2	ENST00000458748.1
chr1:11926003	-	22	5	0.227273	1	cds	KIAA2013	ENST00000376572.8
chr1:11975276	+	42	6	0.142857	1	3utr	PLOD1	ENST00000196061.5
chr1:119919488	-	54	9	0.166667	0.990566	cds	NOTCH2	ENST00000256646.7
chr1:154951915	-	51	6	0.117647	1	cds	PBXIP1	ENST00000368463.8
chr1:154953738	-	48	5	0.104167	1	5utr	PBXIP1	ENST00000368463.8
chr1:155057682	+	146.333	59	0.403189	1	cds	ADAM15	ENST00000355956.6
chr1:155205121	-	25.3333	4	0.157895	1	cds	THBS3	ENST00000368378.7
chr1:156670648	-	30	8	0.266667	1	cds	NES	ENST00000368223.4
chr1:156743366	-	49	16.3333	0.333333	1	3utr	HDGF	ENST00000357325.10
chr1:162755230	+	36	6	0.166667	1	cds	DDR2	ENST00000446985.6
chr1:17407246	-	102	17.6667	0.173203	1	3utr	RCC2	ENST00000375436.9
chr1:180154981	+	85.3333	13	0.152344	1	cds	QSOX1	ENST00000367602.8
chr1:180190493	+	47	7	0.148936	1	cds	QSOX1	ENST00000367602.8
chr1:183117338	+	312.333	42	0.134472	1	cds	LAMC1	ENST00000258341.5
chr1:186120051	+	73	9	0.123288	1	cds	HMCN1	ENST00000271588.9
chr1:186153757	+	60.3333	18.6667	0.309392	1	cds	HMCN1	ENST00000271588.9
chr1:186166199	+	63	15	0.238095	1	cds	HMCN1	ENST00000271588.9
chr1:19306126	-	52	6	0.115385	1	cds	AKR7A2	ENST00000235835.7
chr1:19311960	-	61	9	0.147541	1	cds	AKR7A2	ENST00000235835.7
chr1:204536151	+	21	11	0.52381	1	intron	MDM4	ENST00000614459.4
chr1:204536157	+	20	11	0.55	1	intron	MDM4	ENST00000614459.4
chr1:20652451	-	113.5	14	0.123348	1	cds	DDOST	ENST00000415136.6
chr1:206733544	+	28	5	0.178571	1	3utr	MAPKAPK2	ENST00000367103.3
chr1:21848006	-	141	15	0.106383	1	cds	HSPG2	ENST00000374695.8
chr1:21885149	-	316	45.3333	0.14346	1	cds	HSPG2	ENST00000374695.8
chr1:21887481	-	257.333	59.6667	0.231865	1	cds	HSPG2	ENST00000374695.8
chr1:21887482	-	252.333	87.3333	0.346103	1	cds	HSPG2	ENST00000374695.8
chr1:228275902	+	30.3333	4.66667	0.153846	1	cds	OBSCN	ENST00000284548.16
chr1:236065042	-	52	9	0.173077	1	cds	NID1	ENST00000264187.7
chr1:248848474	+	54	6	0.111111	1	cds	ZNF672	ENST00000306562.8
chr1:248850173	-	22	9	0.409091	1	3utr	ZNF692	ENST00000306601.8
chr1:29154719	-	43	5	0.116279	1	cds	SRSF4	ENST00000373795.7
chr1:31665593	-	49	5	0.102041	1	cds	COL16A1	ENST00000373672.8
chr1:32336019	-	182	20	0.10989	1	cds	MARCKSL1	ENST00000329421.8
chr1:35565373	+	41.6667	15.3333	0.368	1	cds	NCDN	ENST00000373253.7
chr1:38991487	+	45	5	0.111111	1	cds	AKIRIN1	ENST00000432648.8
chr1:39285706	+	76.5	8	0.104575	1	cds	MACF1	ENST00000567887.5
chr1:42766676	-	78.3333	41.3333	0.52766	1	cds	P3H1	ENST00000397054.7
chr1:43591170	+	32.3333	6.33333	0.195876	1	cds	PTPRF	ENST00000359947.9
chr1:43591277	+	41	5	0.121951	1	cds	PTPRF	ENST00000359947.9
chr1:58783229	-	32	18	0.5625	1	5utr	JUN	ENST00000371222.4
chr1:58783232	-	40	21	0.525	1	5utr	JUN	ENST00000371222.4
chr1:58783234	-	39	23	0.589744	1	5utr	JUN	ENST00000371222.4
chr1:6221386	-	29.5	4	0.135593	1	3utr	ICMT	ENST00000343813.10
chr10:133394269	+	28.5	3.5	0.122807	1	cds	MTG1	ENST00000317502.11
chr10:32056117	-	100	11	0.11	1	5utr	KIF5B	ENST00000302418.5
chr10:96750725	+	34.5	7.5	0.217391	1	noncoding	RPL13AP5	ENST00000439189.1
chr10:97498275	-	64.3333	33	0.512953	1	cds	MMS19	ENST00000438925.7
chr11:117209029	-	25.5	6	0.235294	1	cds	PCSK7	ENST00000320934.8
chr11:119309811	-	44	16.6667	0.378788	1	3utr	MCAM	ENST00000264036.6
chr11:12674572	+	20.5	4	0.195122	1	5utr	TEAD1	ENST00000527636.6
chr11:12674578	+	22	6	0.272727	1	5utr	TEAD1	ENST00000527636.6
chr11:134224897	+	33	9	0.272727	1	5utr	VPS26B	ENST00000281187.10
chr11:1753180	-	68	9	0.132353	1	3utr	CTSD	ENST00000236671.7
chr11:1759550	-	73.3333	27.3333	0.372727	1	cds	AC068580.4	ENST00000636615.1
chr11:2685851	-	46	6.5	0.141304	1	noncoding	KCNQ1OT1	ENST00000597346.1
chr11:32091254	+	24	6	0.25	1	cds	RCN1	ENST00000054950.3
chr11:379517	+	29	3.5	0.12069	1	cds	B4GALNT4	ENST00000329962.11
chr11:379520	+	32.5	4	0.123077	1	cds	B4GALNT4	ENST00000329962.11
chr11:61866671	+	23	8.33333	0.362319	1	3utr	FADS2	ENST00000257261.10
chr11:62526181	-	38	6	0.157895	1	cds	AHNAK	ENST00000378024.9
chr11:63758891	+	32.6667	12.6667	0.387755	1	3utr	RTN3	ENST00000341307.6
chr11:65187296	+	40	5	0.125	1	cds	CAPN1	ENST00000533820.5
chr11:65425307	+	80.5	9	0.111801	1	noncoding	NEAT1	ENST00000499732.3
chr11:65539224	-	254	117	0.46063	0.998881	cds	LTBP3	ENST00000322147.8
chr11:65547472	-	159	42	0.264151	1	cds	LTBP3	ENST00000322147.8
chr11:65554215	-	26	10	0.384615	1	cds	LTBP3	ENST00000322147.8
chr11:65780107	-	32	7	0.21875	1	cds	AP5B1	ENST00000532090.3
chr11:6630318	-	32	5	0.15625	1	cds	DCHS1	ENST00000299441.5
chr11:66868899	-	84	19.6667	0.234127	1	cds	PC	ENST00000529047.6
chr11:67432774	+	32.6667	7.66667	0.234694	1	cds	RPS6KB2	ENST00000312629.10
chr11:68348135	+	99.3333	13.3333	0.134228	1	cds	LRP5	ENST00000294304.12
chr11:73308896	+	49.5	5	0.10101	1	cds	ARHGEF17	ENST00000263674.4
chr11:73308897	+	50	5	0.1	1	cds	ARHGEF17	ENST00000263674.4
chr11:75404677	+	1867	451.333	0.241743	0.999412	cds	RPS3	ENST00000531188.6
chr11:764334	+	71	9	0.126761	1	cds	TALDO1	ENST00000528097.5
chr12:111692743	+	27.3333	3.66667	0.134146	1	cds	ACAD10	ENST00000549590.5
chr12:118376702	+	22	8	0.363636	1	cds	SUDS3	ENST00000543473.2
chr12:120144337	-	64	11.3333	0.177083	1	cds	GCN1	ENST00000300648.7
chr12:120198585	-	912	102	0.111842	1	cds	RPLP0	ENST00000551150.5
chr12:120198682	-	595.667	72	0.120873	0.999514	cds	RPLP0	ENST00000551150.5
chr12:120199189	-	177	24	0.135593	1	cds	RPLP0	ENST00000551150.5
chr12:123661546	+	20	5	0.25	1	3utr	GTF2H3	ENST00000618160.4
chr12:132508341	+	29	5	0.172414	1	cds	FBRSL1	ENST00000434748.2
chr12:132661559	-	35	5	0.142857	1	cds	POLE	ENST00000320574.9
chr12:48137807	+	87	10	0.114943	0.988506	cds	PFKM	ENST00000550345.6
chr12:56128419	+	41	5	0.121951	1	cds	ESYT1	ENST00000394048.9
chr12:56645912	-	129	17	0.131783	0.992248	cds	ATP5F1B	ENST00000262030.8
chr12:57233581	+	78.5	13.5	0.171975	1	cds	SHMT2	ENST00000557487.5
chr12:6944528	+	241	31	0.128631	1	cds	C12orf57	ENST00000544681.1
chr12:7089611	-	75	12	0.16	1	cds	C1R	ENST00000647956.2
chr12:76559476	-	24	10.5	0.4375	1	5utr	OSBPL8	ENST00000393249.6
chr12:9072658	-	106.667	28.6667	0.26875	0.996942	cds	A2M	ENST00000318602.11
chr12:98549052	+	50	5	0.1	1	3utr	TMPO	ENST00000556029.5
chr13:110174661	-	41	12	0.292683	1	cds	COL4A1	ENST00000375820.10
chr13:110508153	+	66	8	0.121212	1	cds	COL4A2	ENST00000360467.7
chr13:110914890	-	40.6667	7.66667	0.188525	1	cds	ANKRD10	ENST00000267339.6
chr13:54440878	-	37	4.33333	0.117117	1	noncoding	RPL13AP25	ENST00000484130.1
chr13:98395326	+	25	3.33333	0.133333	1	cds	FARP1	ENST00000595437.5
chr14:102015990	+	37.6667	5.33333	0.141593	1	cds	DYNC1H1	ENST00000360184.10
chr14:102348513	-	25	5.5	0.22	1	3utr	CINP	ENST00000216756.11
chr14:102507560	-	51	7	0.137255	1	cds	ANKRD9	ENST00000286918.9
chr14:103385551	+	28.5	3	0.105263	1	5utr	MARK3	ENST00000440884.7
chr14:104795526	-	24.5	3.5	0.142857	1	5utr	AKT1	ENST00000407796.6
chr14:20343234	-	5790.67	3023.33	0.522105	0.999658	noncoding	AL355075.4	ENST00000554988.1
chr14:23346869	-	28.6667	15	0.523256	1	cds	SLC22A17	ENST00000354772.8
chr14:24216985	-	30	6	0.2	1	3utr	NEDD8	ENST00000250495.10
chr14:31207110	-	25.6667	5	0.194805	1	5utr	HECTD1	ENST00000399332.6
chr14:49586019	-	1251.33	417.667	0.333777	1	cds	RPS29	ENST00000396020.7
chr14:49819625	-	22	6	0.272727	0.909091	intron	NEMF	ENST00000298310.10
chr14:49829820	-	100	14	0.14	0.96	intron	NEMF	ENST00000298310.10
chr14:52068019	-	31.3333	6	0.191489	1	cds	NID2	ENST00000617139.4
chr14:94612445	+	827.5	119	0.143807	0.999335	5utr	SERPINA3	ENST00000393078.4
chr14:95475786	-	27	5	0.185185	1	cds	SYNE3	ENST00000557275.5
chr15:73684333	+	30	5	0.166667	1	5utr	CD276	ENST00000537340.6
chr15:74458714	-	59	11.5	0.194915	1	cds	UBL7	ENST00000567435.5
chr15:75675386	-	124	13	0.104839	1	3utr	CSPG4	ENST00000308508.5
chr15:75675391	-	125.667	15.6667	0.124668	1	3utr	CSPG4	ENST00000308508.5
chr15:75675392	-	117.333	15.3333	0.130682	1	3utr	CSPG4	ENST00000308508.5
chr15:89326944	-	28	5	0.178571	1	cds	POLG	ENST00000268124.10
chr15:90882311	+	26	20.5	0.788462	1	3utr	FURIN	ENST00000268171.8
chr15:98648774	+	77.6667	12.3333	0.158798	1	5utr	IGF1R	ENST00000650285.1
chr15:98648776	+	56.5	15.5	0.274336	1	5utr	IGF1R	ENST00000650285.1
chr15:98742984	+	20	5	0.25	1	intron	IGF1R	ENST00000650285.1
chr16:1445764	-	21.5	4.5	0.209302	1	3utr	CLCN7	ENST00000382745.9
chr16:2010420	+	23	6	0.26087	1	intergenic	--	--
chr16:2175896	+	51	16.6667	0.326797	1	cds	TRAF7	ENST00000326181.11
chr16:2176359	+	45.6667	8.66667	0.189781	1	cds	TRAF7	ENST00000326181.11
chr16:2456714	+	25.5	3.5	0.137255	1	cds	CCNF	ENST00000397066.9
chr16:27461530	-	28.5	4	0.140351	1	cds	GTF3C1	ENST00000561623.5
chr16:29885649	-	33.3333	14	0.42	1	cds	SEZ6L2	ENST00000346932.9
chr16:29885735	-	54	7	0.12963	1	cds	SEZ6L2	ENST00000346932.9
chr16:29968112	+	30	9.66667	0.322222	1	cds	TMEM219	ENST00000414689.6
chr16:58026201	+	24	6	0.25	1	5utr	MMP15	ENST00000219271.4
chr16:88655363	-	30	9	0.3	1	cds	MVD	ENST00000301012.8
chr16:88810479	-	99	11	0.111111	1	cds	APRT	ENST00000378364.8
chr16:89467878	-	20	8	0.4	1	intron	ANKRD11	ENST00000378330.7
chr16:89490462	-	23	4	0.173913	1	5utr	ANKRD11	ENST00000301030.10
chr16:89553804	+	29	7.66667	0.264368	1	cds	SPG7	ENST00000647079.1
chr16:89904916	+	21	7	0.333333	1	intron	TCF25	ENST00000263347.11
chr16:89934851	+	89	9	0.101124	1	cds	AC092143.1	ENST00000556922.1
chr16:976835	-	21.5	4.5	0.209302	0.978261	noncoding	AC009041.2	ENST00000568394.1
chr17:10697299	-	36.3333	9.33333	0.256881	1	cds	SCO1	ENST00000255390.10
chr17:12996607	-	29	14	0.482759	1	cds	ELAC2	ENST00000338034.9
chr17:17187365	+	25	6	0.24	1	3utr	MPRIP	ENST00000651222.1
chr17:18184321	+	57	6	0.105263	1	cds	ALKBH5	ENST00000399138.5
chr17:18184324	+	57	6	0.105263	1	cds	ALKBH5	ENST00000399138.5
chr17:18184325	+	62	7	0.112903	1	cds	ALKBH5	ENST00000399138.5
chr17:21002702	-	67	12.5	0.186567	1	3utr	USP22	ENST00000261497.9
chr17:21297466	+	53.6667	16.6667	0.310559	0.994536	intron	MAP2K3	ENST00000342679.9
chr17:36989364	+	26	7	0.269231	1	cds	AATF	ENST00000619387.5
chr17:38799396	-	24	3	0.125	1	cds	PIP4K2B	ENST00000619039.4
chr17:39980912	+	55.3333	9.33333	0.168675	1	5utr	PSMD3	ENST00000264639.9
chr17:41821810	+	236	42	0.177966	0.998485	cds	FKBP10	ENST00000321562.8
chr17:41822452	+	37	10	0.27027	1	3utr	FKBP10	ENST00000321562.8
chr17:41973629	+	116.333	13	0.111748	0.996732	cds	CNP	ENST00000393892.8
chr17:42192727	-	24	5	0.208333	1	cds	GHDC	ENST00000593209.5
chr17:42192733	-	22	5	0.227273	1	cds	GHDC	ENST00000593209.5
chr17:47974726	+	26.3333	12.6667	0.481013	1	intron	AC018521.1	ENST00000641877.1
chr17:50551110	+	63	20.6667	0.328042	1	cds	SPATA20	ENST00000619622.4
chr17:62689599	+	49	24.3333	0.496599	1	cds	MRC2	ENST00000303375.10
chr17:62692371	+	91.3333	22.3333	0.244526	0.996795	cds	MRC2	ENST00000303375.10
chr17:68427148	-	29.5	5	0.169492	1	cds	WIPI1	ENST00000262139.10
chr17:72532381	-	52.5	7.5	0.142857	1	intron	LINC00511	ENST00000648403.1
chr17:72563738	-	39	7	0.179487	1	intron	LINC00511	ENST00000648403.1
chr17:73284827	-	48	6	0.125	1	3utr	CDC42EP4	ENST00000335793.4
chr17:75777945	-	64.3333	18.6667	0.290155	0.996337	3utr	H3F3B	ENST00000254810.8
chr17:75847929	-	55	6	0.109091	1	cds	WBP2	ENST00000254806.8
chr17:75913736	-	20	7	0.35	1	cds	FBF1	ENST00000586717.5
chr17:79938649	-	49	7	0.142857	1	3utr	TBC1D16	ENST00000340848.11
chr17:80050089	+	22.3333	4.66667	0.208955	1	cds	CCDC40	ENST00000374877.7
chr17:80105843	+	103	13	0.126214	1	cds	GAA	ENST00000302262.8
chr17:81001380	+	20	5	0.25	1	intergenic	--	--
chr17:81195426	-	37	5	0.135135	1	intron	CEP131	ENST00000374782.7
chr17:81596163	-	84	11	0.130952	1	cds	NPLOC4	ENST00000331134.11
chr17:81857396	-	31	6	0.193548	1	intron	P4HB	ENST00000331483.9
chr17:81935095	-	56	6	0.107143	1	cds	PYCR1	ENST00000337943.9
chr17:82087211	-	222	23	0.103604	1	cds	FASN	ENST00000306749.4
chr17:82090099	-	171	22	0.128655	1	intron	FASN	ENST00000306749.4
chr18:59345934	-	74.6667	14.6667	0.196429	1	cds	LMAN1	ENST00000251047.6
chr18:79697896	+	49	7	0.142857	1	cds	CTDP1	ENST00000613122.4
chr19:1235222	-	22	5	0.227273	1	intron	CBARP	ENST00000590083.5
chr19:1235266	-	23.5	5	0.212766	1	intron	CBARP	ENST00000590083.5
chr19:12647483	-	54	6	0.111111	1	cds	AC010422.3	ENST00000597692.1
chr19:14480414	-	49.3333	13.3333	0.27027	1	cds	GIPC1	ENST00000393028.5
chr19:14566839	-	131	46.6667	0.356234	1	cds	NDUFB7	ENST00000215565.3
chr19:15425616	-	22	5	0.227273	1	cds	WIZ	ENST00000263381.11
chr19:17581639	+	30	5	0.166667	1	3utr	COLGALT1	ENST00000252599.9
chr19:18435778	-	64	10	0.15625	1	cds	ISYNA1	ENST00000338128.13
chr19:18568621	+	27.6667	4.66667	0.168675	1	cds	KXD1	ENST00000540691.5
chr19:19356030	+	27.5	3	0.109091	1	3utr	MAU2	ENST00000262815.13
chr19:23827395	+	36	18.6667	0.518519	1	noncoding	RPSAP58	ENST00000484897.3
chr19:3062234	-	86	11	0.127907	1	5utr	TLE5	ENST00000327141.8
chr19:3541886	-	50	5	0.1	1	intergenic	--	--
chr19:3552738	-	24.5	3.5	0.142857	1	intron	MFSD12	ENST00000355415.7
chr19:38705823	+	20	10	0.5	1	intron	ACTN4	ENST00000252699.7
chr19:38725256	+	22	3.5	0.159091	1	intron	ACTN4	ENST00000252699.7
chr19:40367744	+	102.667	59	0.574675	1	cds	PLD3	ENST00000409419.5
chr19:40705367	-	28.6667	8	0.27907	1	cds	COQ8B	ENST00000324464.8
chr19:41438309	-	27.5	5.5	0.2	1	cds	DMAC2	ENST00000438807.7
chr19:42337107	+	37.3333	15	0.401786	1	cds	MEGF8	ENST00000334370.8
chr19:44871926	+	33.3333	27.6667	0.83	1	cds	NECTIN2	ENST00000252485.8
chr19:49491460	+	263.5	32.5	0.12334	1	cds	RPL13A	ENST00000621674.4
chr19:54192316	+	37.5	4	0.106667	1	cds	TSEN34	ENST00000302937.8
chr19:5711915	-	38	7	0.184211	1	cds	LONP1	ENST00000360614.8
chr19:5711920	-	35	5	0.142857	1	cds	LONP1	ENST00000360614.8
chr19:57280710	+	110	11	0.1	1	5utr	ZNF460	ENST00000360338.4
chr19:57302178	+	29.6667	10.6667	0.359551	1	intergenic	--	--
chr19:58549491	+	104	14	0.134615	1	cds	TRIM28	ENST00000253024.10
chr19:6586254	-	32	6	0.1875	1	cds	CD70	ENST00000423145.7
chr19:6713265	-	24	5	0.208333	1	cds	C3	ENST00000245907.11
chr19:7555275	+	30	11	0.366667	1	cds	PNPLA6	ENST00000221249.10
chr2:100820827	+	26.5	3.5	0.132075	1	intron	NPAS2	ENST00000335681.10
chr2:113246811	+	25.5	12.5	0.490196	1	intron	PAX8-AS1	ENST00000623306.3
chr2:119372426	+	46.5	6.5	0.139785	1	3utr	DBI	ENST00000355857.7
chr2:1649290	-	99	52	0.525253	1	cds	PXDN	ENST00000252804.9
chr2:181458277	+	43	9	0.209302	1	cds	ITGA4	ENST00000339307.8
chr2:181916261	+	26	5	0.192308	1	cds	ITPRID2	ENST00000431877.7
chr2:239115073	-	30	7	0.233333	1	cds	HDAC4	ENST00000345617.7
chr2:241229433	-	52	9	0.173077	1	3utr	HDLBP	ENST00000391975.5
chr2:241373225	+	39	5.5	0.141026	1	cds	FARP2	ENST00000264042.8
chr2:27233405	+	84	11	0.130952	1	cds	CAD	ENST00000264705.9
chr2:27409491	-	117	12	0.102564	1	5utr	PPM1G	ENST00000344034.5
chr2:28783915	+	46	9	0.195652	1	cds	PPP1CB	ENST00000358506.6
chr2:36441334	+	31	5	0.16129	1	cds	CRIM1	ENST00000280527.7
chr2:38482201	+	33	4	0.121212	1	noncoding	RPLP0P6	ENST00000394878.2
chr2:61178232	+	57	6	0.105263	1	noncoding	AHSA2P	ENST00000357022.6
chr2:61185515	+	40.5	6	0.148148	1	noncoding	AHSA2P	ENST00000357022.6
chr2:9207024	+	28.5	3	0.105263	1	5utr	ASAP2	ENST00000315273.4
chr2:95117928	-	44	5	0.113636	1	cds	MRPS5	ENST00000272418.7
chr2:96283915	-	74.5	11	0.147651	1	cds	SNRNP200	ENST00000323853.10
chr20:35736763	-	33.5	12	0.358209	1	intron	RBM39	ENST00000397370.3
chr20:35736769	-	29.5	10	0.338983	1	intron	RBM39	ENST00000397370.3
chr20:41174172	+	39.5	12.5	0.316456	1	cds	PLCG1	ENST00000244007.7
chr20:43699813	+	68	10	0.147059	1	cds	MYBL2	ENST00000396863.8
chr20:45898064	+	94	12.5	0.132979	1	cds	CTSA	ENST00000372484.7
chr20:45907886	-	32	7	0.21875	1	cds	PLTP	ENST00000354050.8
chr20:49270328	-	28.6667	3.66667	0.127907	1	cds	ZNFX1	ENST00000371754.8
chr20:50191615	+	37	7	0.189189	1	cds	CEBPB	ENST00000303004.5
chr20:50191618	+	35	7	0.2	1	cds	CEBPB	ENST00000303004.5
chr20:50191621	+	33.3333	7	0.21	1	cds	CEBPB	ENST00000303004.5
chr20:51397701	-	26.5	3.5	0.132075	1	intron	NFATC2	ENST00000396009.7
chr20:51549385	-	32	8	0.25	1	intron	NFATC2	ENST00000609943.5
chr20:51549391	-	30	10	0.333333	1	intron	NFATC2	ENST00000609943.5
chr20:57709788	-	194	65	0.335052	1	5utr	PMEPA1	ENST00000341744.8
chr20:58989960	+	56	6	0.107143	1	cds	NELFCD	ENST00000602795.6
chr20:62303047	+	53.5	9.5	0.17757	1	5utr	ADRM1	ENST00000491935.5
chr20:62813612	+	41	5	0.121951	1	cds	OGFR	ENST00000290291.10
chr20:62945124	+	51.3333	8.66667	0.168831	1	3utr	GID8	ENST00000266069.5
chr20:63521323	+	96	10.5	0.109375	1	cds	PPDPF	ENST00000370179.8
chr20:63567570	-	29.6667	12.6667	0.426966	1	cds	HELZ2	ENST00000427522.6
chr20:63567571	-	30	4	0.133333	1	cds	HELZ2	ENST00000427522.6
chr20:63674283	+	22	5	0.227273	1	intron	RTEL1	ENST00000370018.7
chr21:34099402	+	60.5	9	0.14876	1	3utr	SLC5A3	ENST00000381151.5
chr21:45477439	+	68.3333	22	0.321951	1	cds	COL18A1	ENST00000651438.1
chr21:45495401	+	45.5	7	0.153846	0.988636	cds	COL18A1	ENST00000651438.1
chr21:46004634	+	42	5	0.119048	1	3utr	COL6A1	ENST00000361866.7
chr21:8213457	+	1763	212	0.12025	0.996029	intron	FP671120.4	ENST00000623664.1
chr21:8213492	+	1912	247	0.129184	0.999358	intron	FP671120.4	ENST00000623664.1
chr21:8213493	+	2034	306.5	0.150688	0.999588	intron	FP671120.4	ENST00000623664.1
chr21:8213551	+	1574	482.5	0.306544	0.998814	intron	FP671120.4	ENST00000623664.1
chr21:8213553	+	481	87.5	0.181913	0.997207	intron	FP671120.4	ENST00000623664.1
chr21:8253085	+	140.667	25.6667	0.182464	1	intergenic	--	--
chr21:8257669	+	2393	281	0.117426	0.999164	intergenic	--	--
chr21:8257704	+	1179	145	0.122986	1	intergenic	--	--
chr21:8257705	+	1064	119	0.111842	0.998723	intergenic	--	--
chr21:8260968	-	24	5	0.208333	1	intergenic	--	--
chr21:8394629	+	41	9	0.219512	1	intron	FP236383.3	ENST00000623860.3
chr21:8400449	-	442	142	0.321267	1	intergenic	--	--
chr21:8401041	-	329	52	0.158055	0.99696	intergenic	--	--
chr21:8401045	-	350	61	0.174286	1	intergenic	--	--
chr21:8401046	-	302	37	0.122517	1	intergenic	--	--
chr21:8440293	+	62	8	0.129032	1	intron	FP236383.3	ENST00000651813.1
chr21:8440307	+	24	11	0.458333	1	intron	FP236383.3	ENST00000651813.1
chr21:8440742	+	900	93	0.103333	1	intron	FP236383.3	ENST00000651813.1
chr21:8444248	-	91	12	0.131868	1	intergenic	--	--
chr22:17827648	-	22.5	7	0.311111	1	cds	MICAL3	ENST00000441493.7
chr22:19466320	-	22.5	7.5	0.333333	1	intron	UFD1	ENST00000263202.15
chr22:19718590	+	27.3333	7.33333	0.268293	1	5utr	SEPTIN5	ENST00000383045.7
chr22:20430447	-	89.6667	11.6667	0.130112	1	cds	SCARF2	ENST00000622235.4
chr22:24164531	+	36	8.5	0.236111	1	cds	CABIN1	ENST00000263119.10
chr22:29341196	-	22.5	8	0.355556	1	intron	AP1B1	ENST00000432560.6
chr22:29341541	-	32	6	0.1875	0.96875	cds	AP1B1	ENST00000432560.6
chr22:29341542	-	24	5	0.208333	1	cds	AP1B1	ENST00000432560.6
chr22:37990239	+	48	10	0.208333	1	intron	POLR2F	ENST00000407936.5
chr22:40829652	-	86	9	0.104651	1	cds	ST13	ENST00000216218.8
chr22:42595109	-	24	5	0.208333	1	intron	POLDIP3	ENST00000252115.10
chr22:50201561	+	35	6	0.171429	1	cds	SELENOO	ENST00000611222.1
chr22:50221361	-	29	8.33333	0.287356	1	cds	TUBGCP6	ENST00000439308.6
chr22:50343477	+	66.6667	12.6667	0.19	1	5utr	PPP6R2	ENST00000359139.7
chr3:129315237	-	64	9	0.140625	1	3utr	H1FX	ENST00000333762.6
chr3:149583451	-	46	6	0.130435	1	intron	WWTR1	ENST00000465804.5
chr3:149583457	-	44	5	0.113636	1	intron	WWTR1	ENST00000465804.5
chr3:15051825	-	22	12	0.545455	1	3utr	MRPS25	ENST00000253686.7
chr3:150546246	-	82.3333	17.6667	0.214575	1	5utr	SERP1	ENST00000239944.7
chr3:169764738	-	129	20	0.155039	0.997101	noncoding	TERC	ENST00000602385.1
chr3:184150247	+	126	25.6667	0.203704	0.990216	noncoding	AC131235.1	ENST00000433853.1
chr3:39408706	+	588	320.667	0.545351	0.999292	cds	RPSA	ENST00000301821.11
chr3:45225135	-	25	4	0.16	1	cds	TMEM158	ENST00000503771.2
chr3:49104400	-	29	15	0.517241	1	cds	QARS	ENST00000306125.12
chr3:49681197	+	65	8	0.123077	1	cds	APEH	ENST00000296456.10
chr3:52527360	-	43	11.6667	0.271318	1	cds	NT5DC2	ENST00000422318.7
chr3:53122402	-	32	4	0.125	1	cds	RFT1	ENST00000296292.8
chr3:72888253	+	28	3.5	0.125	1	cds	GXYLT2	ENST00000389617.9
chr4:105485655	+	49	6	0.122449	1	noncoding	EEF1A1P9	ENST00000514975.1
chr4:1245321	-	28	19.6667	0.702381	1	intron	CTBP1	ENST00000382952.7
chr4:1246182	-	31	8	0.258065	1	intron	CTBP1	ENST00000382952.7
chr4:182680580	+	45	6	0.133333	1	cds	TENM3	ENST00000511685.6
chr4:1841410	-	37	8	0.216216	1	cds	LETM1	ENST00000302787.3
chr4:39458559	-	32.3333	4.66667	0.14433	1	5utr	RPL9	ENST00000449470.6
chr4:57033261	-	98	11	0.112245	1	cds	IGFBP7	ENST00000295666.6
chr5:111730979	-	47	5	0.106383	1	cds	NREP	ENST00000379671.7
chr5:113513872	+	47	6.5	0.138298	1	5utr	YTHDC2	ENST00000161863.9
chr5:128395272	-	39	6.5	0.166667	1	cds	FBN2	ENST00000262464.9
chr5:138507106	-	38.3333	9	0.234783	1	3utr	ETF1	ENST00000499810.6
chr5:138530692	-	29	5	0.172414	1	intron	ETF1	ENST00000499810.6
chr5:139284539	+	20	5	0.25	1	noncoding	SNHG4	ENST00000505522.6
chr5:149551001	-	73	8.5	0.116438	1	5utr	CSNK1A1	ENST00000261798.10
chr5:150375161	+	55.3333	7	0.126506	1	cds	TCOF1	ENST00000377797.7
chr5:151662806	-	47	6	0.12766	1	3utr	SPARC	ENST00000231061.9
chr5:163437760	+	37.6667	25	0.663717	1	5utr	CCNG1	ENST00000512163.5
chr5:163437761	+	40.3333	25	0.619835	1	5utr	CCNG1	ENST00000512163.5
chr5:163437762	+	44.6667	27.6667	0.619403	1	5utr	CCNG1	ENST00000512163.5
chr5:171395103	+	37	5	0.135135	1	intron	NPM1	ENST00000517671.5
chr5:171395120	+	41	7	0.170732	1	intron	NPM1	ENST00000517671.5
chr5:176389544	+	25.5	3.5	0.137255	1	3utr	HIGD2A	ENST00000274787.3
chr5:6599910	-	24	7	0.291667	1	3utr	NSUN2	ENST00000264670.11
chr5:74685443	+	57.5	6.5	0.113043	1	cds	HEXB	ENST00000261416.12
chr5:95794873	+	23.5	7	0.297872	1	3utr	RHOBTB3	ENST00000379982.8
chr6:112142284	-	168	32.6667	0.194444	1	cds	LAMA4	ENST00000230538.12
chr6:112144920	-	122.5	14.5	0.118367	1	cds	LAMA4	ENST00000230538.12
chr6:113859942	+	56.3333	22	0.390533	1	cds	MARCKS	ENST00000612661.2
chr6:113859943	+	58.6667	21.6667	0.369318	1	cds	MARCKS	ENST00000612661.2
chr6:113859945	+	56.3333	22	0.390533	1	cds	MARCKS	ENST00000612661.2
chr6:149843114	-	24.5	4	0.163265	1	cds	LRP11	ENST00000239367.7
chr6:159969255	+	23	5	0.217391	1	cds	IGF2R	ENST00000356956.5
chr6:169248687	-	778.333	319.333	0.410278	0.998358	cds	THBS2	ENST00000366787.7
chr6:29942764	+	200.5	26	0.129676	1	cds	HLA-A	ENST00000396634.5
chr6:30898998	+	35	6.5	0.185714	1	cds	DDR1	ENST00000324771.12
chr6:31644134	-	37.3333	11	0.294643	1	cds	BAG6	ENST00000375976.8
chr6:31859740	-	32	6.33333	0.197917	1	cds	NEU1	ENST00000375631.5
chr6:32853166	-	25.3333	5.66667	0.223684	1	cds	TAP1	ENST00000354258.4
chr6:33313750	-	162	18	0.111111	1	cds	TAPBP	ENST00000434618.6
chr6:33776966	-	47.5	5	0.105263	1	cds	LEMD2	ENST00000293760.10
chr6:34237229	+	281	32.5	0.115658	1	5utr	HMGA1	ENST00000447654.5
chr6:43188634	+	25.5	5	0.196078	1	cds	CUL9	ENST00000372647.6
chr6:7339025	-	33.3333	8.66667	0.26	1	noncoding	AL139095.2	ENST00000407940.1
chr6:89081272	+	59	7	0.118644	1	cds	PNRC1	ENST00000336032.4
chr7:100827208	-	53	7	0.132075	1	5utr	EPHB4	ENST00000616502.4
chr7:100881346	+	31.3333	8	0.255319	1	cds	SRRT	ENST00000611405.5
chr7:101206390	-	95	25	0.263158	1	cds	PLOD3	ENST00000223127.8
chr7:101212316	-	135.667	46	0.339066	1	cds	PLOD3	ENST00000223127.8
chr7:102178565	+	78	9	0.115385	1	cds	CUX1	ENST00000437600.9
chr7:107986264	-	166.667	44.3333	0.266	0.99798	cds	LAMB1	ENST00000222399.11
chr7:10974236	+	23.5	11	0.468085	0.98	5utr	PHF14	ENST00000403050.7
chr7:129205367	+	35.3333	12	0.339623	1	cds	SMO	ENST00000249373.8
chr7:134293043	-	26.5	18.5	0.698113	1	3utr	SLC35B4	ENST00000378509.9
chr7:1477934	-	126	17	0.134921	1	cds	INTS1	ENST00000404767.8
chr7:1479582	-	88.5	15	0.169492	1	cds	INTS1	ENST00000404767.8
chr7:158829236	-	66.5	8	0.120301	1	cds	ESYT2	ENST00000251527.10
chr7:198277	+	40.6667	8	0.196721	1	intron	FAM20C	ENST00000313766.6
chr7:24650533	+	40.3333	16	0.396694	1	cds	MPP6	ENST00000222644.9
chr7:2543757	-	48	8	0.166667	1	cds	BRAT1	ENST00000340611.9
chr7:29923382	-	44.6667	5	0.11194	1	3utr	SCRN1	ENST00000426154.5
chr7:44059576	+	189.333	22.6667	0.119718	1	cds	DBNL	ENST00000448521.5
chr7:44080830	-	62	14	0.225806	1	cds	POLM	ENST00000242248.10
chr7:45714659	+	25	6	0.24	1	3utr	ADCY1	ENST00000297323.12
chr7:5521147	-	42	5	0.119048	1	intergenic	--	--
chr7:5521153	-	39.5	4.5	0.113924	1	intergenic	--	--
chr7:56079825	+	129	13	0.100775	1	cds	SUMF2	ENST00000652303.1
chr7:72948484	-	22.5	4.5	0.2	1	noncoding	NSUN5P2	ENST00000602348.5
chr7:74657877	+	120	18	0.15	1	5utr	GTF2I	ENST00000573035.5
chr7:75416601	+	25.6667	9	0.350649	1	noncoding	NSUN5P1	ENST00000457988.5
chr7:99396212	-	75	9	0.12	1	3utr	PDAP1	ENST00000350498.8
chr7:99558687	+	23	5	0.217391	0.956522	5utr	ZNF655	ENST00000320583.9
chr8:100721470	-	94.5	11.5	0.121693	0.994624	cds	PABPC1	ENST00000318607.10
chr8:143813823	-	47	5	0.106383	1	cds	SCRIB	ENST00000320476.7
chr8:144085349	+	81	10	0.123457	1	cds	GPAA1	ENST00000355091.9
chr8:144393758	-	26	5	0.192308	1	cds	CPSF1	ENST00000531727.5
chr8:144500359	+	25.5	4	0.156863	1	cds	PPP1R16A	ENST00000292539.8
chr8:144509507	-	22	14	0.636364	1	intergenic	--	--
chr8:22197326	+	26.6667	5.66667	0.2125	1	cds	BMP1	ENST00000306349.12
chr8:22615438	-	26	9	0.346154	1	noncoding	AC037459.2	ENST00000521025.1
chr8:23068852	-	23.5	3.5	0.148936	1	cds	TNFRSF10B	ENST00000276431.9
chr8:23068853	-	23.5	3.5	0.148936	1	cds	TNFRSF10B	ENST00000276431.9
chr8:23068854	-	25	3.33333	0.133333	1	cds	TNFRSF10B	ENST00000276431.9
chr8:23360204	-	83	11	0.13253	1	cds	LOXL2	ENST00000389131.8
chr9:115057379	-	27	5	0.185185	1	cds	TNC	ENST00000350763.9
chr9:128390086	+	57	6	0.105263	1	3utr	URM1	ENST00000372853.8
chr9:128421059	+	43.5	5.5	0.126437	1	cds	CERCAM	ENST00000372838.9
chr9:128421060	+	48	7	0.145833	1	cds	CERCAM	ENST00000372838.9
chr9:135882790	-	24.5	4.5	0.183673	1	intron	CAMSAP1	ENST00000389532.9
chr9:136940953	-	51.5	10	0.194175	1	cds	FBXW5	ENST00000325285.8
chr9:137109012	+	24	6	0.25	1	3utr	MAN1B1	ENST00000371589.9
chr9:137113437	-	42	13.5	0.321429	1	cds	DPP7	ENST00000371579.7
chr9:137113443	-	54	17	0.314815	1	cds	DPP7	ENST00000371579.7
chr9:137272216	+	33.5	5	0.149254	1	cds	NELFB	ENST00000343053.5
chr9:137272982	+	35	4	0.114286	1	3utr	NELFB	ENST00000343053.5
chr9:20620810	-	29	7	0.241379	1	cds	MLLT3	ENST00000380338.9
chr9:93452014	+	28	5	0.178571	1	cds	FAM120A	ENST00000277165.11
chr9:93452021	+	24	5	0.208333	1	cds	FAM120A	ENST00000277165.11
chrM:10098	-	44	5	0.113636	1	intergenic	--	--
chrM:10851	-	50.3333	7.66667	0.152318	1	intergenic	--	--
chrM:10863	-	45.5	5.5	0.120879	1	intergenic	--	--
chrM:14698	-	26.5	5	0.188679	1	noncoding	MT-TE	ENST00000387459.1
chrM:1488	+	598	404	0.675585	0.996656	noncoding	MT-RNR1	ENST00000389680.2
chrX:108598797	+	38	6	0.157895	1	cds	COL4A5	ENST00000328300.10
chrX:108668414	+	25.3333	19.6667	0.776316	1	cds	COL4A5	ENST00000328300.10
chrX:108681886	+	27	8.33333	0.308642	1	cds	COL4A5	ENST00000328300.10
chrX:119469974	+	198.333	24	0.121008	1	cds	SLC25A5	ENST00000317881.9
chrX:153774464	+	25	11	0.44	1	cds	PLXNB3	ENST00000538966.5
chrX:24077265	+	52	11.5	0.221154	1	3utr	EIF2S3	ENST00000253039.9
chrX:24078259	+	22	4.5	0.204545	1	3utr	EIF2S3	ENST00000253039.9
chrX:87703997	-	24	16	0.666667	1	noncoding	RPSAP15	ENST00000448168.1

## Sheet: Lung_N1
m5C site	Strand	Read Coverage	Unconverted C	Methylation level	C/T coverage	Region	Gene	Transcript
chr10:809755	-	172	61	0.354651	1	3utr	LARP4B	ENST00000612396.4
chr10:3776946	-	78	9	0.115385	1	3utr	KLF6	ENST00000497571.6
chr10:114435716	-	67	9	0.134328	1	3utr	ABLIM1	ENST00000392952.7
chr11:613271	-	47	5	0.106383	1	cds	IRF7	ENST00000397566.5
chr11:1996890	-	24	5	0.208333	1	noncoding	H19	ENST00000414790.6
chr11:10509371	-	83	79	0.951807	1	intergenic	--	--
chr11:10509373	-	80	24	0.3	1	intergenic	--	--
chr11:65539224	-	835	155	0.185629	1	cds	LTBP3	ENST00000322147.8
chr11:65547472	-	165	17	0.10303	1	cds	LTBP3	ENST00000322147.8
chr11:65554215	-	55	10	0.181818	1	cds	LTBP3	ENST00000322147.8
chr11:72714094	-	32	6	0.1875	1	intron	ARAP1	ENST00000359373.9
chr11:118230758	-	32	5	0.15625	1	intron	MPZL3	ENST00000278949.9
chr11:118897239	-	71	15	0.211268	1	3utr	BCL9L	ENST00000334801.7
chr11:123054079	-	157	25	0.159236	1	intergenic	--	--
chr11:124756333	-	60	7	0.116667	1	cds	ESAM	ENST00000278927.10
chr11:124756334	-	60	7	0.116667	1	cds	ESAM	ENST00000278927.10
chr11:130427764	-	60	7	0.116667	1	cds	ADAMTS8	ENST00000257359.7
chr12:5969369	-	393	62	0.157761	1	cds	VWF	ENST00000261405.9
chr12:6110564	-	76	11	0.144737	1	cds	VWF	ENST00000261405.9
chr12:6872365	-	39	5	0.128205	1	cds	SPSB2	ENST00000523102.5
chr12:7108267	-	28	5	0.178571	1	cds	C1RL	ENST00000266542.9
chr12:9072658	-	1875	250	0.133333	1	cds	A2M	ENST00000318602.11
chr12:47751088	-	56	6	0.107143	1	cds	RAPGEF3	ENST00000449771.7
chr12:56630169	-	39	5	0.128205	1	5utr	BAZ2A	ENST00000549884.5
chr12:76559476	-	54	18	0.333333	1	5utr	OSBPL8	ENST00000393249.6
chr12:122984707	-	39	20	0.512821	1	3utr	PITPNM2	ENST00000320201.8
chr12:123094803	-	22	5	0.227273	1	intron	PITPNM2	ENST00000320201.8
chr13:110174661	-	288	44	0.152778	1	cds	COL4A1	ENST00000375820.10
chr13:113847097	-	30	9	0.3	1	intron	GAS6	ENST00000327773.7
chr14:20343234	-	1803	1280	0.709928	1	noncoding	AL355075.4	ENST00000554988.1
chr14:20369516	-	28	5	0.178571	1	cds	TEP1	ENST00000262715.10
chr14:29927427	-	35	12	0.342857	1	cds	PRKD1	ENST00000616995.4
chr14:49586019	-	749	97	0.129506	1	cds	RPS29	ENST00000396020.7
chr14:91873851	-	45	24	0.533333	1	intron	FBLN5	ENST00000267620.14
chr14:102348513	-	21	6	0.285714	1	3utr	CINP	ENST00000216756.11
chr14:102507560	-	198	20	0.10101	1	cds	ANKRD9	ENST00000286918.9
chr14:102944862	-	30	12	0.4	1	intron	CDC42BPB	ENST00000361246.7
chr14:104785060	-	29	17	0.586207	1	intron	AKT1	ENST00000554581.5
chr14:104790571	-	21	8	0.380952	1	intron	AKT1	ENST00000554581.5
chr15:20341683	-	30	26	0.866667	1	intergenic	--	--
chr15:20342371	-	23	20	0.869565	1	intergenic	--	--
chr15:20342412	-	23	20	0.869565	1	intergenic	--	--
chr15:74411887	-	124	23	0.185484	1	cds	SEMA7A	ENST00000261918.9
chr15:78932683	-	148	56	0.378378	1	intron	CTSH	ENST00000220166.9
chr15:85760934	-	48	5	0.104167	1	3utr	KLHL25	ENST00000337975.6
chr16:1445764	-	98	17	0.173469	1	3utr	CLCN7	ENST00000382745.9
chr16:1998064	-	43	7	0.162791	1	3utr	ZNF598	ENST00000563630.6
chr16:2285323	-	33	11	0.333333	1	intron	ABCA3	ENST00000301732.10
chr16:28530635	-	31	6	0.193548	1	intergenic	--	--
chr16:66619090	-	24	5	0.208333	1	intron	CMTM4	ENST00000330687.8
chr16:67481026	-	76	16	0.210526	1	cds	ATP6V0D1	ENST00000290949.8
chr16:67946498	-	45	5	0.111111	1	cds	SLC12A4	ENST00000316341.8
chr16:70663963	-	59	6	0.101695	1	cds	MTSS2	ENST00000338779.11
chr16:84987909	-	40	8	0.2	1	intron	ZDHHC7	ENST00000313732.8
chr16:88655363	-	93	10	0.107527	1	cds	MVD	ENST00000301012.8
chr16:89199131	-	105	11	0.104762	1	cds	SLC22A31	ENST00000614943.4
chr16:89199456	-	46	5	0.108696	1	5utr	SLC22A31	ENST00000614943.4
chr16:89490462	-	96	10	0.104167	1	5utr	ANKRD11	ENST00000301030.10
chr17:1422182	-	59	7	0.118644	1	3utr	CRK	ENST00000398970.5
chr17:21002702	-	65	8	0.123077	1	3utr	USP22	ENST00000261497.9
chr17:42333708	-	47	6	0.12766	1	cds	STAT3	ENST00000264657.9
chr17:47820024	-	26	8	0.307692	1	cds	OSBPL7	ENST00000007414.8
chr17:57866528	-	34	5	0.147059	1	cds	CUEDC1	ENST00000577830.6
chr17:57885861	-	45	7	0.155556	1	5utr	CUEDC1	ENST00000577830.6
chr17:58307891	-	38	5	0.131579	1	cds	TSPOAP1	ENST00000268893.10
chr17:75318971	-	26	11	0.423077	1	3utr	GRB2	ENST00000392563.5
chr17:78674804	-	58	10	0.172414	1	3utr	CYTH1	ENST00000589296.5
chr17:78743309	-	25	5	0.2	1	intron	CYTH1	ENST00000591455.5
chr17:81248445	-	31	5	0.16129	1	intron	SLC38A10	ENST00000374759.8
chr17:81393327	-	20	6	0.3	1	intergenic	--	--
chr18:59345934	-	69	9	0.130435	1	cds	LMAN1	ENST00000251047.6
chr18:79915619	-	21	5	0.238095	1	intron	SLC66A2	ENST00000357575.8
chr19:422543	-	48	5	0.104167	1	intron	SHC2	ENST00000264554.10
chr19:1879336	-	20	16	0.8	1	intron	ABHD17A	ENST00000292577.11
chr19:1879337	-	20	5	0.25	1	intron	ABHD17A	ENST00000292577.11
chr19:2040319	-	58	6	0.103448	1	intron	MKNK2	ENST00000591142.5
chr19:2044037	-	40	6	0.15	1	intron	MKNK2	ENST00000591601.5
chr19:2046694	-	59	6	0.101695	1	intron	MKNK2	ENST00000591601.5
chr19:3060353	-	35	5	0.142857	1	intron	TLE5	ENST00000221561.12
chr19:3684607	-	21	6	0.285714	1	intron	PIP5K1C	ENST00000335312.7
chr19:3958319	-	44	6	0.136364	1	intergenic	--	--
chr19:4523720	-	35	9	0.257143	1	cds	PLIN5	ENST00000381848.7
chr19:5589146	-	26	7	0.269231	1	intron	SAFB2	ENST00000252542.9
chr19:11406570	-	76	14	0.184211	1	cds	RGL3	ENST00000380456.7
chr19:14480414	-	150	32	0.213333	1	cds	GIPC1	ENST00000393028.5
chr19:14566839	-	236	50	0.211864	1	cds	NDUFB7	ENST00000215565.3
chr19:15429589	-	22	7	0.318182	1	cds	WIZ	ENST00000389282.8
chr19:19663425	-	20	5	0.25	1	cds	ATP13A1	ENST00000357324.11
chr19:40231718	-	43	5	0.116279	1	3utr	AKT2	ENST00000392038.7
chr19:40398755	-	34	5	0.147059	1	cds	PRX	ENST00000291825.11
chr19:55383848	-	34	26	0.764706	1	cds	TMEM238	ENST00000444469.4
chr1:1314332	-	193	29	0.150259	1	cds	INTS11	ENST00000540437.5
chr1:1336148	-	61	7	0.114754	1	cds	DVL1	ENST00000378891.9
chr1:1342389	-	59	6	0.101695	1	cds	DVL1	ENST00000378891.9
chr1:1627703	-	27	11	0.407407	1	intergenic	--	--
chr1:1672483	-	28	8	0.285714	1	intron	SLC35E2B	ENST00000617444.5
chr1:6221386	-	54	9	0.166667	1	3utr	ICMT	ENST00000343813.10
chr1:15941919	-	32	5	0.15625	1	3utr	ZBTB17	ENST00000375743.8
chr1:17407246	-	58	7	0.12069	1	3utr	RCC2	ENST00000375436.9
chr1:20485523	-	74	21	0.283784	1	5utr	CAMK2N1	ENST00000375078.4
chr1:21887482	-	168	24	0.142857	1	cds	HSPG2	ENST00000374695.8
chr1:42766676	-	33	18	0.545455	1	cds	P3H1	ENST00000397054.7
chr1:43453698	-	75	37	0.493333	1	cds	HYI	ENST00000372425.8
chr1:56572043	-	42	5	0.119048	1	intron	PLPP3	ENST00000371250.4
chr1:113902260	-	45	5	0.111111	1	intron	AP4B1	ENST00000369569.6
chr1:155186035	-	544	250	0.459559	1	3utr	MUC1	ENST00000620103.4
chr1:155989442	-	31	16	0.516129	1	intron	ARHGEF2	ENST00000462460.6
chr1:156670648	-	52	20	0.384615	1	cds	NES	ENST00000368223.4
chr1:160997321	-	169	109	0.64497	1	3utr	F11R	ENST00000368026.11
chr1:226732240	-	22	5	0.227273	1	intron	ITPKB	ENST00000272117.7
chr1:248850173	-	91	22	0.241758	1	3utr	ZNF692	ENST00000306601.8
chr20:35003948	-	99	20	0.20202	1	intron	TRPC4AP	ENST00000451813.6
chr20:35303296	-	68	11	0.161765	1	3utr	UQCC1	ENST00000349714.9
chr20:59001963	-	39	7	0.179487	1	intron	CTSZ	ENST00000217131.6
chr20:64048347	-	50	6	0.12	1	cds	SOX18	ENST00000340356.9
chr21:44873143	-	34	6	0.176471	1	intron	PTTG1IP	ENST00000397887.7
chr21:44873145	-	34	6	0.176471	1	intron	PTTG1IP	ENST00000397887.7
chr21:45512901	-	21	5	0.238095	1	3utr	SLC19A1	ENST00000311124.9
chr22:24219738	-	37	7	0.189189	1	3utr	GGT5	ENST00000263112.11
chr22:29555282	-	39	5	0.128205	1	3utr	NIPSNAP1	ENST00000216121.12
chr22:30653985	-	55	6	0.109091	1	intron	AC003072.1	ENST00000510957.1
chr22:36373573	-	58	6	0.103448	1	intron	MYH9	ENST00000216181.10
chr22:41620865	-	21	6	0.285714	1	5utr	DESI1	ENST00000263256.7
chr22:43012669	-	34	5	0.147059	1	intron	PACSIN2	ENST00000263246.8
chr22:46535984	-	37	5	0.135135	1	cds	CELSR1	ENST00000262738.7
chr22:50221361	-	60	12	0.2	1	cds	TUBGCP6	ENST00000439308.6
chr22:50524055	-	31	5	0.16129	1	cds	SCO2	ENST00000395693.7
chr22:50580932	-	30	5	0.166667	1	intron	CHKB	ENST00000406938.2
chr2:11181727	-	76	14	0.184211	1	3utr	ROCK2	ENST00000315872.11
chr2:46904392	-	29	14	0.482759	1	3utr	MCFD2	ENST00000444761.6
chr2:85662592	-	39	5	0.128205	1	intron	SFTPB	ENST00000519937.7
chr2:85667133	-	7224	1156	0.160044	0.999862	cds	SFTPB	ENST00000519937.7
chr2:101273495	-	46	5	0.108696	1	intergenic	--	--
chr2:217818193	-	136	21	0.154412	1	cds	TNS1	ENST00000646520.1
chr3:15051825	-	53	40	0.754717	1	3utr	MRPS25	ENST00000253686.7
chr3:15323644	-	21	15	0.714286	1	intron	SH3BP5	ENST00000383791.8
chr3:46674686	-	45	10	0.222222	1	cds	ALS2CL	ENST00000318962.9
chr3:46675059	-	123	24	0.195122	1	intron	ALS2CL	ENST00000318962.9
chr3:48759535	-	30	5	0.166667	1	intron	PRKAR2A	ENST00000265563.13
chr3:48759537	-	30	5	0.166667	1	intron	PRKAR2A	ENST00000265563.13
chr3:49811569	-	36	14	0.388889	1	intron	UBA7	ENST00000333486.4
chr3:50364375	-	83	9	0.108434	1	3utr	CACNA2D2	ENST00000423994.6
chr3:64687756	-	20	5	0.25	1	5utr	ADAMTS9	ENST00000498707.5
chr3:150546246	-	365	61	0.167123	1	5utr	SERP1	ENST00000239944.7
chr3:187737984	-	128	14	0.109375	1	intron	BCL6	ENST00000621333.4
chr3:196951328	-	22	11	0.5	1	intron	PIGZ	ENST00000412723.6
chr4:1172546	-	87	14	0.16092	1	5utr	SPON2	ENST00000290902.10
chr4:1242207	-	57	39	0.684211	1	intron	CTBP1	ENST00000382952.7
chr4:1242236	-	80	9	0.1125	1	intron	CTBP1	ENST00000382952.7
chr4:1245321	-	96	85	0.885417	1	intron	CTBP1	ENST00000382952.7
chr4:1246182	-	35	13	0.371429	1	intron	CTBP1	ENST00000382952.7
chr4:121072081	-	34	23	0.676471	1	5utr	NDNF	ENST00000379692.9
chr4:184755895	-	20	6	0.3	1	3utr	ACSL1	ENST00000281455.7
chr5:1100196	-	34	6	0.176471	1	intron	SLC12A7	ENST00000264930.10
chr5:138507106	-	55	11	0.2	1	3utr	ETF1	ENST00000499810.6
chr5:149551001	-	68	7	0.102941	1	5utr	CSNK1A1	ENST00000261798.10
chr5:157479498	-	27	9	0.333333	1	3utr	ADAM19	ENST00000257527.8
chr5:177492163	-	46	5	0.108696	1	intron	PDLIM7	ENST00000359895.6
chr5:178618703	-	39	5	0.128205	1	cds	CLK4	ENST00000316308.9
chr6:30199655	-	24	5	0.208333	1	intron	TRIM26	ENST00000437089.5
chr6:31176335	-	76	20	0.263158	1	intron	PSORS1C3	ENST00000412143.1
chr6:32182940	-	682	269	0.394428	1	cds	AGER	ENST00000375067.7
chr6:32853166	-	93	24	0.258065	1	cds	TAP1	ENST00000354258.4
chr6:33068771	-	207	22	0.10628	1	cds	HLA-DPA1	ENST00000419277.5
chr6:36975607	-	43	10	0.232558	1	intron	MTCH1	ENST00000373616.9
chr6:36978899	-	83	12	0.144578	1	intron	MTCH1	ENST00000373616.9
chr6:36984897	-	59	6	0.101695	1	intron	MTCH1	ENST00000373616.9
chr6:44264490	-	23	5	0.217391	1	intron	NFKBIE	ENST00000619360.5
chr6:53337053	-	36	10	0.277778	1	noncoding	RPS16P5	ENST00000406501.1
chr7:1479582	-	64	8	0.125	1	cds	INTS1	ENST00000404767.8
chr7:41689535	-	27	6	0.222222	1	3utr	INHBA	ENST00000242208.5
chr7:72948484	-	81	13	0.160494	1	noncoding	NSUN5P2	ENST00000602348.5
chr7:76337553	-	39	6	0.153846	1	intron	YWHAG	ENST00000307630.5
chr7:100070166	-	82	11	0.135802	0.987805	3utr	ZNF3	ENST00000424697.5
chr7:101206390	-	63	8	0.126984	1	cds	PLOD3	ENST00000223127.8
chr7:130909487	-	41	5	0.121951	1	intron	AC016831.7	ENST00000644432.1
chr7:131094938	-	29	5	0.172414	1	intron	LINC-PINT	ENST00000643855.1
chr7:158829236	-	107	13	0.121495	1	cds	ESYT2	ENST00000251527.10
chr8:21912903	-	27	6	0.222222	1	intron	DOK2	ENST00000276420.9
chr8:37885013	-	45	5	0.111111	1	intron	RAB11FIP1	ENST00000287263.8
chr8:42178288	-	50	5	0.1	1	intron	PLAT	ENST00000220809.9
chr8:143576773	-	29	8	0.275862	1	cds	NAPRT	ENST00000449291.7
chr8:143593758	-	31	15	0.483871	1	intron	EEF1D	ENST00000423316.6
chr8:143594449	-	20	5	0.25	1	intron	EEF1D	ENST00000419152.6
chr8:143596123	-	40	6	0.15	1	intron	EEF1D	ENST00000419152.6
chr8:144451717	-	60	6	0.1	1	intron	CYHR1	ENST00000438911.6
chr9:20620810	-	29	19	0.655172	1	cds	MLLT3	ENST00000380338.9
chr9:35690465	-	41	5	0.121951	1	intergenic	--	--
chr9:109018926	-	68	7	0.104478	0.985294	3utr	TMEM245	ENST00000374586.8
chr9:114381254	-	69	7	0.101449	1	cds	AKNA	ENST00000307564.8
chr9:127506470	-	140	95	0.678571	1	3utr	NIBAN2	ENST00000373314.7
chr9:129014866	-	218	29	0.133028	1	cds	SH3GLB2	ENST00000372564.7
chr9:129177604	-	182	21	0.115385	1	cds	IER5L	ENST00000372491.4
chr9:133108754	-	24	11	0.458333	1	cds	RALGDS	ENST00000372047.7
chr9:133342818	-	22	5	0.227273	1	3utr	MED22	ENST00000610888.4
chr9:136500058	-	38	11	0.289474	1	intron	NOTCH1	ENST00000651671.1
chr9:136504995	-	86	12	0.139535	1	cds	NOTCH1	ENST00000651671.1
chr9:136725234	-	26	5	0.192308	1	intron	SNHG7	ENST00000414282.5
chr9:136862174	-	44	5	0.113636	1	3utr	EDF1	ENST00000371649.5
chr9:137353941	-	42	5	0.119048	1	intron	EXD3	ENST00000340951.9
chr9:137479130	-	54	7	0.12963	1	cds	PNPLA7	ENST00000406427.6
chrM:8391	-	20	6	0.3	1	intergenic	--	--
chrM:12056	-	103	15	0.145631	1	intergenic	--	--
chrX:101883466	-	28	5	0.178571	1	3utr	ZMAT1	ENST00000540921.5
chrX:102154282	-	45	9	0.2	1	5utr	BEX5	ENST00000543160.5
chrX:153930852	-	66	7	0.106061	1	intron	NAA10	ENST00000464845.6
chr10:45442139	+	26	5	0.192308	1	intron	ALOX5	ENST00000542434.5
chr10:100354484	+	47	6	0.12766	1	cds	SCD	ENST00000370355.3
chr10:102398564	+	42	7	0.166667	1	intron	NFKB2	ENST00000428099.6
chr10:133394269	+	59	9	0.152542	1	cds	MTG1	ENST00000317502.11
chr11:291703	+	102	26	0.254902	1	intron	PGGHG	ENST00000409548.7
chr11:556520	+	74	30	0.405405	1	intergenic	--	--
chr11:707740	+	25	10	0.4	1	intron	EPS8L2	ENST00000533256.5
chr11:821028	+	172	27	0.156977	1	intron	PNPLA2	ENST00000336615.9
chr11:32091254	+	23	7	0.304348	1	cds	RCN1	ENST00000054950.3
chr11:46673337	+	33	5	0.151515	1	3utr	ATG13	ENST00000526508.5
chr11:61866671	+	25	8	0.32	1	3utr	FADS2	ENST00000257261.10
chr11:63758891	+	87	21	0.241379	1	3utr	RTN3	ENST00000341307.6
chr11:64345044	+	26	6	0.230769	1	cds	CCDC88B	ENST00000356786.10
chr11:65445574	+	26	9	0.346154	1	noncoding	AP000769.4	ENST00000616984.1
chr11:65585213	+	78	10	0.128205	1	cds	EHBP1L1	ENST00000309295.9
chr11:65646849	+	47	10	0.212766	1	cds	SIPA1	ENST00000534313.6
chr11:66636308	+	44	5	0.113636	1	intron	RBM14-RBM4	ENST00000412278.2
chr11:68348135	+	64	10	0.15625	1	cds	LRP5	ENST00000294304.12
chr11:72829427	+	106	23	0.216981	1	3utr	ATG16L2	ENST00000321297.10
chr11:73308896	+	72	12	0.166667	1	cds	ARHGEF17	ENST00000263674.4
chr11:73308897	+	72	11	0.152778	1	cds	ARHGEF17	ENST00000263674.4
chr11:73383774	+	78	37	0.474359	1	intron	RELT	ENST00000064780.7
chr11:73383996	+	84	20	0.238095	1	intron	RELT	ENST00000064780.7
chr11:111705098	+	42	5	0.119048	1	cds	SIK2	ENST00000304987.4
chr11:114185395	+	50	5	0.1	1	intron	ZBTB16	ENST00000335953.9
chr12:1371931	+	31	5	0.16129	1	cds	ERC1	ENST00000543086.7
chr12:52015517	+	82	9	0.109756	1	3utr	GRASP	ENST00000293662.9
chr12:53102118	+	130	21	0.161538	1	cds	IGFBP6	ENST00000548547.5
chr12:56523560	+	33	5	0.151515	1	intron	RBMS2	ENST00000262031.10
chr12:57616895	+	22	6	0.272727	1	3utr	ARHGEF25	ENST00000333972.11
chr12:118376702	+	48	7	0.145833	1	cds	SUDS3	ENST00000543473.2
chr12:131139421	+	41	11	0.268293	1	3utr	ADGRD1	ENST00000261654.10
chr12:131712090	+	24	5	0.208333	1	intron	SFSWAP	ENST00000261674.8
chr12:132556389	+	25	6	0.24	1	intron	FBRSL1	ENST00000434748.2
chr13:110407688	+	21	5	0.238095	1	intron	COL4A2	ENST00000360467.7
chr13:113834222	+	24	6	0.25	1	intron	GAS6-AS1	ENST00000458001.2
chr14:61327020	+	20	5	0.25	1	intron	PRKCH	ENST00000332981.10
chr14:63884006	+	23	5	0.217391	1	intron	SYNE2	ENST00000358025.7
chr14:74798565	+	60	6	0.1	1	cds	YLPM1	ENST00000325680.12
chr14:103385551	+	50	6	0.12	1	5utr	MARK3	ENST00000440884.7
chr14:103699335	+	28	10	0.357143	1	intron	KLC1	ENST00000348520.10
chr14:103700216	+	116	19	0.163793	1	intron	KLC1	ENST00000348520.10
chr14:103701285	+	48	6	0.125	1	3utr	KLC1	ENST00000555836.5
chr14:105467782	+	27	5	0.185185	1	intron	MTA1	ENST00000435036.6
chr14:105474991	+	47	5	0.106383	1	intron	CRIP2	ENST00000483017.7
chr15:21110525	+	21	20	0.952381	1	intergenic	--	--
chr15:74620922	+	69	8	0.115942	1	intron	CLK3	ENST00000345005.8
chr15:90228160	+	49	6	0.122449	1	cds	SEMA4B	ENST00000332496.10
chr15:90882311	+	66	23	0.348485	1	3utr	FURIN	ENST00000268171.8
chr16:502398	+	62	15	0.241935	1	intron	RAB11FIP3	ENST00000262305.9
chr16:773226	+	38	23	0.605263	1	intergenic	--	--
chr16:29968112	+	108	13	0.12037	1	cds	TMEM219	ENST00000414689.6
chr16:33338157	+	35	28	0.8	1	intergenic	--	--
chr16:57664087	+	31	12	0.387097	1	3utr	ADGRG1	ENST00000568908.5
chr16:89553804	+	66	46	0.69697	1	cds	SPG7	ENST00000647079.1
chr16:89687266	+	25	7	0.28	1	intron	CDK10	ENST00000505473.5
chr16:89722128	+	43	17	0.395349	1	intron	ZNF276	ENST00000289816.9
chr16:89904916	+	42	26	0.619048	1	intron	TCF25	ENST00000263347.11
chr16:89905642	+	76	51	0.671053	1	intron	TCF25	ENST00000263347.11
chr17:4818495	+	33	5	0.151515	1	cds	PLD2	ENST00000263088.11
chr17:7573082	+	85	9	0.105882	1	intron	SENP3-EIF4A1	ENST00000614237.1
chr17:7910885	+	66	14	0.212121	1	cds	CHD3	ENST00000380358.9
chr17:17187365	+	38	7	0.184211	1	3utr	MPRIP	ENST00000651222.1
chr17:21309130	+	31	5	0.16129	1	intron	MAP2K3	ENST00000342679.9
chr17:27297819	+	25	5	0.2	1	intron	WSB1	ENST00000579733.5
chr17:29567345	+	38	5	0.131579	1	intron	ABHD15-AS1	ENST00000581474.1
chr17:39980912	+	60	7	0.116667	1	5utr	PSMD3	ENST00000264639.9
chr17:40449858	+	29	5	0.172414	1	intron	IGFBP4	ENST00000269593.5
chr17:47709146	+	50	11	0.22	1	cds	TBKBP1	ENST00000361722.7
chr17:47709148	+	47	12	0.255319	1	cds	TBKBP1	ENST00000361722.7
chr17:47974726	+	73	27	0.369863	1	intron	AC018521.1	ENST00000641877.1
chr17:50551110	+	120	42	0.35	1	cds	SPATA20	ENST00000619622.4
chr17:62680640	+	26	5	0.192308	1	intron	MRC2	ENST00000303375.10
chr17:62689599	+	29	6	0.206897	1	cds	MRC2	ENST00000303375.10
chr17:75595441	+	134	119	0.88806	1	intron	MYO15B	ENST00000610510.4
chr17:76271143	+	81	11	0.135802	1	3utr	UBALD2	ENST00000327490.8
chr17:77373444	+	32	6	0.1875	1	5utr	SEPTIN9	ENST00000423034.6
chr17:78420211	+	37	8	0.216216	1	intron	PGS1	ENST00000262764.11
chr17:79076045	+	112	22	0.196429	1	intron	ENGASE	ENST00000579016.5
chr17:79086571	+	209	26	0.124402	1	3utr	ENGASE	ENST00000579016.5
chr17:80111275	+	49	7	0.142857	1	intron	GAA	ENST00000302262.8
chr17:82439944	+	44	17	0.386364	1	intron	HEXD	ENST00000337014.10
chr17:82439973	+	26	6	0.230769	1	intron	HEXD	ENST00000337014.10
chr17:82930082	+	30	6	0.2	1	intron	TBCD	ENST00000355528.9
chr17:82930137	+	24	11	0.458333	1	intron	TBCD	ENST00000355528.9
chr19:679960	+	129	17	0.131783	1	intron	FSTL3	ENST00000166139.9
chr19:1358991	+	32	6	0.1875	1	intron	PWWP3A	ENST00000591806.6
chr19:1367530	+	26	6	0.230769	1	intron	PWWP3A	ENST00000591806.6
chr19:1393386	+	22	8	0.363636	1	cds	NDUFS7	ENST00000546283.5
chr19:1421365	+	31	5	0.16129	1	intron	DAZAP1	ENST00000336761.10
chr19:1429346	+	47	9	0.191489	1	intron	DAZAP1	ENST00000336761.10
chr19:10291681	+	48	5	0.104167	1	cds	ICAM5	ENST00000221980.5
chr19:11132735	+	151	14	0.1	0.927152	intergenic	--	--
chr19:16090130	+	29	5	0.172414	1	intron	TPM4	ENST00000646974.2
chr19:18007081	+	38	24	0.631579	1	intron	ARRDC2	ENST00000379656.7
chr19:19356030	+	63	8	0.126984	1	3utr	MAU2	ENST00000262815.13
chr19:38705823	+	30	7	0.233333	1	intron	ACTN4	ENST00000252699.7
chr19:40367744	+	43	15	0.348837	1	cds	PLD3	ENST00000409419.5
chr19:41264756	+	24	5	0.208333	1	cds	HNRNPUL1	ENST00000378215.8
chr19:44748915	+	157	18	0.11465	1	cds	BCL3	ENST00000164227.10
chr19:44871926	+	102	39	0.382353	1	cds	NECTIN2	ENST00000252485.8
chr19:46016096	+	34	12	0.352941	1	cds	CCDC61	ENST00000595358.5
chr19:50725254	+	34	5	0.147059	1	cds	CLEC11A	ENST00000250340.9
chr19:55637269	+	23	5	0.217391	1	intron	ZNF581	ENST00000587252.5
chr1:1164203	+	26	5	0.192308	1	intergenic	--	--
chr1:2050585	+	37	8	0.216216	1	intergenic	--	--
chr1:2296225	+	24	5	0.208333	1	intron	SKI	ENST00000378536.5
chr1:16396655	+	50	20	0.4	1	3utr	SZRD1	ENST00000401089.3
chr1:23030628	+	45	5	0.111111	1	cds	KDM1A	ENST00000465864.2
chr1:26472883	+	48	5	0.104167	1	intron	HMGN2	ENST00000361427.6
chr1:32197375	+	35	5	0.142857	1	3utr	TXLNA	ENST00000373610.8
chr1:35565373	+	23	8	0.347826	1	cds	NCDN	ENST00000373253.7
chr1:36323215	+	30	7	0.233333	1	3utr	SH3D21	ENST00000505871.7
chr1:43591170	+	83	10	0.120482	1	cds	PTPRF	ENST00000359947.9
chr1:51236583	+	41	6	0.146341	1	5utr	RNF11	ENST00000242719.4
chr1:109100508	+	590	378	0.640678	1	noncoding	SCARNA2	ENST00000458748.1
chr1:180198805	+	45	5	0.111111	1	3utr	QSOX1	ENST00000367602.8
chr1:202016536	+	42	6	0.142857	1	3utr	ELF3	ENST00000367284.10
chr1:212351114	+	38	8	0.210526	1	intron	PPP2R5A	ENST00000261461.7
chr1:226067743	+	42	5	0.119048	1	intron	H3F3A	ENST00000366816.5
chr1:228140606	+	75	9	0.12	1	intron	GUK1	ENST00000366730.5
chr20:41174172	+	57	9	0.157895	1	cds	PLCG1	ENST00000244007.7
chr20:58891385	+	34	12	0.352941	1	5utr	GNAS	ENST00000371095.7
chr20:62652929	+	63	17	0.269841	1	intron	SLCO4A1	ENST00000217159.6
chr20:62810093	+	40	9	0.225	1	intron	OGFR	ENST00000290291.10
chr20:62945124	+	122	34	0.278689	1	3utr	GID8	ENST00000266069.5
chr20:63901595	+	26	10	0.384615	1	intron	DNAJC5	ENST00000360864.9
chr21:8218319	+	26	25	0.961538	1	intron	FP671120.4	ENST00000623664.1
chr21:43723842	+	41	10	0.243902	1	intron	PDXK	ENST00000398081.5
chr21:43723843	+	43	11	0.255814	1	intron	PDXK	ENST00000398081.5
chr21:43759122	+	77	13	0.168831	1	3utr	PDXK	ENST00000468090.5
chr21:45490839	+	33	5	0.151515	1	cds	COL18A1	ENST00000651438.1
chr21:46411387	+	24	10	0.416667	1	cds	PCNT	ENST00000359568.10
chr22:19718332	+	21	6	0.285714	1	5utr	AC000093.1	ENST00000455843.5
chr22:20131893	+	35	24	0.685714	1	5utr	ZDHHC8	ENST00000334554.11
chr22:21697177	+	37	7	0.189189	1	3utr	PPIL2	ENST00000335025.12
chr22:22895477	+	256	82	0.320312	1	cds	IGLL5	ENST00000532223.2
chr22:38205298	+	142	20	0.140845	1	intron	MAFF	ENST00000538999.1
chr22:41515439	+	32	5	0.15625	1	cds	ACO2	ENST00000216254.9
chr22:46678022	+	49	9	0.183673	1	3utr	GRAMD4	ENST00000406902.6
chr22:50343477	+	62	7	0.112903	1	5utr	PPP6R2	ENST00000359139.7
chr22:50409724	+	29	5	0.172414	1	intron	PPP6R2	ENST00000359139.7
chr22:50679425	+	90	28	0.311111	1	cds	SHANK3	ENST00000445220.5
chr22:50697098	+	46	6	0.130435	1	intron	SHANK3	ENST00000445220.5
chr2:10339829	+	22	5	0.227273	1	intron	HPCAL1	ENST00000307845.8
chr2:38681295	+	21	6	0.285714	1	cds	GALM	ENST00000272252.10
chr2:54645770	+	45	6	0.133333	1	intron	SPTBN1	ENST00000615901.4
chr2:70279795	+	53	8	0.150943	1	3utr	PCYOX1	ENST00000433351.7
chr2:73901379	+	102	14	0.137255	1	cds	ACTG2	ENST00000409731.7
chr2:102177518	+	29	5	0.172414	1	3utr	IL1R1	ENST00000409589.5
chr2:134120058	+	26	5	0.192308	1	intergenic	--	--
chr2:152614854	+	39	5	0.128205	1	cds	FMNL2	ENST00000288670.14
chr2:169614645	+	23	5	0.217391	1	cds	PPIG	ENST00000260970.8
chr2:218346196	+	31	5	0.16129	1	3utr	PNKD	ENST00000273077.9
chr2:218399639	+	26	6	0.230769	1	intron	CTDSP1	ENST00000443891.5
chr2:219616334	+	49	5	0.102041	1	3utr	STK11IP	ENST00000456909.6
chr2:240906424	+	49	5	0.102041	1	5utr	CROCC2	ENST00000443866.2
chr2:241673322	+	37	6	0.162162	1	3utr	ATG4B	ENST00000405546.7
chr2:241767824	+	126	16	0.126984	1	cds	D2HGDH	ENST00000403782.5
chr3:9810311	+	26	5	0.192308	1	cds	TTLL3	ENST00000426895.9
chr3:9818796	+	101	15	0.148515	1	5utr	TTLL3	ENST00000383827.5
chr3:23203234	+	36	5	0.138889	1	5utr	UBE2E2	ENST00000425792.5
chr3:38165710	+	20	10	0.5	1	5utr	OXSR1	ENST00000446845.5
chr3:39408706	+	386	116	0.300518	1	cds	RPSA	ENST00000301821.11
chr3:50256574	+	60	9	0.15	1	intron	GNAI2	ENST00000422163.5
chr3:50274025	+	54	6	0.111111	1	cds	SEMA3B	ENST00000618865.4
chr3:156675036	+	29	5	0.172414	1	5utr	TIPARP	ENST00000461166.5
chr3:197750680	+	23	5	0.217391	1	5utr	FYTTD1	ENST00000424384.2
chr4:1550437	+	20	6	0.3	1	noncoding	AC147067.2	ENST00000608161.1
chr4:153704665	+	49	8	0.163265	1	cds	TLR2	ENST00000642580.1
chr5:1040855	+	43	5	0.116279	1	intergenic	--	--
chr5:1056310	+	113	38	0.336283	1	intergenic	--	--
chr5:10387035	+	59	7	0.118644	1	cds	2024-03-06	ENST00000274140.10
chr5:40979862	+	948	444	0.468354	1	cds	C7	ENST00000313164.10
chr5:64885498	+	57	6	0.105263	1	cds	CWC27	ENST00000381070.8
chr5:95794873	+	61	12	0.196721	1	3utr	RHOBTB3	ENST00000379982.8
chr5:150648181	+	37	7	0.189189	1	cds	SYNPO	ENST00000394243.5
chr5:181059357	+	652	194	0.297546	1	cds	BTNL9	ENST00000327705.14
chr6:33620912	+	21	8	0.380952	1	5utr	ITPR3	ENST00000374316.9
chr6:35089391	+	67	8	0.119403	1	3utr	ANKS1A	ENST00000360359.5
chr6:42077231	+	36	7	0.194444	1	cds	TAF8	ENST00000456846.6
chr6:42989628	+	24	6	0.25	1	cds	PPP2R5D	ENST00000394110.7
chr6:43505061	+	21	10	0.47619	1	cds	TJAP1	ENST00000372444.6
chr6:108559965	+	30	5	0.166667	1	5utr	FOXO3	ENST00000343882.10
chr6:143136910	+	46	5	0.108696	1	cds	AIG1	ENST00000646199.1
chr7:878168	+	57	7	0.122807	1	intron	GET4	ENST00000265857.8
chr7:4791534	+	38	9	0.236842	1	3utr	AP5Z1	ENST00000649063.2
chr7:22730185	+	74	19	0.256757	1	intron	IL6	ENST00000404625.5
chr7:27097031	+	49	16	0.326531	1	intron	HOTAIRM1	ENST00000429611.7
chr7:30922156	+	390	122	0.312821	1	cds	AC004691.2	ENST00000509504.2
chr7:74657877	+	68	13	0.191176	1	5utr	GTF2I	ENST00000573035.5
chr7:75416601	+	133	32	0.240602	1	noncoding	NSUN5P1	ENST00000457988.5
chr7:100679042	+	42	5	0.119048	1	3utr	GNB2	ENST00000303210.9
chr7:149287576	+	52	6	0.115385	1	noncoding	AC004890.2	ENST00000426347.5
chr7:149297088	+	48	5	0.104167	1	noncoding	AC004890.2	ENST00000416232.5
chr8:141176301	+	49	5	0.102041	1	intron	DENND3	ENST00000262585.6
chr8:141176401	+	66	7	0.106061	1	intron	DENND3	ENST00000262585.6
chr8:143694878	+	22	5	0.227273	1	3utr	ZNF707	ENST00000358656.9
chr8:144467296	+	38	14	0.378378	0.973684	cds	KIFC2	ENST00000645548.1
chr9:2047262	+	46	5	0.108696	1	cds	SMARCA2	ENST00000357248.8
chr9:33037317	+	81	9	0.111111	1	intron	DNAJA1	ENST00000330899.5
chr9:73165546	+	35	7	0.2	1	intron	ANXA1	ENST00000257497.11
chr9:110079386	+	33	5	0.151515	1	intron	PALM2-AKAP2	ENST00000374530.7
chr9:128390086	+	86	11	0.127907	1	3utr	URM1	ENST00000372853.8
chr9:128809333	+	27	7	0.259259	1	3utr	TBC1D13	ENST00000372648.10
chr9:135486892	+	32	5	0.15625	1	cds	PPP1R26	ENST00000605286.5
chr9:136808026	+	45	9	0.2	1	5utr	RABL6	ENST00000371671.9
chr9:137835432	+	50	11	0.22	1	3utr	EHMT1	ENST00000460843.6
chrM:1486	+	5526	1446	0.261672	1	noncoding	MT-RNR1	ENST00000389680.2
chrM:1488	+	5512	4879	0.88532	0.999819	noncoding	MT-RNR1	ENST00000389680.2
chrX:24077265	+	33	13	0.393939	1	3utr	EIF2S3	ENST00000253039.9

## Sheet: Muscle_N2
m5C site	Strand	Read Coverage	Unconverted C	Methylation level	C/T coverage	Region	Gene	Transcript
chr10:809755	-	73	21	0.287671	1	3utr	LARP4B	ENST00000612396.4
chr10:24585326	-	21	5	0.238095	1	cds	ARHGAP21	ENST00000612832.4
chr10:29533016	-	1218	210	0.172414	1	cds	SVIL	ENST00000375398.6
chr10:29550944	-	1014	143	0.141026	1	cds	SVIL	ENST00000375400.7
chr10:29604677	-	20	6	0.3	1	intron	SVIL	ENST00000375400.7
chr10:100499253	-	45	5	0.111111	1	cds	SEC31B	ENST00000370345.8
chr10:114435716	-	89	23	0.258427	1	3utr	ABLIM1	ENST00000392952.7
chr11:1996890	-	78	26	0.333333	1	noncoding	H19	ENST00000414790.6
chr11:10509371	-	192	175	0.911458	1	intergenic	--	--
chr11:10509373	-	196	75	0.382653	1	intergenic	--	--
chr11:17388141	-	23	11	0.478261	1	5utr	KCNJ11	ENST00000339994.4
chr11:64755092	-	76	62	0.815789	1	intron	PYGM	ENST00000377432.7
chr11:65539224	-	262	101	0.385496	1	cds	LTBP3	ENST00000322147.8
chr11:65547472	-	44	8	0.181818	1	cds	LTBP3	ENST00000322147.8
chr11:65554215	-	27	15	0.555556	1	cds	LTBP3	ENST00000322147.8
chr11:67351795	-	120	14	0.116667	1	3utr	POLD4	ENST00000312419.8
chr11:73976990	-	26	5	0.192308	1	cds	UCP2	ENST00000663595.1
chr11:119364066	-	34	24	0.705882	1	5utr	USP2	ENST00000525735.1
chr12:10702105	-	857	165	0.192532	1	cds	YBX3	ENST00000279550.11
chr12:56645912	-	146	15	0.10274	1	cds	ATP5F1B	ENST00000262030.8
chr12:110911095	-	6988	881	0.126073	1	cds	MYL2	ENST00000228841.13
chr12:120137749	-	65	10	0.153846	1	cds	GCN1	ENST00000300648.7
chr12:120198585	-	283	56	0.19788	1	cds	RPLP0	ENST00000551150.5
chr12:120198682	-	353	106	0.300283	1	cds	RPLP0	ENST00000551150.5
chr12:120198968	-	34	5	0.147059	1	cds	RPLP0	ENST00000551150.5
chr12:120199189	-	45	7	0.155556	1	cds	RPLP0	ENST00000551150.5
chr12:120222693	-	39	7	0.179487	1	cds	PXN	ENST00000267257.11
chr12:123533716	-	30	6	0.2	1	5utr	RILPL1	ENST00000376874.9
chr12:124333264	-	58	12	0.206897	1	cds	NCOR2	ENST00000405201.5
chr13:44573174	-	100	26	0.26	1	cds	TSC22D1	ENST00000458659.3
chr13:48081647	-	28	5	0.178571	1	cds	MED4	ENST00000258648.7
chr13:54440878	-	71	13	0.183099	1	noncoding	RPL13AP25	ENST00000484130.1
chr14:20343234	-	267	186	0.696629	1	noncoding	AL355075.4	ENST00000554988.1
chr14:21025609	-	22	5	0.227273	1	5utr	NDRG2	ENST00000397844.6
chr14:23420937	-	35	14	0.4	1	intron	MYH7	ENST00000355349.4
chr14:23428810	-	37	12	0.324324	1	intron	MYH7	ENST00000355349.4
chr14:49586019	-	346	148	0.427746	1	cds	RPS29	ENST00000396020.7
chr14:64765462	-	39	7	0.179487	1	intron	SPTB	ENST00000644917.1
chr14:75082628	-	31	5	0.16129	1	3utr	NEK9	ENST00000238616.10
chr14:93951996	-	51	15	0.294118	1	intron	ASB2	ENST00000315988.8
chr14:93953947	-	33	9	0.272727	1	intron	ASB2	ENST00000315988.8
chr14:93958244	-	33	18	0.545455	1	intron	ASB2	ENST00000555019.6
chr14:93971233	-	21	6	0.285714	1	intron	ASB2	ENST00000555019.6
chr14:93974593	-	96	35	0.364583	1	intron	ASB2	ENST00000555019.6
chr14:102348513	-	26	7	0.269231	1	3utr	CINP	ENST00000216756.11
chr14:102507560	-	402	60	0.149254	1	cds	ANKRD9	ENST00000286918.9
chr15:42416265	-	201	58	0.288557	1	3utr	ZNF106	ENST00000263805.8
chr15:72266770	-	45	7	0.159091	0.977778	cds	PARP6	ENST00000569795.6
chr15:74937957	-	229	47	0.20524	1	cds	COX5A	ENST00000322347.11
chr16:1445764	-	22	9	0.409091	1	3utr	CLCN7	ENST00000382745.9
chr16:1777123	-	48	5	0.104167	1	cds	SPSB3	ENST00000566339.6
chr16:1950970	-	620	198	0.319355	1	cds	RPL3L	ENST00000268661.8
chr16:19502912	-	96	11	0.114583	1	3utr	GDE1	ENST00000353258.8
chr16:19521754	-	63	8	0.126984	1	cds	GDE1	ENST00000353258.8
chr16:27461530	-	53	7	0.132075	1	cds	GTF3C1	ENST00000561623.5
chr16:30095517	-	24	5	0.208333	1	5utr	YPEL3	ENST00000398841.6
chr16:88655363	-	29	11	0.37931	1	cds	MVD	ENST00000301012.8
chr16:89275128	-	30	6	0.2	1	cds	ANKRD11	ENST00000378330.7
chr17:1646371	-	23	9	0.391304	1	3utr	RILP	ENST00000301336.7
chr17:8152895	-	23	11	0.478261	1	intron	PER1	ENST00000354903.9
chr17:10539539	-	1032	179	0.17345	1	cds	MYH2	ENST00000532183.6
chr17:12994801	-	72	10	0.138889	1	cds	ELAC2	ENST00000338034.9
chr17:17820825	-	22	6	0.272727	1	intron	SREBF1	ENST00000355815.8
chr17:21002702	-	33	9	0.272727	1	3utr	USP22	ENST00000261497.9
chr17:29109949	-	109	37	0.33945	1	cds	MYO18A	ENST00000527372.6
chr17:29125008	-	126	33	0.261905	1	intron	MYO18A	ENST00000527372.6
chr17:29125009	-	130	19	0.146154	1	intron	MYO18A	ENST00000527372.6
chr17:29125241	-	105	55	0.52381	1	intron	MYO18A	ENST00000527372.6
chr17:29617932	-	133	23	0.172932	1	intron	CORO6	ENST00000388767.7
chr17:44111065	-	59	7	0.118644	1	intron	HDAC5	ENST00000225983.10
chr17:45112391	-	34	6	0.176471	1	3utr	PLCD3	ENST00000619929.5
chr17:45121114	-	78	9	0.115385	1	cds	PLCD3	ENST00000619929.5
chr17:57885861	-	112	12	0.107143	1	5utr	CUEDC1	ENST00000577830.6
chr17:75131638	-	35	5	0.142857	1	cds	NT5C	ENST00000245552.7
chr17:75896614	-	30	5	0.166667	1	cds	TRIM65	ENST00000269383.8
chr17:76082266	-	23	13	0.565217	1	3utr	EXOC7	ENST00000589210.6
chr17:76390619	-	28	5	0.178571	1	3utr	UBE2O	ENST00000319380.12
chr19:1584658	-	204	54	0.264706	1	cds	MBD3	ENST00000156825.5
chr19:2038350	-	94	11	0.117021	1	3utr	MKNK2	ENST00000591601.5
chr19:2040701	-	41	5	0.121951	1	intron	MKNK2	ENST00000591142.5
chr19:2040702	-	40	5	0.125	1	intron	MKNK2	ENST00000591142.5
chr19:2040707	-	37	17	0.459459	1	intron	MKNK2	ENST00000591142.5
chr19:2050804	-	222	36	0.162162	1	cds	MKNK2	ENST00000591601.5
chr19:3062234	-	98	26	0.265306	1	5utr	TLE5	ENST00000327141.8
chr19:3943730	-	61	7	0.114754	1	intergenic	--	--
chr19:3950561	-	52	40	0.769231	1	intergenic	--	--
chr19:3976158	-	3410	398	0.116716	1	3utr	EEF2	ENST00000309311.7
chr19:4523720	-	225	61	0.271111	1	cds	PLIN5	ENST00000381848.7
chr19:14480414	-	52	30	0.576923	1	cds	GIPC1	ENST00000393028.5
chr19:14566163	-	599	68	0.113523	1	cds	NDUFB7	ENST00000215565.3
chr19:14566839	-	711	296	0.416315	1	cds	NDUFB7	ENST00000215565.3
chr19:15425616	-	43	11	0.255814	1	cds	WIZ	ENST00000263381.11
chr19:16355729	-	25	5	0.2	1	cds	EPS15L1	ENST00000455140.7
chr19:45306651	-	40	5	0.125	1	3utr	CKM	ENST00000221476.4
chr19:45307504	-	6392	2356	0.368586	1	cds	CKM	ENST00000221476.4
chr19:49871624	-	93	10	0.107527	1	cds	AKT1S1	ENST00000391834.6
chr19:50487591	-	104	28	0.269231	1	noncoding	AC020909.2	ENST00000595005.1
chr19:50490489	-	62	13	0.209677	1	intergenic	--	--
chr19:50490666	-	147	25	0.170068	1	intergenic	--	--
chr19:55146168	-	46	30	0.652174	1	intron	TNNT1	ENST00000588981.6
chr1:1314332	-	113	15	0.132743	1	cds	INTS11	ENST00000540437.5
chr1:1336315	-	44	15	0.340909	1	cds	DVL1	ENST00000378891.9
chr1:1342389	-	263	91	0.346008	1	cds	DVL1	ENST00000378891.9
chr1:6221386	-	91	33	0.362637	1	3utr	ICMT	ENST00000343813.10
chr1:19311960	-	59	16	0.271186	1	cds	AKR7A2	ENST00000235835.7
chr1:20500999	-	42	5	0.119048	1	cds	MUL1	ENST00000264198.5
chr1:21887481	-	45	10	0.222222	1	cds	HSPG2	ENST00000374695.8
chr1:26054135	-	63	7	0.111111	1	intron	TRIM63	ENST00000374272.3
chr1:32787058	-	50	5	0.1	1	cds	YARS	ENST00000373477.8
chr1:32862365	-	87	12	0.137931	1	3utr	FNDC5	ENST00000373471.8
chr1:154178898	-	26	6	0.230769	1	intron	TPM3	ENST00000611659.4
chr1:156263500	-	69	8	0.115942	1	cds	SMG5	ENST00000361813.5
chr1:156670648	-	93	23	0.247312	1	cds	NES	ENST00000368223.4
chr1:201066901	-	179	27	0.150838	1	cds	CACNA1S	ENST00000362061.4
chr1:203083664	-	60	10	0.166667	1	3utr	MYOG	ENST00000241651.5
chr1:248850173	-	34	18	0.529412	1	3utr	ZNF692	ENST00000306601.8
chr20:3785731	-	228	61	0.267544	1	cds	CENPB	ENST00000379751.5
chr20:3785782	-	266	75	0.281955	1	cds	CENPB	ENST00000379751.5
chr20:45843543	-	39	6	0.153846	1	cds	ACOT8	ENST00000217455.9
chr22:17827648	-	20	7	0.35	1	cds	MICAL3	ENST00000441493.7
chr22:20314760	-	66	8	0.121212	1	cds	DGCR6L	ENST00000248879.8
chr22:23767868	-	89	37	0.41573	1	cds	CHCHD10	ENST00000520222.1
chr22:29511162	-	44	6	0.136364	1	cds	THOC5	ENST00000490103.5
chr22:35608666	-	27	5	0.185185	1	intron	MB	ENST00000401702.5
chr22:39133143	-	119	16	0.134454	1	3utr	CBX7	ENST00000216133.10
chr22:40829652	-	378	60	0.15873	1	cds	ST13	ENST00000216218.8
chr22:45196845	-	73	8	0.109589	1	3utr	KIAA0930	ENST00000336156.9
chr22:50221361	-	32	5	0.15625	1	cds	TUBGCP6	ENST00000439308.6
chr22:50253021	-	63	34	0.539683	1	3utr	MAPK12	ENST00000215659.13
chr22:50466457	-	27	5	0.185185	1	cds	SBF1	ENST00000380817.8
chr22:50577328	-	24	11	0.458333	1	cds	CPT1B	ENST00000405237.7
chr2:11181727	-	78	14	0.179487	1	3utr	ROCK2	ENST00000315872.11
chr2:96827202	-	107	28	0.261682	1	intergenic	--	--
chr2:96834646	-	86	9	0.104651	1	intergenic	--	--
chr2:96839557	-	178	80	0.449438	1	cds	ANKRD23	ENST00000318357.9
chr2:97656656	-	71	12	0.169014	1	3utr	ACTR1B	ENST00000289228.7
chr2:127054905	-	123	31	0.252033	1	intron	BIN1	ENST00000393040.7
chr2:127054906	-	126	18	0.142857	1	intron	BIN1	ENST00000393040.7
chr2:127054915	-	128	14	0.109375	1	intron	BIN1	ENST00000393040.7
chr2:127055753	-	61	7	0.114754	1	intron	BIN1	ENST00000393040.7
chr2:127056684	-	46	5	0.108696	1	intron	BIN1	ENST00000393040.7
chr2:127057073	-	54	7	0.12963	1	intron	BIN1	ENST00000393040.7
chr2:127061936	-	37	8	0.216216	1	intron	BIN1	ENST00000376113.6
chr2:127063996	-	4615	774	0.167714	1	cds	BIN1	ENST00000376113.6
chr2:178547909	-	404	45	0.111386	1	cds	TTN	ENST00000342992.10
chr2:178557935	-	114	16	0.140351	1	cds	TTN	ENST00000342992.10
chr2:178799404	-	78	9	0.115385	1	intron	TTN	ENST00000342992.10
chr2:178802303	-	1354	665	0.491137	1	cds	TTN	ENST00000342992.10
chr2:216673475	-	228	59	0.258772	1	3utr	IGFBP5	ENST00000233813.5
chr2:217818193	-	35	11	0.314286	1	cds	TNS1	ENST00000646520.1
chr2:218822855	-	35	17	0.485714	1	3utr	PRKAG3	ENST00000439262.6
chr2:219550838	-	58	9	0.155172	1	cds	OBSL1	ENST00000404537.6
chr2:219557973	-	89	9	0.101124	1	cds	OBSL1	ENST00000404537.6
chr2:238170621	-	45	7	0.155556	1	cds	ILKAP	ENST00000254654.8
chr3:15051825	-	31	21	0.677419	1	3utr	MRPS25	ENST00000253686.7
chr3:42786110	-	41	8	0.195122	1	cds	HIGD1A	ENST00000321331.11
chr3:48432647	-	25	5	0.2	1	cds	CCDC51	ENST00000447018.5
chr3:126008734	-	25	5	0.2	1	cds	SLC41A3	ENST00000360370.8
chr3:187737984	-	84	24	0.285714	1	intron	BCL6	ENST00000621333.4
chr4:1172546	-	31	6	0.193548	1	5utr	SPON2	ENST00000290902.10
chr4:1720851	-	35	6	0.171429	1	5utr	TMEM129	ENST00000382936.8
chr5:80651230	-	32	32	1	1	intron	DHFR	ENST00000439211.7
chr5:80651232	-	31	12	0.387097	1	intron	DHFR	ENST00000439211.7
chr5:150444319	-	1217	160	0.131471	1	cds	RPS14	ENST00000401695.8
chr5:151183448	-	41	5	0.121951	1	cds	CCDC69	ENST00000355417.7
chr5:179616893	-	119	32	0.268908	1	cds	HNRNPH1	ENST00000393432.8
chr5:179617045	-	57	15	0.263158	1	cds	HNRNPH1	ENST00000510411.5
chr5:181204888	-	76	15	0.197368	1	cds	TRIM7	ENST00000274773.12
chr6:31644134	-	64	10	0.15625	1	cds	BAG6	ENST00000375976.8
chr6:31644160	-	57	10	0.175439	1	cds	BAG6	ENST00000375976.8
chr6:34280149	-	41	14	0.35	0.97561	3utr	NUDT3	ENST00000607016.2
chr6:56529513	-	150	44	0.293333	1	cds	DST	ENST00000244364.10
chr6:56843391	-	24	5	0.208333	1	5utr	DST	ENST00000421834.6
chr6:123218452	-	240	56	0.233333	1	3utr	TRDN	ENST00000334268.9
chr7:997377	-	115	12	0.104348	1	3utr	C7orf50	ENST00000357429.10
chr7:1477920	-	64	8	0.125	1	cds	INTS1	ENST00000404767.8
chr7:1479582	-	93	17	0.182796	1	cds	INTS1	ENST00000404767.8
chr7:64888732	-	64	9	0.140625	1	noncoding	AC073349.1	ENST00000340779.3
chr7:72948484	-	33	16	0.484848	1	noncoding	NSUN5P2	ENST00000602348.5
chr7:99396212	-	39	7	0.179487	1	3utr	PDAP1	ENST00000350498.8
chr7:100070158	-	60	9	0.15	1	3utr	ZNF3	ENST00000424697.5
chr7:100070166	-	59	8	0.137931	0.983051	3utr	ZNF3	ENST00000424697.5
chr7:100222380	-	25	18	0.72	1	intron	CASTOR3	ENST00000436886.7
chr7:102496858	-	28	6	0.214286	1	cds	RASA4B	ENST00000541662.5
chr7:102596023	-	44	7	0.159091	1	cds	RASA4	ENST00000262940.11
chr7:133169696	-	32	5	0.15625	1	noncoding	AC083873.1	ENST00000421179.1
chr7:151078989	-	51	6	0.117647	1	cds	FASTK	ENST00000540185.5
chr8:41660872	-	28	10	0.357143	1	intron	ANK1	ENST00000347528.8
chr8:74315542	-	208	35	0.168269	1	cds	JPH1	ENST00000342232.5
chr8:123540444	-	39	6	0.157895	0.974359	intron	FBXO32	ENST00000517956.5
chr8:139730627	-	29	6	0.206897	1	3utr	TRAPPC9	ENST00000648948.2
chr8:143809009	-	41	12	0.292683	1	cds	SCRIB	ENST00000320476.7
chr8:143815587	-	66	7	0.106061	1	5utr	SCRIB	ENST00000356994.7
chr9:89362199	-	124	30	0.241935	1	3utr	SEMA4D	ENST00000339861.8
chr9:89405600	-	109	12	0.110092	1	5utr	SEMA4D	ENST00000339861.8
chr9:94569839	-	22	7	0.318182	1	intron	FBP2	ENST00000375337.4
chr9:121353832	-	39	5	0.128205	1	intron	STOM	ENST00000286713.7
chr9:129014866	-	86	18	0.209302	1	cds	SH3GLB2	ENST00000372564.7
chr9:131584315	-	117	19	0.162393	1	cds	RAPGEF1	ENST00000372189.7
chr9:131650220	-	59	6	0.101695	1	cds	RAPGEF1	ENST00000372189.7
chr9:136940953	-	158	70	0.443038	1	cds	FBXW5	ENST00000325285.8
chr9:137479130	-	42	25	0.595238	1	cds	PNPLA7	ENST00000406427.6
chrY:19707239	-	51	9	0.176471	1	cds	KDM5D	ENST00000317961.8
chr10:35336825	+	23	6	0.26087	1	5utr	CCNY	ENST00000374704.8
chr10:86680480	+	23	5	0.217391	1	intron	LDB3	ENST00000429277.6
chr10:86681456	+	30	6	0.2	1	cds	LDB3	ENST00000429277.6
chr10:86690601	+	41	11	0.268293	1	intron	LDB3	ENST00000429277.6
chr10:86691114	+	99	40	0.40404	1	intron	LDB3	ENST00000429277.6
chr10:100551909	+	36	6	0.166667	1	3utr	HIF1AN	ENST00000299163.7
chr10:103591940	+	42	5	0.119048	1	3utr	NEURL1	ENST00000369780.8
chr10:122244490	+	20	6	0.3	1	intron	TACC2	ENST00000369005.6
chr11:1927308	+	33	14	0.424242	1	intron	TNNT3	ENST00000278317.11
chr11:1928802	+	44	8	0.181818	1	intron	TNNT3	ENST00000278317.11
chr11:1937174	+	24	5	0.208333	1	intron	TNNT3	ENST00000278317.11
chr11:1938022	+	64	8	0.125	1	intron	TNNT3	ENST00000278317.11
chr11:4092692	+	45	7	0.155556	1	3utr	STIM1	ENST00000300737.8
chr11:45882076	+	56	8	0.142857	1	3utr	CRY2	ENST00000443527.6
chr11:46366209	+	36	13	0.361111	1	intron	DGKZ	ENST00000454345.5
chr11:46366284	+	32	5	0.15625	1	cds	DGKZ	ENST00000454345.5
chr11:63758891	+	85	31	0.364706	1	3utr	RTN3	ENST00000341307.6
chr11:64934090	+	26	7	0.269231	1	3utr	PPP2R5B	ENST00000164133.7
chr11:65584532	+	202	23	0.113861	1	cds	EHBP1L1	ENST00000309295.9
chr11:65585213	+	168	26	0.154762	1	cds	EHBP1L1	ENST00000309295.9
chr11:65891086	+	135	16	0.118519	1	cds	CCDC85B	ENST00000312579.4
chr11:65891236	+	62	8	0.129032	1	cds	CCDC85B	ENST00000312579.4
chr11:67608110	+	36	6	0.166667	1	intron	NDUFV1	ENST00000647561.1
chr11:75404677	+	369	92	0.249322	1	cds	RPS3	ENST00000531188.6
chr11:94874378	+	54	13	0.240741	1	3utr	AMOTL1	ENST00000317829.12
chr11:111913964	+	204	30	0.147059	1	3utr	HSPB2	ENST00000304298.4
chr12:6724690	+	119	12	0.10084	1	cds	COPS7A	ENST00000626119.2
chr12:12875936	+	51	10	0.196078	1	noncoding	RPL13AP20	ENST00000459725.1
chr12:52045504	+	29	16	0.551724	1	intron	NR4A1	ENST00000360284.7
chr12:52045947	+	22	6	0.272727	1	intron	NR4A1	ENST00000360284.7
chr12:55730429	+	39	8	0.205128	1	noncoding	AC009779.2	ENST00000552576.2
chr12:101666218	+	23	15	0.652174	1	intron	MYBPC1	ENST00000547405.5
chr12:109267745	+	62	14	0.225806	1	3utr	ACACB	ENST00000338432.11
chr12:110348535	+	189	32	0.169312	1	3utr	ATP2A2	ENST00000539276.7
chr12:111789874	+	87	16	0.183908	1	cds	AC002996.1	ENST00000546840.3
chr12:118376702	+	21	5	0.238095	1	cds	SUDS3	ENST00000543473.2
chr13:20721521	+	28	6	0.214286	1	intron	IL17D	ENST00000304920.3
chr13:99386135	+	42	5	0.119048	1	3utr	UBAC2	ENST00000403766.8
chr14:23953853	+	46	8	0.173913	1	cds	DHRS4	ENST00000558263.5
chr14:91170077	+	172	22	0.127907	1	cds	DGLUCY	ENST00000520328.5
chr14:105348578	+	211	69	0.327014	1	cds	PACS2	ENST00000430725.6
chr14:105391746	+	41	6	0.146341	1	cds	PACS2	ENST00000430725.6
chr15:48331650	+	63	15	0.238095	1	cds	DUT	ENST00000331200.8
chr15:90903373	+	61	11	0.180328	1	5utr	MAN2A2	ENST00000559717.6
chr16:502398	+	20	11	0.55	1	intron	RAB11FIP3	ENST00000262305.9
chr16:681472	+	355	129	0.36338	1	cds	STUB1	ENST00000565677.5
chr16:2949622	+	51	7	0.137255	1	3utr	FLYWCH1	ENST00000253928.13
chr16:2972795	+	23	5	0.217391	1	3utr	PAQR4	ENST00000293978.12
chr16:28293380	+	21	5	0.238095	1	intron	SBK1	ENST00000671413.2
chr16:28320846	+	70	21	0.3	1	cds	SBK1	ENST00000671413.2
chr16:28321960	+	53	13	0.245283	1	3utr	SBK1	ENST00000341901.5
chr16:29968112	+	69	20	0.289855	1	cds	TMEM219	ENST00000414689.6
chr16:48352517	+	29	18	0.62069	1	3utr	LONP2	ENST00000285737.9
chr16:57458047	+	31	7	0.225806	1	intron	COQ9	ENST00000262507.11
chr16:74999144	+	47	5	0.106383	1	5utr	ZNRF1	ENST00000335325.9
chr16:89553804	+	50	39	0.78	1	cds	SPG7	ENST00000647079.1
chr17:4584923	+	56	7	0.125	1	cds	SMTNL2	ENST00000389313.9
chr17:7939621	+	21	5	0.238095	1	cds	CNTROB	ENST00000380262.7
chr17:41973629	+	48	5	0.104167	1	cds	CNP	ENST00000393892.8
chr17:44352244	+	50	5	0.1	1	cds	GRN	ENST00000053867.8
chr17:46026925	+	39	5	0.128205	1	3utr	MAPT	ENST00000262410.9
chr17:47709146	+	45	23	0.511111	1	cds	TBKBP1	ENST00000361722.7
chr17:47709148	+	38	20	0.526316	1	cds	TBKBP1	ENST00000361722.7
chr17:50551110	+	70	34	0.485714	1	cds	SPATA20	ENST00000619622.4
chr17:57116885	+	233	26	0.111588	1	cds	AKAP1	ENST00000337714.8
chr17:74203926	+	156	34	0.217949	1	5utr	RPL38	ENST00000439590.6
chr17:79086571	+	47	23	0.489362	1	3utr	ENGASE	ENST00000579016.5
chr17:82418549	+	22	6	0.272727	1	5utr	HEXD	ENST00000337014.10
chr17:82437179	+	43	15	0.348837	1	cds	HEXD	ENST00000337014.10
chr19:1393386	+	39	15	0.384615	1	cds	NDUFS7	ENST00000546283.5
chr19:1393465	+	23	22	0.956522	1	3utr	NDUFS7	ENST00000546283.5
chr19:7520301	+	86	13	0.151163	1	cds	ZNF358	ENST00000597229.2
chr19:7555275	+	42	28	0.666667	1	cds	PNPLA6	ENST00000221249.10
chr19:8403993	+	50	5	0.1	1	3utr	RAB11B	ENST00000328024.11
chr19:8421824	+	47	5	0.106383	1	5utr	2024-03-02	ENST00000381035.8
chr19:10691788	+	39	6	0.153846	1	3utr	ILF3	ENST00000449870.5
chr19:16684194	+	68	7	0.102941	1	intron	TMEM38A	ENST00000187762.7
chr19:18365882	+	45	5	0.111111	1	3utr	PGPEP1	ENST00000269919.11
chr19:18568621	+	70	17	0.242857	1	cds	KXD1	ENST00000540691.5
chr19:19345779	+	30	8	0.266667	1	intron	MAU2	ENST00000262815.13
chr19:19356030	+	38	5	0.131579	1	3utr	MAU2	ENST00000262815.13
chr19:36103018	+	106	39	0.367925	1	cds	WDR62	ENST00000401500.7
chr19:36103166	+	88	17	0.193182	1	cds	WDR62	ENST00000401500.7
chr19:38524569	+	121	14	0.115702	1	intron	RYR1	ENST00000355481.8
chr19:38537676	+	73	46	0.630137	1	intron	RYR1	ENST00000355481.8
chr19:38592431	+	21	12	0.571429	1	intergenic	--	--
chr19:38701020	+	35	5	0.142857	1	cds	ACTN4	ENST00000252699.7
chr19:40608228	+	31	5	0.16129	1	cds	LTBP4	ENST00000204005.13
chr19:47755453	+	68	7	0.102941	1	cds	NOP53	ENST00000246802.10
chr19:49491460	+	78	20	0.25641	1	cds	RPL13A	ENST00000621674.4
chr19:50210392	+	89	35	0.393258	1	cds	MYH14	ENST00000598205.5
chr19:50217756	+	56	13	0.232143	1	cds	MYH14	ENST00000598205.5
chr19:50250664	+	154	26	0.168831	1	cds	MYH14	ENST00000598205.5
chr19:50257322	+	268	38	0.141791	1	cds	MYH14	ENST00000598205.5
chr19:50448222	+	31	13	0.419355	1	intron	MYBPC2	ENST00000357701.6
chr19:54207450	+	208	30	0.144231	1	cds	RPS9	ENST00000302907.9
chr1:10379873	+	20	6	0.3	1	3utr	KIF1B	ENST00000377086.5
chr1:16396655	+	74	45	0.608108	1	3utr	SZRD1	ENST00000401089.3
chr1:46031402	+	313	42	0.134185	1	cds	MAST2	ENST00000361297.7
chr1:51236583	+	35	17	0.485714	1	5utr	RNF11	ENST00000242719.4
chr1:63658046	+	33	10	0.30303	1	intron	PGM1	ENST00000650546.1
chr1:77925213	+	43	5	0.116279	1	cds	NEXN	ENST00000330010.12
chr1:109100508	+	66	44	0.666667	1	noncoding	SCARNA2	ENST00000458748.1
chr1:148972342	+	25	5	0.2	1	cds	PDE4DIP	ENST00000524974.5
chr1:149005349	+	654	66	0.100917	1	cds	PDE4DIP	ENST00000524974.5
chr1:155057682	+	32	9	0.28125	1	cds	ADAM15	ENST00000355956.6
chr1:200848987	+	21	5	0.238095	1	cds	CAMSAP2	ENST00000358823.6
chr1:201194232	+	1637	199	0.121638	0.999389	cds	IGFN1	ENST00000335211.8
chr1:201205289	+	555	170	0.306306	1	cds	IGFN1	ENST00000335211.8
chr1:201225730	+	26	6	0.230769	1	intron	IGFN1	ENST00000335211.8
chr1:203047106	+	34	5	0.147059	1	intron	PPFIA4	ENST00000367240.6
chr1:206733544	+	61	15	0.245902	1	3utr	MAPKAPK2	ENST00000367103.3
chr1:226871392	+	87	10	0.114943	1	5utr	PSEN2	ENST00000366783.8
chr1:228219562	+	169	19	0.112426	1	cds	OBSCN	ENST00000570156.6
chr1:228238172	+	24	7	0.291667	1	intron	OBSCN	ENST00000284548.16
chr1:228271965	+	782	167	0.213555	1	cds	OBSCN	ENST00000570156.6
chr1:228275902	+	1653	254	0.15366	1	cds	OBSCN	ENST00000284548.16
chr1:228299103	+	29	5	0.172414	1	intron	OBSCN	ENST00000284548.16
chr1:228342884	+	40	6	0.15	1	intron	OBSCN	ENST00000284548.16
chr1:228359176	+	21	7	0.333333	1	intron	OBSCN	ENST00000284548.16
chr1:248848474	+	93	17	0.182796	1	cds	ZNF672	ENST00000306562.8
chr20:408697	+	34	5	0.147059	1	5utr	RBCK1	ENST00000356286.9
chr20:18162412	+	26	11	0.423077	1	cds	KAT14	ENST00000435364.7
chr20:34995861	+	43	12	0.27907	1	intron	MYH7B	ENST00000262873.11
chr20:58713976	+	40	8	0.2	1	cds	NPEPL1	ENST00000525967.5
chr20:62303047	+	116	12	0.103448	1	5utr	ADRM1	ENST00000491935.5
chr20:62551699	+	30	5	0.166667	1	intron	MIR1-1HG	ENST00000624914.3
chr20:62556876	+	64	9	0.140625	1	intron	MIR1-1HG	ENST00000624914.3
chr20:62557785	+	76	25	0.328947	1	intron	MIR1-1HG	ENST00000624914.3
chr20:62558241	+	45	41	0.911111	1	intron	MIR1-1HG	ENST00000624914.3
chr20:62558361	+	57	7	0.122807	1	intron	MIR1-1HG	ENST00000624914.3
chr20:62558793	+	35	7	0.2	1	intron	MIR1-1HG	ENST00000624914.3
chr20:62558794	+	30	22	0.733333	1	intron	MIR1-1HG	ENST00000624914.3
chr20:62559075	+	37	13	0.351351	1	intron	MIR1-1HG	ENST00000624914.3
chr20:62559267	+	46	11	0.23913	1	intron	MIR1-1HG	ENST00000624914.3
chr20:62566102	+	20	8	0.4	1	intron	MIR1-1HG	ENST00000624914.3
chr20:62567061	+	62	47	0.758065	1	intron	MIR1-1HG	ENST00000624914.3
chr20:62568320	+	101	17	0.168317	1	intron	MIR1-1HG	ENST00000624914.3
chr20:62945124	+	67	21	0.313433	1	3utr	GID8	ENST00000266069.5
chr21:8213493	+	145	15	0.103448	1	intron	FP671120.4	ENST00000623664.1
chr21:8218319	+	25	20	0.8	1	intron	FP671120.4	ENST00000623664.1
chr21:8396583	+	36	5	0.142857	0.972222	intron	FP236383.3	ENST00000623860.3
chr21:8440706	+	72	9	0.125	1	intron	FP236383.3	ENST00000651813.1
chr21:8440741	+	117	16	0.136752	1	intron	FP236383.3	ENST00000651813.1
chr21:8440742	+	122	18	0.147541	1	intron	FP236383.3	ENST00000651813.1
chr21:8440802	+	31	5	0.16129	1	intron	FP236383.3	ENST00000651813.1
chr21:46411387	+	131	37	0.282443	1	cds	PCNT	ENST00000359568.10
chr22:25777650	+	104	13	0.125	1	cds	MYO18B	ENST00000536101.5
chr22:29145753	+	49	9	0.183673	1	3utr	KREMEN1	ENST00000400335.8
chr22:29145803	+	44	7	0.159091	1	3utr	KREMEN1	ENST00000400335.8
chr22:50343477	+	51	13	0.254902	1	5utr	PPP6R2	ENST00000359139.7
chr2:38482201	+	20	6	0.3	1	noncoding	RPLP0P6	ENST00000394878.2
chr2:38482373	+	39	10	0.25641	1	noncoding	RPLP0P6	ENST00000394878.2
chr2:42048379	+	77	17	0.220779	1	cds	PKDCC	ENST00000294964.6
chr2:54138720	+	117	13	0.111111	1	cds	ACYP2	ENST00000607452.6
chr2:71076624	+	26	6	0.230769	1	cds	NAGK	ENST00000613852.4
[truncated: 63 more rows]

## Sheet: Spleen_N1
m5C site	Strand	Read Coverage	Unconverted C	Methylation level	C/T coverage	Region	Gene	Transcript
[truncated: 484 more rows]

[truncated: 6 more sheets: T24, Testis_N2, Schumann_HeLa, Yang_Hela_ctl, Liu_HEK293T_WT, Liu_HepG2]
