# Supplementary material for: Substrate diversity of NSUN enzymes and links of 5-methylcytosine to mRNA translation and turnover
Source: Life Sci Alliance. 2024 Jul 10;7(9):e202402613. doi: 10.26508/lsa.202402613 (PMC11235314; doi:10.26508/lsa.202402613)
Supplement: Supplementary file 3 [file LSA-2024-02613_TableS3.xlsx]

## Sheet: Yang_HeLa_NSUN2_kd
m5C site	strand	ctl_rep1	ctl_rep2	kd_rep1	kd_rep2
chr10:101003882	+	0.25731	0.214076	0.0742459	0.0747863
chr10:101066218	+	0.252101	0.204819	0.0506329	0.0486486
chr10:102476214	+	0.208333	0.15	0	0.153846
chr10:103593383	+	0.272727	0.272727	0	0.0714286
chr10:1180300	-	0.142857	0.125	0	0.0263158
chr10:120904746	+	0.110169	0.115385	0.0598291	0.0210526
chr10:132307787	-	0.174107	0.166667	0.0774648	0.045045
chr10:132396495	+	0.135135	0.169492	0.0769231	0.0597015
chr10:133281377	-	0.188636	0.213115	0.0591716	0.0697051
chr10:133285159	-	0.103586	0.120219	0.0497512	0.016129
chr10:133308900	+	0.217391	0.15	0.0714286	0.0526316
chr10:133394269	+	0.185099	0.214286	0.0761697	0.0852211
chr10:32910361	-	0.100694	0.106667	0.0415162	0.0461538
chr10:34815098	-	0.134783	0.0890052	0.0689655	0.0170455
chr10:34815223	-	0.219512	0.172932	0.0529801	0.113043
chr10:70146440	-	0.139918	0.115556	0.045045	0.0562771
chr10:70146619	-	0.135514	0.182266	0.0621469	0.0338983
chr10:71300980	+	0.134615	0.132353	0.0541872	0.047619
chr10:71301045	+	0.375	0.166667	0.129032	0.0666667
chr10:71825470	-	0.0535714	0.112245	0.0178571	0.0251572
chr10:72267362	+	0.934783	0	0	0
chr10:73733273	+	0.130435	0.193548	0.137931	0.05
chr10:73819601	-	0.142857	0.125	0	0.0714286
chr10:75431577	+	0.451613	0.181818	0.0555556	0.0588235
chr10:7818764	+	0.101852	0.0446429	0.0227273	0.0223881
chr10:79683225	-	0.146341	0.0754717	0.0952381	0.02
chr10:809755	-	0.241546	0.232955	0.0978836	0.0808314
chr10:84139831	+	0.144231	0.131868	0.0654206	0.0416667
chr10:87864051	+	0.105263	0.0408163	0.0138889	0.031746
chr10:91798605	+	0.159836	0.158845	0.05	0.037296
chr10:93014225	+	0.135593	0.08	0	0
chr10:93600735	-	0.119048	0.037037	0	0
chr1:1000336	-	0.15	0.12	0.0485437	0.0645161
chr1:1014332	+	0.136453	0.132722	0.061016	0.046408
chr1:10379873	+	0.20625	0.296296	0.097561	0.0934579
chr1:1046450	+	0.109181	0.0619048	0.0263158	0.0136986
chr1:1048884	+	0.171405	0.162347	0.0638551	0.0603683
chr1:108637795	+	0.0980392	0.112245	0.02	0.0117647
chr1:1090501	-	0.2	0.0666667	0.0526316	0
chr11:102110832	+	0.221945	0.226184	0.0960279	0.0995112
chr1:111443904	-	0.111888	0.13	0.0344828	0.0810811
chr1:111447110	-	0.101382	0.0823171	0.0210526	0.0264026
chr11:117098321	-	0.105691	0.1	0.0275229	0.0294118
chr11:117179096	+	0.25	0.102564	0	0.0857143
chr11:117209029	-	0.110638	0.160804	0.0507812	0.0491803
chr11:118911306	-	0.111111	0.3	0	0.0952381
chr11:119107558	+	0.206522	0.118644	0.0510204	0.0684932
chr11:119308934	-	0.210757	0.204632	0.0820116	0.0840108
chr11:119663650	-	0.176471	0.166667	0	0
chr11:122655850	+	0.166667	0.190476	0	0.12963
chr11:12868054	+	0.0754717	0.146341	0.0222222	0.0344828
chr11:12988433	-	0	0.2	0	0
chr11:130314509	-	0.117647	0.30303	0.0344828	0.102564
chr11:134224897	+	0.248175	0.104839	0.0481928	0.0629371
chr11:14358903	-	0.166667	0.197183	0.0616438	0.0769231
chr1:116949313	+	0.111969	0.0892857	0.0478873	0.025641
chr11:1752919	-	0.103704	0.105473	0.0489905	0.0453908
chr11:18506890	-	0.124324	0.0965909	0.0529801	0.06
chr1:12191776	+	0.151515	0.238095	0.102041	0.0888889
chr1:1222251	-	0.2	0.223684	0.0823529	0.0779221
chr1:1231569	-	0.143293	0.16	0.0542636	0.0653951
chr1:1314332	-	0.131537	0.119379	0.0580789	0.0560897
chr1:1342389	-	0.12844	0.191919	0.0588235	0.0612245
chr1:1349652	+	0.0294118	0.230769	0	0.0384615
chr1:1355585	+	0.25641	0.294118	0.103896	0.0352941
chr11:35620156	+	0.134503	0.141892	0.0829016	0.0597826
chr11:3855515	+	0	0.113636	0	0
chr11:4092692	+	0.175701	0.146635	0.0748792	0.0512821
chr11:45918555	-	0.037037	0.131579	0.02	0.0204082
chr11:46672265	+	0.146299	0.124046	0.0412574	0.0652174
chr11:46673337	+	0.168614	0.183236	0.0690265	0.064
chr11:46678359	-	0.245763	0.175676	0.133333	0.0357143
chr11:46900305	-	0.208333	0.15	0	0.0952381
chr1:1471798	+	0.15625	0	0	0
chr11:47239886	-	0.234286	0.228571	0.0810811	0.0645161
chr11:47415978	+	0.0947368	0.107143	0.0166667	0.0107527
chr1:150158999	+	0.101266	0.119048	0.0208333	0.0588235
chr1:150553875	+	0.103896	0.195652	0.12766	0.03125
chr1:151776098	-	0.140625	0.232558	0.115385	0.0277778
chr1:153942987	-	0.0545455	0.129568	0.0201149	0.025641
chr1:155613482	+	0.116505	0.0666667	0.020202	0.010101
chr1:155732948	+	0.128205	0	0	0
chr1:155749338	+	0.128205	0	0	0
chr1:156285712	+	0.112676	0.0983607	0.0298507	0.0133333
chr1:159861795	+	0.2	0	0	0
chr11:61341487	+	0.13785	0.129967	0.0482063	0.0591074
chr11:61815445	-	0.25	0.1	0.030303	0
chr11:61866671	+	0.182879	0.176577	0.0515933	0.0667491
chr11:61955647	+	0.2	0.0714286	0.147059	0
chr11:62633974	-	0.267857	0.208333	0.0697674	0.111111
chr1:162755230	+	0.109646	0.105809	0.037674	0.043956
chr11:63768716	-	0.162393	0.201087	0.106977	0.0648148
chr11:64285220	+	0.120301	0.1875	0.0855263	0.0185185
chr11:64742896	-	0.2	0.09375	0	0.0714286
chr11:64934090	+	0.135135	0.121739	0.0181818	0.0217391
chr11:65584532	+	0.0921788	0.123239	0.0243902	0.0244898
chr11:66070286	+	0.175	0.103448	0	0.0714286
chr11:66276687	+	0.2379	0.236492	0.0845921	0.0868438
chr11:66345527	-	0.0873016	0.163399	0.040404	0.0185185
chr11:67031029	+	0.172414	0.0588235	0	0
chr11:67434620	+	0.142259	0.155598	0.0542929	0.0675105
chr11:67608110	+	0.163043	0.172619	0.0078125	0.104167
chr11:68348135	+	0.173021	0.182965	0.0566929	0.0681818
chr1:16987123	-	0.200477	0.210024	0.0934579	0.0627376
chr11:71435946	-	0.097561	0.194444	0.0240964	0.0582524
chr11:71478939	+	0.111111	0.160714	0.0333333	0.0384615
chr11:71480832	+	0.155738	0.13369	0.0698925	0.0418848
chr11:72224889	+	0.159286	0.152866	0.0430108	0.0635042
chr11:72727058	-	0.139738	0.129808	0.0526316	0.034749
chr11:73308896	+	0.189831	0.183453	0.0746888	0.0723404
chr1:17407246	-	0.131303	0.15199	0.0532302	0.0525588
chr11:74311533	-	0.163934	0.0784314	0.0576923	0.0326087
chr11:75404677	+	0.199219	0.198326	0.0693732	0.0720481
chr11:75815428	+	0.159091	0.143836	0.0572139	0.0592992
chr11:764334	+	0.103664	0.103324	0.0348584	0.0406901
chr11:78220344	-	0.125	0.212121	0.025	0.0689655
chr1:179087306	+	0.227273	0.0769231	0.1	0
chr1:179229363	-	0.166667	0.0693069	0.0379747	0.00970874
chr11:800765	-	0.1125	0.0277778	0	0
chr1:180175957	+	0.118122	0.123446	0.0463045	0.0473934
chr1:180190493	+	0.121099	0.143954	0.0643478	0.04811
chr1:180198805	+	0.170732	0.233333	0.0243902	0.108108
chr11:803577	-	0.257143	0.0789474	0.111111	0
chr11:830308	+	0.177033	0.166667	0.0775194	0.0472441
chr1:183116807	+	0.0977011	0.111782	0.0443548	0.0381356
chr1:183117338	+	0.136154	0.128092	0.0620087	0.0501505
chr1:186311044	+	0.0619469	0.104167	0	0.0144928
chr1:186375571	-	0.162791	0.0416667	0	0
chr1:19306126	-	0.104005	0.103514	0.0248854	0.0363997
chr1:19311960	-	0.102579	0.113765	0.0436081	0.0436756
chr1:201008822	-	0.216981	0.26087	0.0289855	0.0704225
chr1:203166494	+	0.142857	0	0	0
chr1:206733544	+	0.107798	0.120879	0.0414013	0.0654206
chr1:209623166	-	0.12931	0.122222	0.0454545	0.100671
chr1:209626010	-	0.135903	0.130435	0.0278373	0.0440917
chr12:101830933	-	0.28	0.12	0.142857	0
chr12:105236094	-	0.111111	0.0535714	0.0273973	0.0138889
chr12:106997917	-	0.0405405	0.145455	0.0121951	0.0657895
chr12:111842410	+	0.115632	0.0946602	0.0557769	0.05
chr12:112382024	-	0.154812	0.171875	0.0578512	0.0180995
chr12:120144337	-	0.151261	0.144304	0.0592593	0.0611765
chr12:120198682	-	0.114736	0.110617	0.0500852	0.0520548
chr12:120216941	-	0.172414	0	0	0.0555556
chr12:120904044	-	0.165067	0.167526	0.0468468	0.06814
chr1:21217834	-	0.110857	0.127509	0.0525926	0.050771
chr12:122981426	+	0.186813	0.146667	0.0882353	0.0909091
chr12:123150932	-	0.146341	0.0555556	0.0166667	0
chr1:212385373	-	0.0793651	0.107143	0.0638298	0
chr12:131139421	+	0.4	0.32	0.030303	0.0869565
chr12:132062113	+	0.131631	0.134694	0.0571429	0.0356436
chr12:132062114	+	0.121593	0.114407	0.0471698	0.0451613
chr1:214281206	+	0.116279	0.108108	0.0558659	0.0306122
chr12:15439937	+	0.117647	0.166667	0.016129	0.0526316
chr1:21848006	-	0.0821485	0.115717	0.0262295	0.0255474
chr1:21885149	-	0.215711	0.180685	0.0840456	0.0768049
chr12:2959876	-	0	0.217391	0	0
chr12:3042446	+	0.136364	0.15	0.0769231	0
chr1:230978693	-	0.108787	0.0909091	0.0577778	0.0382979
chr1:231262771	+	0.170213	0.136364	0.075	0
chr1:23531072	-	0.170732	0.0743802	0.0454545	0.0337838
chr1:235504214	-	0.146453	0.141827	0.0652591	0.0421053
chr12:40105902	-	0.189189	0.269231	0.0782609	0.107914
chr1:247332920	+	0.177778	0.135135	0.03125	0.0294118
chr12:47781818	+	0.0645161	0.103448	0.0379747	0.0273973
chr12:48137807	+	0.114844	0.107486	0.0330138	0.0302099
chr1:248848474	+	0.191816	0.233677	0.0933333	0.0612903
chr12:48965575	-	0.233227	0.242915	0.0666667	0.0521472
chr12:49018336	-	0.333333	0.166667	0.0769231	0.0625
chr12:49635127	+	0.17284	0.097561	0.0869565	0.0338983
chr12:52191885	-	0.117077	0.0978062	0.0453933	0.0392416
chr12:52233236	+	0.126789	0.140496	0.0373626	0.0736342
chr12:52308358	-	0.0465116	0.111111	0.0181818	0.0294118
chr12:53480965	+	0.0689655	0.111801	0.00990099	0.0294118
chr12:53501318	+	0.102041	0.0724638	0.025974	0.0463576
chr12:55721930	+	0.15625	0	0	0
chr12:56267137	+	0.126214	0.139241	0	0.0108696
chr12:56272747	-	0.223496	0.223881	0.085034	0.0714286
chr12:57195705	+	0.126761	0.0550459	0.0181818	0.034965
chr12:57205230	+	0.145833	0.0941176	0.0268456	0.0472973
chr12:57233581	+	0.12355	0.116936	0.0453191	0.0491908
chr1:25875619	-	0.233333	0.103448	0.0526316	0
chr12:62021754	-	0.116854	0.174699	0.0906593	0.0597015
chr12:62466971	+	0.102703	0.0486486	0.027027	0.0176471
chr1:26256328	+	0.178571	0.15	0	0
chr12:6724690	+	0.12628	0.138472	0.037464	0.0340832
chr1:26826836	+	0.110465	0.05	0.00625	0.0191781
chr12:8039940	+	0.122951	0.10101	0.0327869	0.03
chr12:89708767	-	0.181538	0.185252	0.071885	0.0710974
chr1:29172404	-	0.12766	0	0	0
chr1:29172410	-	0.117647	0	0	0
chr12:95790561	-	0.095941	0.103586	0.0344828	0.0363636
chr13:110183213	-	0.128889	0.0995475	0.04329	0.0180995
chr13:110508153	+	0.119309	0.120083	0.0467626	0.0195228
chr13:113209372	+	0.101124	0.120482	0.0416667	0.0118343
chr1:31665612	-	0.0615385	0.106061	0.0144928	0.0116279
chr1:32241240	-	0.075	0.178571	0.0454545	0
chr1:32362251	-	0.0238095	0.189189	0.0625	0.0263158
chr1:32775814	-	0.104016	0.1	0.0389813	0.0373467
chr1:33256358	+	0.133333	0.119048	0	0
chr13:39037723	-	0.161765	0.157143	0.0625	0.0641026
chr13:44573174	-	0.166667	0.0909091	0.0350877	0.0535714
chr13:48081647	-	0.126506	0.089172	0.0182927	0.034965
chr13:48976836	+	0.113402	0.075	0.0181818	0
chr1:3514617	-	0.267327	0.226667	0.103448	0.0888889
chr1:35183667	-	0.27907	0.0909091	0	0
chr1:35434604	-	0.0634921	0.134328	0.016129	0.0483871
chr1:3650034	-	0.245989	0.28	0.0879121	0.0986842
chr1:37808098	+	0.120814	0.123865	0.0470896	0.0431087
chr1:38991487	+	0.127119	0.165125	0.0424482	0.0440181
chr13:97391731	+	0.060241	0.131579	0.0344828	0.0357143
chr13:98022384	+	0.19697	0.0851064	0.0909091	0.0227273
chr13:98395326	+	0.153247	0.125964	0.0510806	0.049635
chr1:39901101	-	0.219178	0.31746	0.0887097	0.0384615
chr1:40980141	+	0.328358	0.375	0.0833333	0.0869565
chr14:100281408	+	0.127907	0.0748299	0.0643777	0.0235849
chr14:100546876	-	0.255814	0.15	0	0.02
chr14:102505194	-	0.214286	0.136364	0	0
chr14:102507560	-	0.139881	0.126143	0.0421053	0.0392749
chr14:102555546	+	0.097561	0.101695	0.0129032	0.0318471
chr14:102777511	+	0.157143	0.0757576	0.0190476	0
chr14:103385551	+	0.11315	0.102888	0.0292208	0.0594796
chr14:103697901	-	0.137615	0.0939394	0.0416667	0.0509804
chr14:103698677	-	0.0672414	0.106618	0.0389831	0.0215947
chr14:104804018	+	0.259259	0.222222	0	0.0526316
chr14:104868867	+	0.125	0	0	0.0142857
chr14:104869351	+	0.172414	0	0	0
chr14:104874891	+	0.179487	0	0	0
chr14:104894763	+	0.20354	0.185366	0.10084	0.0486891
chr14:104978271	-	0.101695	0.0377358	0	0.0238095
chr14:105348578	+	0.11236	0.172	0.058011	0.0597403
chr14:21076406	+	0.119048	0.0384615	0.0344828	0
chr14:23052068	-	0.126984	0.107692	0.0235294	0
chr14:23055770	-	0.100719	0.11828	0.0529801	0.0165289
chr14:24311289	+	0.3	0.214286	0.105263	0
chr14:24432325	+	0.113636	0.0512821	0.025	0
chr1:43622129	+	0.11039	0.0640732	0.0335968	0.0310421
chr1:43935680	+	0.104167	0	0	0
chr14:50327296	+	0.142857	0	0	0
chr14:52042256	-	0.333333	0.392857	0.0714286	0.0833333
chr14:52950749	-	0.139535	0.261905	0.0481928	0.0821918
chr14:73950386	+	0.15678	0.182927	0.0610687	0.0737327
chr14:73964584	-	0.230769	0.25	0.05	0
chr14:90644204	-	0.0714286	0.104167	0	0.0192308
chr14:92748543	-	0.105381	0.0935673	0.0433735	0.0316027
chr14:93219240	+	0.0481928	0.107692	0.0266667	0.0125
chr1:50960213	-	0.0547945	0.153333	0.04	0.0327103
chr1:50960215	-	0.140741	0.137681	0.0352941	0.0390244
chr15:101398526	-	0.176471	0.191057	0.0801887	0.0727273
chr1:51236583	+	0.146453	0.13253	0.0371517	0.0511509
chr1:51465326	-	0.151515	0	0	0
chr1:52355798	-	0.113043	0.138462	0.0462963	0.037037
chr15:24978286	+	0.0916667	0.108108	0.032967	0.0277778
chr15:30471274	+	0.122924	0.0842105	0.0520833	0.0531561
chr1:53327944	-	0.157609	0.150538	0.0438596	0.033557
chr15:34437736	-	0	0.136364	0	0.03125
chr15:43370853	-	0.0701754	0.12069	0.0561798	0.0315789
chr15:43673376	-	0.155172	0.15	0.111111	0.049505
chr15:55408193	+	0.155556	0.173913	0.117647	0.06
chr15:56918310	-	0.030303	0.32	0.016129	0.0178571
chr15:64593230	+	0.1	0.0869565	0.0377358	0.047619
chr15:65517395	-	0.3	0.1875	0	0
chr15:65639632	+	0.101695	0	0	0
chr15:67748243	+	0.102041	0.0416667	0.00943396	0.0166667
chr15:73569362	-	0.185185	0	0	0
chr15:74458714	-	0.14741	0.181818	0.0841584	0.0597826
chr15:75339548	+	0.0793651	0.105263	0.0175439	0.0204082
chr15:75675413	-	0.125448	0.104046	0.034375	0.0222222
chr15:76215624	-	0.205882	0.16	0.0588235	0.0243902
chr15:78292624	-	0.19171	0.165165	0.101124	0.0802005
chr15:78800285	-	0.116279	0	0	0
chr15:80695239	+	0.102041	0.0392157	0	0.0169492
chr15:80949228	+	0.411765	0.3	0.117647	0.0555556
chr15:82472816	-	0.294118	0.398773	0.0928962	0.0952381
chr15:83207604	-	0.0583333	0.104478	0.0363636	0
chr15:85760934	-	0.166667	0.12766	0.037037	0.0298507
chr15:89898816	-	0.142857	0.136364	0.0175439	0.0232558
chr15:89898836	-	0.303797	0.384615	0.0735294	0.108434
chr15:89901586	-	0.155738	0.123596	0.04	0.0238095
chr15:90080066	+	0.173469	0.0666667	0.0458015	0.0612245
chr16:11345705	+	0.146067	0.146032	0.0661939	0.0586735
chr16:1309910	+	0.142857	0.0681818	0.047619	0.0263158
chr16:1364687	-	0.169435	0.162866	0.0681004	0.0573477
chr16:1445764	-	0.271368	0.248974	0.0990443	0.0883929
chr16:18349938	-	0.25	0.0666667	0.0243902	0
chr16:18809409	-	0.17611	0.205575	0.101695	0.0658579
chr16:1977166	+	0.159483	0.165394	0.0457317	0.0392857
chr16:2176359	+	0.217617	0.220846	0.0729073	0.0938038
chr16:2177935	+	0.0998004	0.123412	0.0508475	0.0412541
chr1:6221386	-	0.092233	0.111111	0.0498084	0.0434783
chr16:22327284	+	0.285714	0.253968	0.0444444	0.0652174
chr16:23148978	-	0.227273	0	0	0
chr16:23523236	-	0.191304	0.11215	0.0540541	0.0390625
chr16:2456714	+	0.122093	0.102662	0.0348837	0.0529801
chr16:27461530	-	0.0897436	0.126106	0.0386029	0.0381679
chr16:2771484	-	0.114035	0.075	0.0425532	0.0431655
chr16:28211785	-	0.115068	0.09375	0.0306748	0.039548
chr16:28823124	+	0.131579	0	0	0
chr16:29454753	+	0.137931	0.217391	0.0714286	0
chr16:2973722	-	0.142857	0.0714286	0.0338983	0.0222222
chr16:29901666	+	0.132479	0.12844	0.0436847	0.0521173
chr16:30084862	+	0.145833	0.190476	0.0869565	0.0526316
chr1:630310	-	0.104072	0.107143	0	0.0833333
chr16:30527233	-	0.1	0.0461538	0.02	0.0243902
chr16:30527234	-	0.101266	0.0625	0.0204082	0.0240964
chr16:30527235	-	0.103896	0.0666667	0.0238095	0.0246914
chr16:30534721	-	0.107143	0.125	0	0.105263
chr16:30782731	-	0.156069	0.11039	0.0818713	0.0521739
chr16:30990399	-	0.108696	0.133333	0.0588235	0
chr16:30992214	-	0.151515	0.0344828	0	0.0740741
chr1:633951	-	0.113208	0.0625	0.04	0
chr16:407111	+	0.222222	0.0344828	0	0
chr16:4511227	-	0.0666667	0.194444	0.0263158	0
chr16:47143619	-	0.189796	0.185	0.0755556	0.0559846
chr16:502398	+	0.0833333	0.185185	0.0952381	0
chr16:521112	+	0.227273	0.128571	0.0547945	0.0989011
chr16:521911	+	0.27907	0.297872	0.0620155	0.109489
chr16:544442	+	0.103448	0.130435	0	0.047619
chr16:57756913	+	0.0872483	0.100515	0.0412698	0.0421053
chr16:57782251	-	0.217391	0.117647	0	0.0625
chr16:642483	+	0.156863	0.0869565	0.028169	0.0526316
chr16:649646	+	0.119048	0.197183	0.0731707	0.0634921
chr16:650024	+	0.125	0.0987654	0.0102041	0.0186916
chr16:650606	+	0.047619	0.129032	0	0.0175439
chr16:67258333	+	0.272727	0	0	0
chr16:67280446	+	0.240385	0.233333	0.103139	0.0719697
chr16:67284886	+	0.152174	0.0956522	0.0634921	0.0629371
chr16:67284887	+	0.1	0.0789474	0.0396825	0.0140845
chr16:69333458	-	0.2	0	0	0
chr16:694137	-	0.121212	0.015625	0.03	0
chr16:70316052	+	0.142857	0.157895	0.0348837	0.0560748
chr16:70663963	-	0.137795	0.106195	0.0404984	0.025
chr16:70692419	-	0.296296	0.133333	0.0526316	0.0526316
chr16:715179	+	0.114135	0.107614	0.0385424	0.0322061
chr16:727836	-	0.115942	0.117647	0.0526316	0
chr16:74774625	-	0.307692	0.533333	0.0606061	0.103448
chr16:80804499	-	0.0689655	0.131004	0.0421348	0.0353982
chr16:84002548	+	0.155172	0.131579	0.0833333	0.031746
chr16:84178575	-	0.147651	0.0808824	0.0211268	0.00666667
chr16:88714869	+	0.0611511	0.128676	0.0347222	0.0212766
chr1:6887901	+	0.146667	0.135593	0.0322581	0.0649351
chr16:88810479	-	0.139915	0.138147	0.0538105	0.0504834
chr16:88824769	-	0.223256	0.260664	0.10101	0.0717949
chr16:89195883	-	0.148148	0.131579	0.030303	0
chr16:89198735	-	0.138889	0.2	0	0
chr16:89300488	-	0.153846	0.128788	0.0306122	0.0560345
chr16:89490462	-	0.227384	0.211796	0.0933333	0.0954236
chr16:89521276	+	0.25	0.21875	0.1	0.0606061
chr16:89582490	+	0.0454545	0.25	0.125	0
chr16:89722128	+	0.346154	0.263158	0.111111	0.0769231
chr16:89859292	+	0.200311	0.207679	0.0751342	0.0668954
chr17:12996607	-	0.206294	0.225108	0.0741688	0.0660737
chr17:17681466	+	0.125	0.16129	0.0666667	0.117647
chr17:21002702	-	0.159245	0.136253	0.0485751	0.0484429
chr17:2417176	-	0.11039	0.0677966	0.0357143	0.0241935
chr17:2689783	-	0.101493	0.0955414	0.029106	0.0297297
chr17:28397921	+	0.296875	0.192982	0.027027	0.125
chr17:28547192	-	0.0810811	0.152778	0.03	0.0121951
chr17:29617952	-	0.15	0.0357143	0	0.0238095
chr17:29618049	-	0.230769	0.323529	0.0434783	0.0714286
chr17:29628634	-	0.1875	0.025	0.0212766	0.0731707
chr17:3624202	-	0.24031	0.28	0.112069	0.0840336
chr17:38561878	-	0.316667	0.232558	0.0540541	0.0612245
chr17:39980912	+	0.205117	0.179066	0.0694534	0.069031
chr17:41821810	+	0.211111	0.207063	0.0773401	0.0811332
chr17:42833546	+	0.177068	0.171763	0.0975988	0.0819799
chr17:44959969	-	0.365385	0.230769	0.0652174	0.0512821
chr17:45221506	-	0.0612245	0.12963	0.0204082	0.0222222
chr17:45584755	-	0.157895	0.0566038	0.0434783	0.0243902
chr17:47709146	+	0.162162	0.113402	0.0444444	0.0506329
chr17:47709148	+	0.125	0.102273	0.0113636	0.0897436
chr17:47820024	-	0.302326	0.125	0	0.0961538
chr17:4818495	+	0.114754	0.0740741	0.0232558	0.0135135
chr17:50357115	+	0.183206	0.2	0.0578035	0.0782123
chr17:57885861	-	0.145658	0.163399	0.0736196	0.0605187
chr17:62139186	-	0.104265	0.111732	0.00970874	0.043956
chr17:64662003	-	0.117647	0.128205	0.0235294	0.0416667
chr17:66302749	+	0.12	0.28125	0.0638298	0.0612245
chr17:66302867	+	0.153061	0.160377	0.0701754	0.0666667
chr17:7251371	-	0.111111	0.0615385	0.0138889	0.0135135
chr17:75271052	-	0.0384615	0.125	0.0222222	0.0172414
chr17:75570985	+	0.113402	0.137255	0.0190476	0.032967
chr17:7581478	+	0.151515	0.133333	0.0151515	0
chr17:7614817	-	0.295775	0.263158	0.0735294	0.0526316
chr17:76386505	+	0.107955	0.0517241	0.0197628	0.0207469
chr17:76710743	-	0.133333	0.140725	0.105263	0.0546218
chr17:78174187	-	0.201183	0.188119	0.079646	0.0638298
chr17:7884950	+	0.141732	0.0827068	0.0316456	0.00704225
chr17:7884984	+	0.152542	0.2	0.0365854	0.0694444
chr17:79086571	+	0.1	0.265306	0	0.12
chr17:79991816	-	0.037037	0.171429	0.015873	0.0192308
chr17:79991817	-	0.0877193	0.189189	0.047619	0.0185185
chr17:80111275	+	0.26087	0.238095	0.0769231	0.0833333
chr17:81550479	-	0.146119	0.112	0.0399002	0.0143541
chr17:82237888	+	0.111219	0.111157	0.0409639	0.0361301
chr17:82245751	-	0.266667	0.178571	0.0869565	0
chr17:82391274	-	0.125	0.0576923	0.0227273	0
chr18:11852251	+	0.1	0.0487805	0.04	0
chr18:21704630	-	0.142857	0.0655738	0.0449438	0.0408163
chr18:21741461	+	0.222222	0.178571	0.0512821	0.0204082
chr18:22933407	+	0.118421	0.104895	0.0316456	0.040404
chr18:26226749	+	0.139831	0.152838	0.0827338	0.09
chr18:3607062	+	0.107143	0.136364	0	0
chr18:49286597	-	0.151515	0.115702	0.0763889	0.0467836
chr18:50266443	-	0.0677966	0.1	0	0.0666667
chr18:58044395	+	0.153846	0.126984	0.0196078	0.0606061
chr18:58044416	+	0.147368	0.0875	0.0314961	0.0588235
chr18:7024418	-	0.235294	0.0606061	0	0.0677966
chr1:8703298	-	0.133106	0.172805	0.0733591	0.0549451
chr19:10091571	+	0.108434	0.1	0	0.021978
chr19:10291078	+	0.12381	0.10101	0.027027	0.00934579
chr19:1036064	+	0.208333	0.111111	0.0454545	0.05
chr19:1054293	+	0.0289855	0.111111	0.015625	0
chr19:1123990	-	0.164835	0.141631	0.0416667	0.0729167
chr19:11400066	-	0.192308	0.0625	0.0344828	0
chr19:1244556	+	0.110839	0.110316	0.0424528	0.0347985
chr19:1358991	+	0.0634921	0.125	0.0215054	0.0352113
chr19:14206330	-	0.292683	0.133333	0.0888889	0.0967742
chr19:14622002	-	0.0793651	0.165854	0.0528634	0.0390244
chr19:1474376	-	0.0992063	0.120141	0.017301	0.0401235
chr19:15428495	-	0.118959	0.0948454	0.0391459	0.0294627
chr19:15429589	-	0.240126	0.225443	0.0886263	0.107143
chr19:17321794	+	0.155556	0.030303	0.0566038	0
chr19:18110262	+	0.128205	0	0	0
chr19:18169404	+	0.146893	0.115139	0.0559006	0.0568966
chr19:18169405	+	0.159475	0.199575	0.0538302	0.0608696
chr19:18169979	+	0.266667	0.292857	0.0926518	0.100806
chr19:18434304	+	0.240071	0.238938	0.0863787	0.0873016
chr19:18435778	-	0.157303	0.0361446	0.0434783	0.015873
chr19:18568621	+	0.144374	0.134615	0.039604	0.0345727
chr19:1879073	-	0.189189	0.181818	0.0625	0
chr19:18854232	+	0.162162	0.0714286	0	0.08
chr19:18870061	-	0.121212	0.125984	0.0182927	0.025
chr19:18940224	-	0.2	0	0	0
chr19:19356030	+	0.185864	0.242857	0.0888252	0.058011
chr19:19663425	-	0.183849	0.193388	0.0676692	0.0568966
chr19:29942324	+	0.125926	0.146789	0.00769231	0.0891089
chr19:32692064	-	0.0322581	0.116279	0	0.0384615
chr19:3543648	-	0.152778	0.0934579	0.0266667	0.00826446
chr19:3544203	-	0.146667	0.113924	0.0123967	0.0350195
chr19:3573235	+	0.0964912	0.161905	0.0482115	0.0576577
chr19:40378403	+	0.131004	0.0844444	0.0481928	0.041958
chr19:4095062	-	0.214286	0.157895	0.0869565	0.0416667
chr19:41264490	+	0.112635	0.106864	0.0474198	0.048823
chr19:42337107	+	0.251701	0.287582	0.0526316	0.105691
chr19:42343613	+	0.103896	0.0882353	0.0136986	0
chr19:43592497	-	0.333333	0.130435	0.1	0.0666667
chr19:44748915	+	0.112381	0.113208	0.0385338	0.0655903
chr19:45145773	+	0.130208	0.166667	0.0478723	0.0792453
chr19:45500526	+	0.125	0.15625	0.0789474	0.0322581
chr19:46016758	+	0.0833333	0.160714	0.0333333	0.0172414
chr19:47239939	-	0.210526	0.232558	0.102041	0.0285714
chr19:48865590	-	0.113636	0.108108	0.0288462	0.0210526
chr19:49453379	-	0.205128	0.186047	0.130435	0.0277778
chr19:55453098	-	0.10687	0.0252101	0.0141844	0.00598802
chr19:55453234	-	0.156863	0.170068	0.0862069	0.0732601
chr19:562548	-	0.290323	0.121212	0.0294118	0.105263
chr19:58408879	+	0.132743	0.123077	0.0666667	0.0721154
chr19:58408999	+	0.162791	0.0952381	0.025	0
chr19:58475492	-	0.25	0	0	0
chr19:58479368	-	0.259259	0.0952381	0.08	0.0416667
chr19:58549491	+	0.255495	0.226571	0.0884146	0.087941
chr19:58563245	-	0.0843373	0.146789	0.023622	0.03125
chr19:6713265	-	0.0918367	0.114688	0.028463	0.0287009
chr19:679960	+	0.0963855	0.125	0.0638298	0.0566038
chr19:7555275	+	0.146667	0.152047	0.0689655	0.0684932
chr19:7612530	+	0.0222222	0.108696	0	0.0238095
chr19:798568	+	0.230769	0.166667	0.130435	0.0666667
chr19:812940	-	0.178571	0.235294	0.0526316	0.0714286
chr19:815247	-	0.102041	0.075	0	0.0697674
chr19:929408	+	0.142857	0.129032	0.0322581	0.0384615
chr20:18162412	+	0.210526	0.0555556	0.105263	0.038961
chr20:21303000	-	0.0285714	0.104167	0	0
chr20:2482838	-	0.103448	0.0888889	0	0.0381679
chr20:2840136	-	0.148649	0.197674	0.0425532	0.025641
chr20:32236430	+	0.2	0.136986	0.0470588	0.0344828
chr20:32762518	+	0.134328	0.157895	0.0384615	0.046875
chr20:34560025	+	0.0731707	0.162162	0	0.0408163
chr20:3866766	+	0.112676	0.119403	0.0133333	0.0428571
chr20:428924	+	0.152778	0.0819672	0.0625	0.0517241
chr20:43699813	+	0.103608	0.0984743	0.0303712	0.0331974
chr20:44306143	-	0.222222	0.0888889	0.0652174	0.0952381
chr20:44306144	-	0.193548	0.0681818	0.0434783	0.097561
chr20:44498849	-	0.119488	0.139144	0.0695364	0.0650407
chr20:45843543	-	0.206667	0.208812	0.075	0.0536673
chr20:45898064	+	0.100758	0.102817	0.0466371	0.0416775
chr20:45932991	-	0.25	0.111111	0.133333	0
chr20:49270328	-	0.302817	0.19469	0.0296296	0.0948905
chr20:50620084	-	0.126214	0.1	0	0.0810811
chr20:5192896	+	0.115385	0.136364	0.0612245	0.0344828
chr20:57709668	-	0.16886	0.15508	0.0804196	0.0439739
chr20:58671252	+	0.13419	0.102329	0.0517998	0.0386343
chr20:62180011	+	0.25	0.184211	0.0677966	0.104651
chr20:62852357	-	0.0857143	0.125	0.019802	0.0152672
chr20:62945124	+	0.183974	0.169953	0.0612033	0.0778128
chr20:63278002	+	0.2	0.142857	0	0.0454545
chr20:63674064	+	0.18146	0.207547	0.0669746	0.0589569
chr20:63688145	+	0.056338	0.107914	0.0264901	0.0225989
chr20:63695336	+	0.133333	0.0698925	0.0680628	0.0251572
chr20:63738906	+	0.296296	0.0357143	0.0333333	0.0833333
chr2:112138487	+	0.190476	0.171429	0.107438	0.0775194
chr2:113466830	+	0.0645161	0.162162	0	0.0526316
chr2:113704572	-	0	0.25	0.0625	0
chr2:117831661	+	0.275862	0.238095	0.03125	0.1
chr2:119372426	+	0.16451	0.141844	0.0322148	0.0553892
chr2:131520127	+	0.0535714	0.16129	0.0178571	0
chr21:36965824	-	0.0714286	0.26087	0	0
chr21:37195882	+	0.107843	0.150485	0.0542857	0.0593472
chr2:138501496	-	0.102564	0.15625	0.0625	0.0769231
chr21:38805491	+	0.115385	0.107143	0.0222222	0
chr21:39313558	-	0.113636	0.0824742	0.0363636	0
chr21:43343898	+	0.0652174	0.1875	0.0545455	0.0350877
chr21:43759481	+	0.104348	0.0673077	0.021978	0.029703
chr21:44977541	+	0.16129	0.16	0.0625	0.0714286
chr21:44997796	-	0.0698529	0.100418	0.02	0.0343643
chr21:44999899	-	0.193548	0.131579	0	0.047619
chr21:45530864	-	0.1	0.125	0.0144928	0.030303
chr21:46161222	-	0.111111	0.159091	0.0384615	0.0588235
chr21:46244791	+	0.185185	0	0	0
chr2:170966155	+	0.10219	0.110569	0.0533516	0.0320856
chr2:172100199	-	0.179487	0.075	0	0.153846
chr2:172427908	+	0.106494	0.0953846	0.026699	0.0515021
chr2:174682843	-	0.258621	0.111111	0.0240964	0.0166667
chr2:181891962	+	0.09375	0.126761	0	0.0857143
chr2:181916261	+	0.131579	0.0769231	0.0629921	0.03125
chr2:187465414	-	0.0625	0.144737	0.020979	0.0410959
chr2:190509275	-	0.0634921	0.104167	0	0
chr2:200510031	-	0.0526316	0.12069	0	0
chr2:202294259	+	0.217391	0.105263	0	0.125
chr2:202635548	+	0.08	0.10241	0.0425532	0.0320856
chr2:215384862	-	0.0853081	0.127451	0.0131579	0.0529801
chr2:218634586	-	0.0285714	0.138889	0.05	0
chr2:219245276	-	0.25974	0.0985915	0.0967742	0.1
chr22:19466320	-	0.235294	0.21374	0.0555556	0.088
chr2:219550091	+	0.0843373	0.126984	0.0253165	0.032967
chr2:219575420	+	0.111111	0.0957447	0.00980392	0.0288462
chr2:219606818	+	0.0454545	0.116667	0	0.0212766
chr22:19760953	+	0.15508	0.176647	0.0716724	0.0741935
chr22:20107724	+	0.125	0.0277778	0	0
chr22:23767868	-	0.135263	0.156364	0.0761773	0.0738786
chr22:24063016	+	0.121429	0.131783	0.0338983	0.0451128
chr2:226799006	-	0.148148	0.177083	0.133333	0.027027
chr2:226995923	+	0.179487	0.0882353	0.025641	0.0545455
chr2:227042177	-	0.121212	0.0675676	0.012987	0.0152672
chr2:227118754	-	0.166667	0.0860215	0.0972222	0.0222222
chr2:229714352	-	0.113402	0.0947368	0.0285714	0.0218978
chr22:31282764	-	0.142857	0.185185	0.047619	0.0769231
chr2:232419541	-	0.411765	0.3125	0.0731707	0.0652174
chr2:232480289	-	0.118421	0.168831	0.0215054	0.0289855
chr2:232523961	+	0.145889	0.149718	0.0757098	0.0728863
chr2:235494372	+	0.254355	0.238011	0.0729517	0.0679406
chr2:235494616	+	0.142857	0.2	0.0810811	0.0754717
chr22:35607305	-	0.150538	0.18408	0.104762	0.0493274
chr22:36489334	-	0.133333	0.111111	0.0243902	0.0306122
chr22:36489835	-	0.27027	0.2	0.0333333	0.108108
chr22:37632952	+	0.0892857	0.131579	0.025974	0.0508475
chr22:38738304	+	0.125	0.2	0	0.0769231
chr22:38843719	-	0.128205	0	0	0
chr2:239115073	-	0.146018	0.112745	0.0560345	0.0125
chr22:39133143	-	0.240964	0.229508	0.0918367	0.0581395
chr22:39377698	+	0.118881	0.145985	0.0555556	0.0267857
chr2:239400805	-	0.196078	0.0625	0.106383	0.0454545
chr22:40410132	+	0.176471	0	0	0
chr2:240467014	+	0.114441	0.0890869	0.0257426	0.0293742
chr2:240467029	+	0.122137	0.122845	0.0672897	0.054321
chr2:240578307	+	0.040404	0.142857	0.019802	0.0505051
chr2:240598958	+	0.119403	0.0519481	0.0617284	0
chr22:41092429	+	0.117647	0.0967742	0.0675676	0.0188679
chr2:241373225	+	0.241379	0.263158	0.125	0.0606061
chr2:241767824	+	0.161972	0.140244	0.0368098	0.0588235
chr22:42058790	-	0.125	0.171875	0.0375	0.038961
chr22:42581808	-	0.0444444	0.138889	0.0204082	0.0263158
chr22:46297051	+	0.107143	0.142857	0.0512821	0.0322581
chr22:46297121	+	0.208955	0.227273	0.0327869	0.106383
chr22:46350891	+	0.285714	0.210526	0.0909091	0
chr22:46356267	+	0.157895	0.151515	0	0.107143
chr22:46678022	+	0.130435	0.112782	0.055794	0.0541237
chr22:50290538	-	0.102908	0.0974155	0.0322581	0.0300429
chr22:50343477	+	0.262295	0.296774	0.0737327	0.123656
chr22:50483442	+	0.117493	0.129771	0.0392157	0.0564516
chr2:26779081	+	0.122302	0.128889	0.0410256	0.0184332
chr2:27233405	+	0.125249	0.109375	0.0719557	0.035514
chr2:27409491	-	0.125313	0.123784	0.0572938	0.0594615
chr2:27832714	-	0.267857	0.196721	0.0533333	0.0833333
chr2:32357482	+	0.0974729	0.110638	0.0474453	0.0526316
chr2:39120775	-	0.16	0.142857	0	0
chr2:42048379	+	0.152	0.152672	0.0638298	0.0804598
chr2:43887484	-	0.111111	0.135135	0	0
chr2:46904392	-	0.311224	0.305195	0.0736842	0.0753425
chr2:54557974	+	0.169355	0.122807	0.044	0.027439
chr2:61178232	+	0.1125	0.0987261	0.046332	0.0352423
chr2:61499726	-	0	0.12766	0	0
chr2:68130781	-	0.139535	0.0322581	0.027027	0.037037
chr2:69246032	+	0.12406	0.0962963	0.0589812	0.0339506
chr2:73602259	+	0.0684932	0.108108	0.0204082	0.028777
chr2:74369422	-	0.159585	0.166316	0.0524059	0.0584906
chr2:74656666	+	0.307692	0.333333	0.0952381	0.0384615
chr2:9207024	+	0.143737	0.136465	0.0513308	0.0471092
chr2:95165141	-	0.263158	0.28	0.0967742	0.0588235
chr2:97995550	-	0.159204	0.149171	0.0704607	0.0309278
chr3:11225846	-	0.122449	0.0769231	0.00826446	0.0531915
chr3:113718386	-	0.121951	0.130435	0.0243902	0
chr3:123630696	+	0.106383	0.025641	0	0.025
chr3:126448564	-	0.101695	0.0847458	0	0
chr3:132639617	-	0.118644	0.0833333	0.0204082	0.0186916
chr3:133573922	+	0.133187	0.136737	0.0570143	0.0593802
chr3:140941875	+	0.0943396	0.104575	0.0400844	0.0387812
chr3:150546246	-	0.256479	0.231725	0.0839107	0.0963481
chr3:15206369	+	0.103125	0.141176	0.0509554	0.0763359
chr3:15642096	+	0.1	0.227273	0	0.047619
chr3:16884679	-	0.25	0	0	0.0714286
chr3:170222538	+	0.1125	0.0750988	0.0164609	0.0480769
chr3:184150247	+	0.181106	0.182318	0.0644244	0.0738255
chr3:184303425	+	0.190272	0.184529	0.0794393	0.0793515
chr3:194617687	-	0.228571	0.0434783	0	0.05
chr3:25664637	-	0.0666667	0.104839	0.0222222	0.0447761
chr3:38165712	+	0.11804	0.0816327	0.0454545	0.038
chr3:38486974	+	0.0869565	0.177778	0.0294118	0.0227273
chr3:39096447	+	0.236364	0.0795455	0.0963855	0.0375
chr3:39098424	-	0.172727	0.0978261	0.0232558	0.140845
chr3:39101024	-	0.102041	0.129187	0.0606061	0.0661765
chr3:47846241	+	0.107143	0.106061	0.0345423	0.0487805
chr3:48435090	-	0.137072	0.147766	0.046683	0.0232975
chr3:48575209	-	0.139043	0.164908	0.0458716	0.0479413
chr3:48634990	-	0	0.192308	0	0
chr3:49024221	+	0.106383	0.125	0.025641	0
chr3:49414954	+	0.0967742	0.106667	0.0514019	0.0214592
chr3:49681197	+	0.152882	0.140684	0.0599793	0.054721
chr3:49748065	-	0.141304	0.0867052	0.0229358	0.0334928
chr3:50302461	-	0.172043	0.0714286	0.0142857	0.0230769
chr3:50558126	-	0.142857	0.130435	0.111111	0
chr3:51971716	-	0.266667	0.201835	0.0784314	0.0785714
chr3:53122402	-	0.178715	0.15544	0.0550098	0.0633188
chr3:53846194	-	0.0574713	0.148515	0.0394737	0.0384615
chr4:1011622	+	0.111111	0.227273	0	0.04
chr4:113214142	-	0.112782	0.0420168	0.0186916	0.0344828
chr4:1242236	-	0.169811	0.168675	0.0238095	0.101852
chr4:1244116	-	0.121495	0.0151515	0	0
chr4:145180481	-	0.230769	0.222222	0.0714286	0
chr4:152979096	+	0.214286	0.192982	0.0571429	0.0485437
chr4:16226808	-	0.236842	0.2	0	0.0930233
chr4:2537047	+	0.20339	0.272727	0.0923077	0.0816327
chr4:26861291	+	0.136364	0.15	0	0.0588235
chr4:3484598	-	0.142857	0.313433	0.0625	0.114286
chr4:39126701	+	0.115385	0.0333333	0	0
chr4:57033261	-	0.136113	0.118721	0.0590951	0.068636
chr4:7192668	+	0.103261	0.171053	0.0178571	0.0705128
chr4:75724660	+	0.102041	0.103448	0.0384615	0
chr4:82851481	-	0.166667	0.0983607	0.0481928	0.0144928
chr4:88008008	+	0.181818	0.217391	0	0.0625
chr4:947780	+	0.0227273	0.111111	0	0.0147059
chr4:98261413	+	0.166667	0.233333	0.0227273	0.0294118
chr4:987105	+	0.193548	0.271186	0.0925926	0.102041
chr4:987107	+	0.209677	0.237288	0.0909091	0.0588235
chr5:103025223	+	0.122449	0.150442	0.0416667	0.0393258
chr5:112419518	-	0.106383	0.0277778	0	0
chr5:128395272	-	0.133601	0.11744	0.0486692	0.038014
chr5:128446583	-	0.107607	0.111005	0.0300578	0.0382586
chr5:128537759	-	0.152761	0.1733	0.078893	0.076288
chr5:134794914	+	0.168806	0.201944	0.0704376	0.0495169
chr5:135343361	-	0.150959	0.155832	0.0610687	0.0686499
chr5:140564413	-	0.132353	0.2	0	0.0416667
chr5:140564414	-	0.212121	0.101449	0.0188679	0.0408163
chr5:140567661	+	0.168539	0.109375	0.0517241	0.0588235
chr5:140677060	-	0.155039	0.167173	0.0835214	0.0681818
chr5:149551001	-	0.204938	0.210098	0.0766129	0.0978793
chr5:150375161	+	0.194194	0.179342	0.0727848	0.066482
chr5:176507979	+	0.147959	0.154618	0.0629252	0.0558214
chr5:177093251	+	0.122807	0.1	0.0289855	0.0384615
chr5:177097295	+	0.102564	0.12069	0.0350877	0.0531915
chr5:180071996	-	0.191489	0.145833	0.0833333	0.0819672
chr5:180810849	+	0.1	0.111111	0	0.0555556
chr5:180810875	+	0.3	0.269231	0.0810811	0.05
chr5:181204888	-	0.152381	0.0857143	0.0458716	0.0217391
chr5:1812952	+	0.0285714	0.166667	0	0
chr5:375661	+	0.21374	0.189394	0.0588235	0.104762
chr5:38934736	+	0.215247	0.228916	0.0740741	0.0718563
chr5:55534841	-	0.117647	0.0958904	0.0238095	0.0555556
chr5:66159228	+	0.111111	0.097561	0.0273973	0
chr5:6714484	+	0.182109	0.236667	0.1	0.0967742
chr5:74685443	+	0.194581	0.191432	0.0739018	0.0816555
chr5:74693701	+	0.129032	0.0588235	0.0163934	0.0208333
chr5:87268554	+	0.143478	0.0643777	0.034749	0.027907
chr5:87268657	+	0.126214	0.0454545	0	0.0151515
chr5:9154646	-	0.1	0.151515	0.0689655	0.0238095
chr6:104859759	-	0.263158	0.219512	0.125	0.05
chr6:109791491	+	0.147826	0.231481	0.0120482	0
chr6:111873198	-	0.223748	0.229323	0.0868125	0.0872428
chr6:112144920	-	0.117647	0.0909091	0.0340909	0
chr6:143136910	+	0.192053	0.151589	0.0364807	0.0463576
chr6:143537071	+	0.137931	0.115385	0.03125	0.0277778
chr6:148747215	+	0.114754	0.142857	0	0.0114943
chr6:149843114	-	0.171875	0.144191	0.0541692	0.0616397
chr6:151445570	-	0.130435	0.142857	0.0526316	0.0322581
chr6:156779190	+	0.106529	0.0875576	0.0410959	0.0301887
chr6:159776243	+	0.0778443	0.10625	0.048583	0.0273973
chr6:165662641	-	0.35	0.214286	0.0833333	0
chr6:170153766	-	0.181818	0.1	0.0526316	0.05
chr6:26090979	+	0.102564	0.183333	0.120482	0.0547945
chr6:30284170	-	0.25	0.173913	0	0.12
chr6:30284552	-	0.125	0.142857	0	0
chr6:31759851	+	0.112821	0.120968	0.047619	0.0773196
chr6:31946169	+	0.100806	0.0753769	0.0231023	0.0474138
chr6:32149549	-	0.117188	0.0568182	0.0366972	0.0190476
chr6:3270324	-	0.269231	0	0	0
chr6:32837983	-	0.252011	0.337209	0.105651	0.0930233
chr6:33193931	-	0.0829016	0.139394	0.0421941	0.0492611
chr6:33194442	-	0.244186	0.216049	0.0902527	0.0594796
chr6:33313750	-	0.0968013	0.1	0.0421779	0.0272934
chr6:33699420	-	0.147541	0.139535	0.0731707	0.0555556
chr6:41099102	+	0.232877	0.329268	0.0933333	0.103448
chr6:41806404	-	0.0833333	0.323077	0.0178571	0.0196078
chr6:44253717	+	0.115385	0.133333	0	0.105263
chr6:53012059	-	0.243902	0.189189	0.15	0
chr6:57172561	+	0.141353	0.148627	0.0331288	0.0786164
chr6:57172562	+	0.141369	0.117175	0.0291971	0.0634441
chr6:7339025	-	0.215235	0.193735	0.0763807	0.0745501
chr7:100222380	-	0.0784314	0.105263	0.025641	0
chr7:100271972	-	0.171053	0.179688	0.057377	0.0555556
chr7:100436135	-	0.173913	0.135593	0.0744681	0.0740741
chr7:100627297	-	0.206897	0.257576	0.0882353	0.0612245
chr7:100629269	-	0.171429	0.1875	0.117647	0.08
chr7:100827208	-	0.214286	0.196382	0.0955348	0.0832421
chr7:100827375	-	0.109804	0.0988142	0.0542373	0.039823
chr7:101206390	-	0.257597	0.203915	0.0918885	0.104938
chr7:101212316	-	0.279859	0.252874	0.0995763	0.0988235
chr7:101817131	+	0.0322581	0.195122	0.0571429	0
chr7:101817196	+	0.193548	0.146341	0.0816327	0
chr7:101817559	+	0.0952381	0.230769	0.111111	0
chr7:103348693	+	0.210909	0.159091	0.0747664	0.0909091
chr7:122681566	+	0.2	0.184211	0.129032	0
chr7:127392438	-	0.114504	0.0985915	0.0102041	0.0232558
chr7:127585405	-	0.151261	0.125	0.0550459	0.0472441
chr7:128653117	+	0.0606061	0.185185	0.0526316	0
chr7:130319698	+	0.333333	0.346154	0.0740741	0.121212
chr7:143379938	-	0.138462	0.121951	0.0614035	0.0272727
chr7:1442425	-	0.119048	0.146341	0	0.142857
chr7:1479582	-	0.167602	0.152021	0.0684254	0.0619546
chr7:149723752	+	0.211111	0.097561	0.0888889	0.0384615
chr7:149879459	+	0.108333	0.0990991	0.0574713	0.0380952
chr7:151232721	+	0.115942	0.148936	0.0617284	0.0327869
chr7:1531568	+	0.16129	0.0869565	0	0.0333333
chr7:1536340	+	0.1	0.0794702	0.0070922	0.0331126
chr7:154944345	-	0.423077	0.0454545	0.105263	0
chr7:155003665	+	0.172308	0.150376	0.0555556	0.0512821
chr7:158829236	-	0.275286	0.205104	0.092549	0.0769811
chr7:22730185	+	0.247423	0.230769	0.0860927	0.0745342
chr7:22773742	-	0.118421	0.106061	0.0149254	0.025641
chr7:2543757	-	0.112583	0.107735	0.0286396	0.0272109
chr7:27098499	+	0.0655738	0.115385	0.02	0.037037
chr7:27185981	+	0.166667	0.142857	0	0.2
chr7:27188383	+	0.208333	0.0454545	0	0.0384615
chr7:39950937	+	0.226667	0.12	0.0428571	0.0338983
chr7:44123295	-	0.147059	0.108108	0.037037	0
chr7:44577396	-	0.435897	0.451613	0.0666667	0.0666667
chr7:5477816	-	0.222222	0.181818	0.0731707	0.0545455
chr7:6348931	-	0.2	0.304348	0	0.0434783
chr7:64923440	+	0.0526316	0.109375	0.0428571	0
chr7:726928	+	0.108295	0.120211	0.0327869	0.04039
chr7:74657877	+	0.252841	0.246988	0.0913621	0.106238
chr7:75066792	-	0.146272	0.183738	0.0741269	0.0726765
chr7:75073532	-	0.162055	0.154472	0.0792541	0.0654008
chr7:94509933	+	0.117647	0.130435	0.0222222	0
chr7:98216244	-	0.135135	0.0681818	0.02	0
chr7:98225064	-	0.246377	0.222222	0.0655738	0.108108
chr7:99396212	-	0.140385	0.120846	0.0495356	0.0542692
chr7:99558687	+	0.152381	0.204348	0.0891089	0.0841121
chr8:100896022	+	0.0454545	0.156863	0	0.0344828
chr8:119791411	-	0.119048	0.0882353	0.0384615	0
chr8:12754979	-	0.047619	0.135135	0.0573248	0.0130719
chr8:132013007	+	0.175	0.114754	0.107143	0.0769231
chr8:142271216	-	0.0823529	0.168539	0.0222222	0
chr8:143270465	+	0.146341	0.0952381	0	0.0434783
chr8:143297053	+	0.214286	0.191489	0.047619	0.125
chr8:143298145	+	0.160714	0.214286	0.0322581	0.0784314
chr8:143334814	-	0.166667	0.156951	0.0574713	0.0349206
chr8:143368903	+	0.111111	0.047619	0	0
chr8:143378557	+	0.2	0.166667	0	0.027027
chr8:143562778	+	0.103659	0.150685	0.0235294	0.0214286
chr8:143566611	-	0.231884	0.169811	0.0714286	0.0444444
chr8:143792822	-	0.117883	0.127624	0.0427413	0.0424908
chr8:144396602	-	0.31694	0.256944	0.100877	0.0909091
chr8:144426118	-	0.320755	0.291667	0.137931	0.025
chr8:144529274	-	0.165563	0.155556	0.0526316	0.0540541
chr8:22197326	+	0.21875	0.215933	0.0869565	0.105856
chr8:23297659	-	0.111864	0.147679	0.0699588	0.0794393
chr8:23370663	-	0.375	0.461538	0.2	0
chr8:29053858	+	0.211538	0.0714286	0.0285714	0.0322581
chr8:38468317	-	0.142857	0.0576923	0.0632911	0.0307692
chr8:65841636	-	0.164706	0.240506	0.117647	0.0756303
chr8:65841637	-	0.322917	0.287234	0.0748299	0.11039
chr8:67058178	-	0.184211	0.147971	0.0353261	0.0616438
chr8:73294212	-	0.116667	0.0298507	0	0.015625
chr8:81702780	-	0	0.142857	0	0
chr8:85177567	+	0.188679	0.169533	0.0580808	0.0548926
chr8:8893161	-	0.164557	0.0506329	0.0454545	0.0357143
chr8:90645995	-	0.189189	0.166667	0.0384615	0.103448
chr9:111483629	-	0.130435	0.0882353	0	0.0357143
chr9:124813487	+	0.190476	0.315789	0.0833333	0.0666667
chr9:127473865	+	0.227848	0.228346	0.0864198	0.1
chr9:127980902	-	0.176471	0.0833333	0.0243902	0.0588235
chr9:127980906	-	0.2	0.0857143	0.0512821	0.0666667
chr9:127980907	-	0.2	0.0833333	0.0606061	0.0638298
chr9:128390086	+	0.137248	0.12506	0.0549251	0.0493023
chr9:128940608	+	0.142857	0.3	0.04	0.075
chr9:129071532	+	0.104651	0.0729927	0.0163934	0.0342466
chr9:129071533	+	0.111111	0.108696	0.0167598	0.0137931
chr9:129503592	+	0.120606	0.106538	0.046696	0.0302115
chr9:129505449	+	0.135747	0.16	0.0391304	0.0686695
chr9:130446917	+	0.305556	0.0217391	0.0344828	0.05
chr9:131739894	-	0.156522	0.256198	0.116564	0.0700637
chr9:133469082	+	0.106796	0.0958904	0.008	0.0243902
chr9:135486892	+	0.170055	0.205937	0.060559	0.0687398
chr9:136438790	-	0.0238095	0.126984	0.0181818	0
chr9:136475541	-	0.13662	0.132399	0.0359551	0.0422886
chr9:136504995	-	0.0896552	0.104895	0.0422535	0.0150376
chr9:136547927	+	0.172414	0.0517241	0.016129	0.0681818
chr9:136728120	-	0.140794	0.0963855	0.029703	0.0531561
chr9:136802384	-	0.15	0.0363636	0.0361446	0
chr9:136807544	-	0.233333	0.037037	0.0625	0.028169
chr9:136836324	-	0.0932642	0.106667	0.0453649	0.0389105
chr9:136839687	-	0.133333	0.108696	0.0408163	0
chr9:136853115	+	0.15	0.136364	0.0526316	0.0909091
chr9:136893193	+	0.163265	0.0555556	0	0.0555556
chr9:137835432	+	0.186004	0.187364	0.0871287	0.100671
chr9:20990297	+	0.147059	0.145455	0.0352941	0.0240964
chr9:25678334	-	0.16	0.185185	0.0454545	0.0714286
chr9:35079935	-	0.303371	0.267606	0.0612245	0.0879121
chr9:35753624	+	0.166667	0.217391	0.0689655	0.0769231
chr9:38622492	+	0.266667	0.15625	0.08	0.0740741
chr9:4583080	+	0.0697674	0.116883	0.0434783	0.010101
chr9:9091149	+	0.133333	0.116667	0	0.0645161
chr9:93451481	-	0.172297	0.198413	0.0711462	0.0547264
chr9:95317680	-	0.16	0.230769	0.115385	0.0357143
chr9:99035048	+	0.0891089	0.104938	0.0372093	0.042328
chrM:7497	-	0.232558	0.04	0.0540541	0
chrX:10567052	-	0.100529	0.0647482	0.0129032	0.0122699
chrX:108563907	+	0.173913	0.164815	0.0665362	0.0806452
chrX:108591192	+	0.282869	0.246032	0.092511	0.0981132
chrX:108595554	+	0.231198	0.207349	0.0861619	0.074928
chrX:108597527	+	0.0987261	0.101652	0.038687	0.0386681
chrX:108598797	+	0.144472	0.145429	0.0407125	0.0615385
chrX:108606836	+	0.140768	0.160784	0.0684932	0.0583153
chrX:108666552	+	0.118924	0.135945	0.05	0.04617
chrX:109541533	+	0.104478	0.0571429	0	0
chrX:132958367	-	0.0566038	0.113636	0.0240964	0
chrX:134500523	+	0.121951	0	0	0
chrX:135032781	+	0.152778	0.0671642	0.00966184	0.0289017
chrX:135032792	+	0.117647	0.193548	0.0222222	0
chrX:153688480	+	0.111864	0.100877	0.0314286	0.0296736
chrX:24077265	+	0.178922	0.206452	0.0926022	0.0761391
chrX:38803041	+	0.163895	0.153125	0.0660981	0.0566038
chrX:40659529	-	0.191489	0.0892857	0.0384615	0.0961538
chrX:40935801	-	0.111765	0.06	0.0265487	0.0418251
chrX:44873351	+	0.118056	0.112069	0.049505	0.0333333
chrX:48957282	-	0.205374	0.238659	0.103139	0.0909091
chrX:49068714	+	0.141026	0.121212	0.0405405	0.0410959
chrX:55160862	-	0.0344828	0.217391	0	0.0555556
chrX:72044796	+	0.137405	0.169811	0.075	0.00666667
chrX:9719253	+	0.182752	0.197778	0.0736842	0.0564263

## Sheet: Huang_HeLa_NSUN2_ko
m5C site	strand	ctl_rep1	ctl_rep2	ko_rep1	ko_rep2
chr10:101003882	+	0.153846	0.277778	0	0
chr10:102421349	+	0.222222	0.148148	0	0
chr10:103089146	-	0.0178571	0.1	0	0
chr10:103612953	-	0.102041	0.05	0	0.0136986
chr10:104267412	+	0.0185185	0.122222	0	0.04
chr10:112448939	+	0.227273	0	0	0
chr10:122113077	+	0.0952381	0.206897	0	0
chr10:132228011	-	0.522388	0.5	0	0
chr10:132307787	-	0.217391	0.181818	0	0
chr10:132396495	+	0.227273	0.583333	0	0
chr10:132404767	+	0.130435	0.166667	0	0
chr10:133281377	-	0.161616	0.128205	0	0
chr10:133285159	-	0.0444444	0.156863	0	0
chr10:133308937	+	0.307692	0	0	0
chr10:133355496	-	0.375	0.448276	0	0
chr10:133394269	+	0.182796	0.236364	0.0178571	0
chr10:5639467	-	0.0677966	0.16	0	0
chr10:68984124	+	0	0.191176	0	0
chr10:70146440	-	0.230769	0.25	0	0.0123457
chr10:70146619	-	0.36	0.333333	0	0
chr10:78033879	+	0	0.219512	0	0
chr10:809755	-	0.3125	0.290323	0	0
chr10:91924065	+	0	0.227273	0	0
chr10:97334126	-	0.197917	0.184783	0	0
chr10:97498275	-	0.5	0.5	0.025	0
chr10:97717225	+	0.122222	0.0945946	0	0
chr10:97717659	+	0.126761	0.08	0	0
chr1:1014332	+	0.12029	0.10479	0.00187441	0
chr1:10180280	+	0	0.185185	0	0
chr1:1048884	+	0.295681	0.196172	0.00534759	0
chr1:1055549	+	0.0860034	0.101392	0	0.00167785
chr11:102110832	+	0.351852	0.211538	0	0
chr11:108498308	-	0.16129	0	0	0
chr1:111443904	-	0.126374	0.059322	0	0
chr11:117209029	-	0.157895	0.202532	0	0
chr11:117395673	+	0.0357143	0.16129	0	0
chr11:118522244	+	0.0652174	0.266667	0	0
chr11:119107558	+	0.15625	0.272727	0	0
chr11:119308934	-	0.120991	0.124304	0	0.000793021
chr11:124756334	-	0.192308	0.153846	0	0
chr11:134224897	+	0.208333	0.252874	0	0
chr11:1752919	-	0.169492	0.161957	0.00112486	0
chr1:11926003	-	0.109091	0.179487	0	0
chr11:1996890	-	0.234646	0.244318	0	0.00074129
chr1:1231569	-	0.122951	0.108696	0	0
chr1:1314332	-	0.198444	0.163522	0	0
chr11:32091254	+	0.286908	0.333333	0.0105263	0
chr11:32091278	+	0.0817439	0.11336	0	0.0018315
chr1:1336315	-	0.0540541	0.130435	0.025641	0
chr1:1342389	-	0.137056	0.201342	0	0.00660066
chr11:46673336	+	0.152542	0.105263	0	0
chr11:46673337	+	0.241379	0.232143	0	0
chr11:46678119	-	0.192308	0.105263	0	0
chr11:46678359	-	0.25	0.189189	0	0
chr11:47239886	-	0.26506	0.255814	0.0285714	0
chr11:490937	+	0.257353	0.2875	0	0
chr1:150293958	+	0.0363636	0.2	0	0
chr1:150557566	+	0.15625	0.0769231	0	0
chr1:151776098	-	0.25	0.176471	0	0
chr1:153693406	+	0.411765	0.148148	0	0.0136986
chr1:153752384	+	0.3	0.371429	0	0
chr1:153760338	+	0	0.131579	0	0
chr1:154963697	-	0.0551331	0.101942	0.00343643	0
chr1:155017714	+	0.120219	0.114943	0	0
chr1:155057682	+	0.323467	0.336986	0.00228833	0
chr1:155186035	-	0.592965	0.610738	0	0.00288184
chr1:155324704	+	0.104167	0.03125	0	0
chr1:155853480	-	0.121951	0	0	0.0204082
chr1:156670648	-	0.44186	0.552632	0	0
chr1:156676769	-	0.09375	0.166667	0	0
chr1:156743366	-	0.529412	0.555556	0.00149477	0
chr1:15774671	+	0.116667	0.0508475	0	0
chr11:61341487	+	0.10303	0.107143	0	0
chr11:61866671	+	0.333333	0.25	0	0
chr11:61891439	-	0.0618557	0.135922	0	0
chr11:63758891	+	0.427984	0.524715	0.00454545	0.00261097
chr1:16395363	+	0.111111	0.0285714	0	0
chr1:16396655	+	0.834197	0.797386	0	0
chr11:64251654	+	0.113636	0.0697674	0	0
chr11:64285220	+	0.1875	0.347826	0	0
chr11:64288441	+	0.627451	0.707317	0	0
chr11:65083878	-	0	0.185185	0	0
chr11:65539224	-	0.252577	0.26506	0	0
chr11:65547472	-	0.224138	0.318182	0	0
chr11:65584532	+	0.103604	0.127517	0	0
chr11:65780107	-	0.46875	0.411765	0	0
chr1:165827619	+	0.0519481	0.104167	0	0
chr11:66267483	+	0.358209	0.424242	0	0
chr11:66276687	+	0.309701	0.338816	0.0037037	0
chr11:66345527	-	0.0727273	0.111111	0	0
chr11:66685448	-	0.2	0.433333	0	0
chr11:66687590	-	0.119403	0.145161	0	0
chr11:66851188	-	0.0821918	0.125	0	0
chr11:66868899	-	0.268421	0.225166	0.00840336	0
chr11:67434620	+	0.154229	0.0952381	0	0
chr11:67608110	+	0.047619	0.27907	0	0
chr1:167790099	+	0.0363636	0.1	0	0
chr11:68018540	+	0.0510204	0.105263	0	0
chr11:68348135	+	0.136585	0.188406	0	0
chr1:16987123	-	0.222222	0.166667	0	0
chr11:70435111	+	0.109626	0.111538	0.003367	0
chr11:71480832	+	0.0352941	0.135135	0	0
chr11:72224888	+	0.0926829	0.118812	0	0
chr11:72224889	+	0.222892	0.15528	0	0
chr11:72727058	-	0.105882	0.176471	0	0
chr11:73308896	+	0.255814	0.268293	0	0
chr11:73308897	+	0.511628	0.372093	0	0
chr1:173488008	+	0.0246305	0.111111	0	0
chr1:17407246	-	0.199413	0.220339	0.00518135	0
chr11:75404677	+	0.121864	0.135651	0.00107527	0.000293902
chr11:75441782	-	0.131579	0	0	0
chr11:75801072	+	0.206897	0	0	0
chr11:75815428	+	0.206897	0.25	0	0
chr1:179351380	+	0.0909091	0.137255	0	0
chr1:180154981	+	0.285714	0.342342	0	0
chr1:180175957	+	0.0798817	0.104167	0	0.00293686
chr1:180190493	+	0.117347	0.0294118	0.00775194	0
chr1:180198805	+	0.15625	0.333333	0	0
chr1:183117338	+	0.184049	0.198113	0	0
chr1:18872033	-	0.392857	0.176471	0	0
chr1:19311960	-	0.128492	0.143695	0	0
chr1:202006076	+	0.175	0.151515	0	0
chr1:203024285	+	0.285714	0	0	0
chr1:2050585	+	0.3	0.321429	0	0
chr1:206733544	+	0.238938	0.095	0	0
chr1:209623166	-	0.104972	0.112426	0	0
chr1:209626010	-	0.127341	0.151376	0	0
chr12:101877738	+	0.111111	0.0769231	0	0
chr12:110645123	+	0.112903	0	0	0
chr12:118246146	+	0	0.131579	0	0
chr12:118246147	+	0.153846	0.119048	0	0
chr12:118376702	+	0.5	0.531915	0	0
chr12:120144337	-	0.160221	0.11875	0	0
chr12:120737464	+	0.127273	0.0625	0	0
chr12:120904044	-	0.106383	0.0769231	0	0
chr12:121626930	+	0.036036	0.111111	0	0
chr12:121779577	+	0.25	0.285714	0	0
chr12:122984707	-	0.470588	0.615385	0	0
chr1:212620564	+	0.102041	0	0	0
chr1:212858572	+	0.0625	0.15493	0	0
chr12:131139421	+	0.583333	0.421053	0	0
chr12:132062113	+	0.153846	0.037037	0	0
chr12:132062114	+	0.238095	0.230769	0	0
chr12:132761664	-	0.113095	0.048	0	0
chr12:132772262	-	0.125	0	0	0
chr12:132772266	-	0.121951	0	0	0
chr12:132772268	-	0.121951	0	0	0
chr1:214281206	+	0.32	0.363636	0	0
chr1:214640445	+	0.025641	0.126984	0	0
chr1:21885149	-	0.17	0.137931	0	0
chr1:21887481	-	0.139785	0.274194	0	0
chr1:21887482	-	0.193548	0.209677	0	0
chr1:222835132	+	0.0196078	0.192308	0	0
chr1:224193038	+	0.0923077	0.119048	0	0
chr1:224193046	+	0	0.227273	0	0
chr1:226894041	+	0.113636	0	0	0
chr1:228275902	+	0.171429	0.0833333	0	0
chr12:29343242	-	0.0655738	0.105263	0	0
chr1:229490008	-	0.133333	0.16	0	0.114754
chr12:31590827	-	1	0.928571	0	0
chr1:23509583	-	0.166667	0.105263	0	0
chr1:235504214	-	0.181818	0.118644	0	0
chr1:23696423	+	0.148936	0.212766	0	0
chr12:40105902	-	0.5	0.612903	0.1	0
chr12:45216177	+	0.163265	0.0952381	0	0
chr1:248811790	-	0.234043	0.0454545	0	0
chr1:248848474	+	0.280822	0.330769	0	0
chr1:248850173	-	0.487805	0.517241	0	0
chr12:48965575	-	0.423077	0.372093	0	0
chr12:49326688	+	0.0638298	0.294118	0	0
chr12:52070204	+	0.117647	0.0706522	0	0
chr12:52191885	-	0.158163	0.171053	0	0
chr12:52233236	+	0.111111	0.184466	0.0151515	0
chr12:56128419	+	0.15534	0.0804598	0	0
chr12:56272747	-	0.197133	0.192308	0	0
chr12:57233581	+	0.101574	0.0735552	0	0
chr12:62021754	-	0.125	0.119403	0	0
chr12:6724690	+	0.11284	0.0909091	0	0.002079
chr12:6766353	+	0.193548	0.0909091	0	0
chr12:6828490	+	0.108696	0.0952381	0	0
chr12:6937099	+	0.122449	0.0625	0	0
chr12:76559476	-	0.666667	0.85	0	0
chr13:110174661	-	0.279412	0.340659	0	0
chr13:110508153	+	0.0636943	0.189189	0	0
chr13:110879210	-	0.104167	0.03125	0	0
chr13:110914890	-	0.310345	0.470588	0	0
chr1:31424844	+	0.07	0.166667	0	0
chr1:31635482	-	0.573333	0.6	0	0
chr1:31665612	-	0.0983607	0.116279	0	0
chr1:32197375	+	0.0482759	0.10274	0	0
chr13:39037723	-	0.25	0.216216	0	0
chr13:44573174	-	0.1875	0.173913	0	0.0238095
chr13:48081647	-	0.0761905	0.148148	0	0
chr13:48975849	-	0.175	0.0930233	0	0
chr1:3514617	-	0.261905	0.324074	0	0
chr1:35565373	+	0.484211	0.545455	0	0
chr1:3650034	-	0.410256	0.266667	0	0
chr13:73059467	+	0.0989691	0.106024	0	0
chr1:37808098	+	0.155738	0.160976	0.00806452	0
chr1:3884219	+	0.590909	0.428571	0	0
chr1:3884220	+	0.608696	0.714286	0	0
chr1:38991487	+	0.196911	0.16875	0	0
chr13:98022384	+	0.10929	0.0432099	0.0129032	0
chr13:98395326	+	0.0661157	0.104839	0	0
chr1:39962961	+	0.0606061	0.117647	0	0
chr14:102348513	-	0.485075	0.560748	0	0.00446429
chr14:102507560	-	0.306011	0.30597	0.011236	0
chr14:103385551	+	0.194444	0.173913	0	0
chr14:103571639	+	0.170213	0.119048	0	0.0263158
chr14:103629340	+	0.115385	0.125	0	0
chr14:103697901	-	0.171429	0.108696	0	0
chr14:103698677	-	0.0909091	0.115385	0	0
chr14:104176786	+	0.157303	0.175	0	0
chr14:104894763	+	0.288889	0.457143	0	0
chr14:105209633	-	0.075	0.103448	0	0
chr14:105348578	+	0.097561	0.205882	0	0
chr14:20343234	-	0.444444	0.36	0	0
chr14:23301670	-	0.47619	0.4375	0	0
chr14:23953853	+	0.160377	0.0819672	0	0.00617284
chr14:24216985	-	0.0909091	0.133455	0	0
chr14:24265690	-	0.113636	0.0322581	0	0
chr1:42766676	-	0.483516	0.492537	0.0243902	0
chr1:43453698	-	0.526627	0.531646	0.0108696	0
chr1:43591170	+	0.234375	0.230769	0	0
chr14:49586019	-	0.163027	0.150739	0.000734035	0.000527218
chr1:46286302	-	0.141593	0.0697674	0	0
chr14:73950386	+	0.131579	0.285714	0	0
chr15:101398526	-	0.138614	0.117647	0	0
chr1:51236583	+	0.140625	0.162791	0	0
chr1:52355798	-	0.25	0.102564	0.05	0
chr15:30471274	+	0.189189	0.137931	0	0
chr15:32633011	+	0.102041	0.037037	0	0
chr1:53327897	-	0.109375	0.0416667	0	0
chr1:53327944	-	0.16	0.608696	0	0
chr1:54195702	-	0.125	0	0	0
chr1:55103888	-	0.170732	0.0952381	0	0
chr15:63157482	-	0.466667	0.6	0	0
chr15:63324996	-	0.025	0.1875	0.0555556	0
chr15:64593230	+	0.14	0.186441	0	0
chr15:66386951	+	0.188679	0.162791	0	0.0277778
chr15:74195331	-	0.166667	0.153846	0	0
chr15:74458714	-	0.164634	0.106557	0	0
chr15:74631046	-	0.238095	0.291667	0	0
chr15:74956500	-	0.242857	0.266187	0	0
chr15:75675413	-	0.130435	0.175	0	0
chr15:75677291	-	0.133333	0.111111	0	0
chr15:78281674	+	0.234043	0.35	0	0
chr15:78292624	-	0.123832	0.147059	0	0
chr15:82472816	-	0.535714	0.542857	0	0
chr15:89898836	-	0.47619	0.375	0	0
chr15:90903361	+	0.0714286	0.166667	0	0
chr16:10769304	+	0	0.28	0	0
chr16:11345705	+	0.129032	0.275	0	0
chr16:1362531	+	0.0408163	0.120567	0	0
chr16:1364687	-	0.224138	0.225	0.0666667	0
chr16:13934211	+	0	0.138889	0	0
chr16:1445764	-	0.336842	0.444444	0	0
chr16:15006565	+	0	0.110236	0	0
chr16:1827960	+	0	0.127273	0	0
chr16:18809409	-	0.15	0	0	0
chr16:1964562	-	0.19571	0.204938	0	0
chr16:1977166	+	0.106383	0.17284	0	0
chr16:1998064	-	0.151786	0.141304	0.0425532	0.0173913
chr1:6211899	+	0.166667	0.1	0	0
chr16:21599710	+	0.0633803	0.138776	0	0
chr16:2176359	+	0.176471	0.156627	0	0
chr1:6221386	-	0.124481	0.132	0	0
chr16:23523236	-	0.155844	0.148148	0	0
chr16:2456714	+	0.146067	0.139241	0	0
chr16:27461530	-	0.0925926	0.111111	0	0
chr16:2819552	+	0	0.185185	0	0
chr16:28211785	-	0.272727	0.258065	0	0
chr16:2967119	+	0.533333	0.511111	0	0
chr16:29810937	+	0.169231	0.131148	0	0
chr16:29901666	+	0.184314	0.2	0	0
chr16:29963118	+	0.114286	0.0422535	0	0.0123457
chr16:29968112	+	0.44582	0.426357	0	0
chr16:30987989	+	0.136986	0.12963	0	0
chr16:31092787	-	0.0882353	0.259259	0	0
chr16:3283685	+	0.0740741	0.147059	0	0
chr16:3484298	+	0.138889	0.0454545	0	0.0769231
chr16:4511227	-	0.0909091	0.26087	0	0
chr16:4513002	-	0.5	0.594203	0	0
chr16:47143619	-	0.183486	0.213483	0	0
chr16:48352517	+	0.488889	0.266667	0	0
chr16:521112	+	0.111111	0.1875	0	0
chr16:521911	+	0.25	0.37931	0	0
chr16:547453	+	0.0833333	0.133333	0	0
chr16:570038	+	0.682927	0.727273	0	0
chr16:57092739	+	0.185185	0.238095	0	0
chr16:57664058	+	0.181818	0.147059	0	0
chr16:57664087	+	0.5	0.536585	0	0
chr16:57756913	+	0.150943	0.185185	0	0
chr16:58026090	+	0.469388	0.396226	0	0
chr16:58026201	+	0.514706	0.375	0	0
chr16:649646	+	0.21875	0.142857	0	0
chr16:649809	+	0.0540541	0.380952	0	0
chr16:67280446	+	0.24359	0.338235	0	0
chr16:676674	+	0.106383	0.0681818	0	0
chr16:694342	-	0.126437	0.0576923	0	0.0168067
chr16:70251584	-	0.0434783	0.107143	0	0
chr16:70356195	+	0.136364	0.0512821	0	0
chr16:70473214	+	0.116279	0.114286	0	0
chr16:70663963	-	0.108108	0.2	0	0
chr16:715179	+	0.160714	0.228814	0	0
chr16:719257	+	0	0.25	0	0
chr16:728126	+	0.0588235	0.111111	0	0
chr16:74774625	-	0.233333	0.307692	0	0
chr16:74874419	-	0.0483871	0.116667	0	0
chr16:764577	+	0.16129	0.0714286	0	0
chr16:84178575	-	0.111111	0.16129	0	0
chr16:8628835	+	0	0.1875	0	0
chr16:88428214	+	0.5	0.55	0	0
chr16:88434966	+	0.0338983	0.113208	0	0
chr16:88436308	+	0.0217391	0.104167	0	0
chr16:88655363	-	0.163842	0.150943	0.0178571	0.00352113
chr1:6887901	+	0.115385	0.117647	0	0.010989
chr16:88810479	-	0.12253	0.0756914	0.00592885	0.00851466
chr16:88824769	-	0.194737	0.114286	0.00826446	0
chr16:88861708	+	0.121951	0	0	0
chr16:89195883	-	0.2	0.310345	0	0
chr16:89490462	-	0.209302	0.222222	0	0
chr16:89553804	+	0.6	0.609195	0	0
chr16:89575890	+	0.192982	0.117647	0	0
chr16:89765038	-	0.434783	0.444444	0	0
chr16:89859292	+	0.178082	0.130769	0	0
chr16:89904916	+	0.83871	0.789474	0	0
chr1:70251218	+	0	0.157895	0	0
chr17:10697299	-	0.454936	0.478261	0	0.00230947
chr17:12996607	-	0.119691	0.23913	0	0
chr17:1646371	-	0.166667	0	0	0
chr17:17042794	+	0.107759	0.0789474	0	0
chr17:17187365	+	0.387097	0.16129	0	0
chr17:17206114	-	0.166667	0.25	0	0
chr17:18232506	+	0	0.136364	0	0
chr17:18677533	+	0.181818	0	0	0
chr17:19343444	-	0.743902	0.73913	0	0
chr17:21002702	-	0.222222	0.130952	0	0
chr17:27617328	+	0	0.166667	0	0
chr17:28368575	-	0.219512	0.155556	0	0
chr17:28717363	-	0.0623003	0.1	0.00290698	0
chr17:29109949	-	0.414634	0.380952	0	0
chr17:29589473	-	0.0967742	0.272727	0	0
chr17:3624202	-	0.121951	0.0384615	0	0
chr17:36989364	+	0.141509	0.114754	0	0
chr17:39980912	+	0.243615	0.248139	0	0.00141643
chr17:40091855	+	0.166667	0	0	0
chr17:4050861	-	0.185185	0	0	0
chr17:41820020	+	0.142857	0.0833333	0	0
chr17:41821810	+	0.148082	0.135673	0	0.000860215
chr17:41822452	+	0.373225	0.381443	0.00374532	0
chr17:41973629	+	0.10396	0.0806452	0	0
chr17:41974907	+	0.0540541	0.15942	0	0
chr17:42833546	+	0.108434	0.120253	0	0
chr17:44959969	-	0.271186	0.35	0	0
chr17:45143489	+	0.0434783	0.25	0	0
chr17:47709146	+	0.275862	0.375	0	0
chr17:47709148	+	0.290323	0.266667	0	0
chr17:47974726	+	0.590909	0.769231	0	0
chr17:4822688	+	0.151515	0.15	0.0666667	0
chr17:50357115	+	0.1875	0.0526316	0	0
chr17:50551110	+	0.605263	0.678832	0.00806452	0
chr17:5468855	-	0.541667	0.333333	0	0
chr17:57006347	+	0.0864198	0.135802	0	0
chr17:57885861	-	0.1875	0.263158	0	0
chr17:59215062	+	0.121951	0	0	0
chr17:62139186	-	0	0.192308	0	0
chr17:62692371	+	0.434783	0.483871	0	0
chr17:63435211	-	0.0326087	0.1	0	0
chr17:66302867	+	0.25	0.190476	0	0
chr17:7225191	+	0.196078	0	0	0
chr17:7234459	-	0.85	0.5	0	0
chr17:73284827	-	0.106061	0.0840336	0.010101	0
chr17:7384076	+	0.0769231	0.25	0	0
chr17:75131345	-	0.0285714	0.15625	0	0
chr17:75318971	-	0.622222	0.636364	0	0
chr17:75488784	+	0.25	0	0	0.0487805
chr17:75568364	+	0.586207	0.666667	0	0
chr17:75570985	+	0.11157	0.141026	0.00485437	0
chr17:75620713	+	0.100775	0.167832	0	0
chr17:75777945	-	0.301136	0.321429	0	0
chr17:75913736	-	0	0.222222	0	0
chr17:7591486	-	0.173913	0.125	0	0
chr17:76082266	-	0.25	0.229167	0.0344828	0
chr17:76386505	+	0.106383	0.0806452	0	0
chr17:76710743	-	0.125	0.166667	0	0
chr17:76737321	-	0	0.208333	0	0
chr17:76949129	+	0.588235	0.54	0	0
chr17:78174187	-	0.152174	0.100671	0	0
chr17:79086571	+	0.26087	0.4	0	0
chr17:7910885	+	0.384615	0.416667	0	0
chr17:7911696	+	0.141414	0.0487805	0	0
chr17:7939621	+	0.181818	0.292683	0	0
chr17:81120888	-	0.137931	0.116667	0	0.012987
chr17:82237888	+	0.0962567	0.103896	0.00635593	0.00081367
chr17:82398204	-	0.173913	0.148148	0	0
chr17:82418549	+	0.518519	0.416667	0	0
chr17:82735541	+	0.0531915	0.142857	0	0
chr1:7985269	+	0.425	0.411765	0	0
chr18:48859708	+	0.104167	0.0652174	0	0
chr18:50270797	-	0.238095	0	0	0
chr18:58044395	+	0.423077	0.555556	0	0
chr18:59329761	-	0	0.151515	0	0
chr18:79377725	+	0.0769231	0.245614	0	0
chr19:10091571	+	0.178571	0.1875	0	0
chr19:10114532	+	0.166667	0.15	0	0
chr19:10575008	-	0.114551	0.10473	0	0
chr19:10687677	+	0.142857	0.14	0.0645161	0.0666667
chr19:1123990	-	0	0.185185	0	0
chr19:12623757	+	0	0.3	0	0
chr19:12647483	-	0.153846	0.0151515	0	0
chr19:12647594	-	0.0666667	0.125	0	0
chr19:12696367	-	0.521739	0.458333	0	0
chr19:12896017	+	0.596491	0.59375	0	0
chr19:14480414	-	0.238806	0.263959	0.00337268	0
chr19:14566839	-	0.599462	0.571313	0.00174825	0
chr19:1457190	-	0.138889	0	0	0
chr19:1474376	-	0.147059	0.175439	0	0
chr19:15123441	-	0.102273	0.0992366	0	0
chr19:15189357	-	0.153846	0.0425532	0	0
chr19:15425616	-	0.204545	0.242718	0	0
chr19:15429589	-	0.148649	0.1875	0	0
chr19:1597768	-	0.113208	0.0294118	0	0
chr19:17581639	+	0.135889	0.164021	0	0
chr19:17602269	-	0.0816327	0.116402	0	0
chr19:1782220	-	0.12	0.0545455	0	0
chr19:18169404	+	0.172414	0.238095	0	0
chr19:18169405	+	0.162791	0.290323	0	0
chr19:18169979	+	0.3	0.241379	0	0
chr19:18434304	+	0.269231	0.270718	0	0
chr19:18568621	+	0.163717	0.165	0.00854701	0.0026455
chr1:918816	-	0.961538	0.714286	0	0
chr19:19356030	+	0.236559	0.116883	0	0
chr19:19663425	-	0.166667	0.266667	0.0540541	0.00769231
chr1:9264262	+	0.192308	0.0357143	0	0
chr1:92841919	+	0.117647	0.138889	0	0
chr19:327152	-	0	0.121951	0	0
chr19:34482178	+	0.352941	0.2	0	0
chr19:34482593	+	0.0925926	0.183673	0	0
chr19:3527695	+	0	0.142857	0	0
chr19:3543648	-	0.157895	0.184211	0	0
chr19:3544203	-	0.125	0.153846	0	0
chr19:3546280	-	0.138287	0.150485	0.00183486	0
chr19:35622918	+	0.232558	0.0666667	0	0
chr19:3573235	+	0.153374	0.132231	0	0
chr19:39423007	+	0.3	0	0	0
chr19:40233078	-	0.0810811	0.2	0	0
chr19:40378403	+	0.101562	0.0808081	0	0
chr19:40605137	+	0.2	0.166667	0	0
chr19:40608228	+	0.127273	0.125	0	0
chr19:40705367	-	0.320988	0.506849	0	0
chr19:41264490	+	0.0714286	0.103448	0	0
chr19:41432260	-	0.0794702	0.103774	0	0
chr19:43326631	-	0.176471	0.142857	0	0
chr1:944475	+	0.682051	0.691919	0	0
chr19:44748915	+	0.102273	0.148148	0	0
chr19:45391970	-	0.115385	0.206897	0	0
chr19:45771390	-	0.117647	0.0357143	0	0
chr19:49526041	+	0.107692	0.18	0	0
chr19:50482504	+	0.0872483	0.101695	0.00961538	0
chr19:54180727	-	0.176471	0.0740741	0	0.0740741
chr19:55383848	-	0.9125	0.942308	0	0
chr19:55453234	-	0.130208	0.192053	0	0
chr19:55641180	+	0.182927	0.140351	0	0
chr19:58408879	+	0.322581	0.2	0	0
chr19:58549491	+	0.247273	0.262579	0	0.000733138
chr19:58583513	+	0.368421	0.5	0	0
chr19:6746155	+	0.106383	0.0526316	0	0
chr19:6746156	+	0.106383	0	0	0
chr19:679960	+	0.333333	0.344828	0	0
chr19:7555275	+	0.186992	0.27	0	0
chr19:7912693	+	0.0576923	0.121951	0	0
chr1:999131	-	0.0457143	0.126214	0	0
chr20:17941981	-	0.0136986	0.104167	0	0
chr20:32166424	+	0.0333333	0.102564	0	0.0037037
chr20:32236430	+	0.198675	0.188406	0	0
chr20:32331997	+	0	0.166667	0	0
chr20:33659612	-	0.230769	0.2	0	0
chr20:33993904	+	0.15	0.228571	0	0
chr20:37316501	+	0.178218	0.231707	0	0
chr20:3866092	+	0.135135	0.0454545	0	0
chr20:41174172	+	0.293578	0.435897	0	0
chr20:428924	+	0.103448	0.0277778	0	0
chr20:44724782	+	0.101669	0.105783	0.00109409	0.000531915
chr20:45077254	+	0	0.25	0	0
chr20:45843543	-	0.227273	0.0724638	0	0
chr20:49270328	-	0.290909	0.272727	0	0
chr20:57709631	-	0.169492	0.25	0	0
chr20:57709668	-	0.259259	0.333333	0	0
chr20:58713976	+	0.0769231	0.125	0	0
chr20:58715314	+	0.102041	0.030303	0	0
chr20:58891385	+	0.152174	0.21519	0	0
chr20:62303421	+	0.36	0.1875	0	0
chr20:62945124	+	0.17757	0.178261	0	0.00271739
chr20:63590398	-	0.0545455	0.285714	0	0.0298507
chr20:63674064	+	0.115385	0.0289855	0	0
chr20:63695336	+	0.0172414	0.128205	0	0
chr20:63738906	+	0.344828	0.130435	0	0
chr20:63862504	-	0.128205	0.0645161	0	0
chr2:119263912	+	0.147541	0.106383	0	0
chr2:119372426	+	0.155844	0.144804	0.0010142	0
chr2:119679342	+	0.35	0.0714286	0	0
chr2:131038948	+	0.0810811	0.15625	0	0.0357143
chr21:37195882	+	0.177419	0.23913	0	0
chr21:43758133	+	0.175258	0.145161	0	0
chr21:43759481	+	0.0757576	0.173077	0	0
chr21:44977541	+	0.357143	0.352941	0	0
chr21:44997796	-	0.128205	0.307692	0	0
chr21:45074659	+	0.0243902	0.109756	0	0
chr21:45530881	-	0.012987	0.128205	0.0277778	0
chr21:46411387	+	0.409091	0.35	0	0
chr2:178480644	+	0.0714286	0.139535	0	0
chr2:181916261	+	0.163043	0.0285714	0	0
chr2:218346196	+	0.352941	0.416667	0	0.00909091
chr2:218753594	+	0.133333	0	0	0
chr2:219542041	-	0.162921	0.153846	0	0
chr22:19760952	+	0.103448	0.0869565	0	0
chr22:19760953	+	0.288889	0.231884	0	0
chr22:20314760	-	0.0877193	0.101695	0	0
chr22:21922954	-	0.269231	0.347826	0	0
chr22:23253938	+	0.0106383	0.108108	0	0
chr22:23767868	-	0.188462	0.173333	0	0
chr22:23834332	+	0.4	0.416667	0	0
chr22:24063016	+	0.175	0.176471	0	0
chr22:24416274	+	0.131579	0	0	0
chr22:24609101	+	0.037037	0.25	0	0
chr22:29327979	-	0	0.25	0	0
chr2:232410291	+	0.704309	0.648313	0.00286944	0.000520291
chr2:235494372	+	0.375	0.115385	0	0
chr22:36489835	-	0.030303	0.25	0	0
chr22:37353218	-	0.151515	0.157895	0	0
chr22:38072502	+	0.122449	0.03125	0	0
chr2:240467014	+	0.105263	0.115942	0	0
chr2:240467029	+	0.185567	0.168675	0	0
chr2:240568846	+	0.15625	0.0714286	0	0
chr2:240568955	+	0.142857	0.125	0	0
chr2:241373225	+	0.347826	0.4	0	0
chr22:41620865	-	0.293839	0.213483	0.01	0
chr22:42058790	-	0.0806452	0.358974	0	0
chr22:50201561	+	0.130769	0.169643	0	0
chr22:50221361	-	0.666667	0.615385	0	0
chr22:50253119	-	0.101124	0.0641026	0	0
chr22:50290538	-	0.136364	0.0807453	0	0
chr22:50343477	+	0.287879	0.404762	0	0
chr22:50466457	-	0.0196078	0.157895	0	0
chr2:26779081	+	0.15	0.153846	0	0
chr2:27233405	+	0.136364	0.150943	0	0
chr2:27409491	-	0.233184	0.13986	0	0
chr2:38681295	+	0.222222	0.17037	0	0
chr2:46904392	-	0.477064	0.6	0	0
chr2:61178232	+	0.219512	0.111111	0	0
chr2:73112684	-	0.846154	0.541667	0	0
chr2:73602259	+	0.0416667	0.166667	0	0
chr2:73901379	+	0.375	0.208333	0.0909091	0
chr2:74465178	-	0.25	0	0	0
chr2:74493020	+	0.5	0.4	0	0
chr2:96832830	+	0.183673	0.203125	0	0
chr3:108058388	-	0.133333	0.0606061	0	0
chr3:133573922	+	0.142361	0.122449	0	0
chr3:138397381	+	0	0.259259	0	0.0232558
chr3:141876608	+	0.0982906	0.13369	0	0
chr3:149656989	-	0.107143	0.103448	0.0454545	0
chr3:15051825	-	0.702703	0.648649	0	0
chr3:150546246	-	0.30176	0.27996	0.00673401	0.000796813
chr3:15206369	+	0.232143	0.173077	0	0
chr3:170222538	+	0.125	0.107143	0	0
chr3:184150247	+	0.120321	0.126268	0.00125945	0
chr3:196536624	+	0.102041	0.262295	0	0
chr3:25664637	-	0.130435	0	0	0
chr3:28241682	+	0.0571429	0.129412	0	0
chr3:38165710	+	0.588235	0.45098	0.0277778	0
chr3:38165712	+	0.12766	0.204082	0	0
chr3:39096447	+	0.241379	0.176471	0	0
chr3:39098424	-	0.172414	0.215385	0	0
chr3:46674686	-	0.543478	0.36	0	0
chr3:46999354	+	0.421053	0.357143	0	0
chr3:47009510	+	0.384615	0.441176	0	0
chr3:47846241	+	0.0763359	0.188571	0.00900901	0
chr3:48435090	-	0.207317	0.214286	0	0
chr3:48572673	-	0.195513	0.218845	0	0
chr3:48575209	-	0.193277	0.265823	0.00140449	0.00142045
chr3:48575673	-	0.108108	0.0379747	0.00154083	0
chr3:48583558	-	0.0666667	0.144828	0	0
chr3:49004980	+	0.025641	0.102041	0	0
chr3:49104400	-	0.298507	0.416667	0	0
chr3:49111605	-	0.111111	0.0615385	0	0
chr3:49470806	+	1	1	0	0
chr3:49681197	+	0.13141	0.157895	0	0
chr3:49748065	-	0.0506329	0.125	0	0
chr3:50274025	+	0.458613	0.430464	0	0.000931966
chr3:50302461	-	0.103586	0.15566	0.00921659	0
chr3:52527360	-	0.238335	0.239888	0.00153139	0
chr3:53122402	-	0.128205	0.224138	0	0
chr4:1011793	+	0.136364	0	0	0
chr4:1172546	-	0.381616	0.383901	0.00416667	0.00151057
chr4:1242207	-	0.703704	0.631579	0	0
chr4:1242236	-	0.222222	0.272727	0	0
chr4:1243667	-	0.242424	0.230769	0	0
chr4:1245321	-	0.897436	0.964286	0.0454545	0
chr4:1246182	-	0.184211	0.363636	0	0
chr4:1841410	-	0.137255	0.263158	0	0
chr4:184418544	-	0.176471	0	0	0
chr4:22402772	-	0.24	0	0	0
chr4:25234386	+	0.391304	0.16	0	0
chr4:25782409	-	0.114754	0.0131579	0	0
chr4:3484598	-	0.227273	0.333333	0	0
chr4:3493091	+	0.0857143	0.109756	0	0
chr4:39321355	-	0.130435	0.192308	0.129032	0.0405405
chr4:57033261	-	0.144351	0.126749	0	0.000225378
chr4:6277477	+	0	0.138889	0	0
chr4:6620040	+	0.0322581	0.285714	0	0
chr4:7192668	+	0.15625	0.28	0	0
chr4:7192698	+	0.142857	0.0833333	0	0
chr4:7192735	+	0.217391	0.153846	0	0
chr4:7192880	+	0.0526316	0.176471	0	0.0204082
chr4:7192925	+	0.458333	0.47619	0	0
chr4:8270139	+	0.112821	0.112	0	0
chr5:103025223	+	0.101852	0.0648148	0	0
chr5:111119049	+	0.108696	0	0	0
chr5:128537759	-	0.257143	0.25	0	0
chr5:138507106	-	0.325714	0.305344	0	0.00347222
chr5:140567661	+	0.106667	0.191489	0	0
chr5:140677060	-	0.0974359	0.112426	0	0
chr5:149551001	-	0.202797	0.183486	0	0
chr5:150375161	+	0.0720721	0.151079	0	0
chr5:150648181	+	0.230769	0.0454545	0	0
chr5:176389544	+	0.109756	0.110448	0	0
chr5:176507979	+	0.14876	0.13253	0	0.00588235
chr5:177097802	+	0.487805	0.410256	0	0
chr5:177595649	+	0.118734	0.0949153	0.00369004	0.00149254
chr5:179771200	+	0.119403	0	0	0
chr5:179803367	-	0.909091	0.846154	0	0
chr5:179811580	+	0.114583	0.211765	0	0
chr5:180791907	-	0.0657895	0.117647	0	0
chr5:181204888	-	0.108696	0.0434783	0	0
chr5:32174084	-	0.0981308	0.133005	0.00740741	0
chr5:375661	+	0.272727	0.214286	0	0
chr5:38934736	+	0.241379	0.288136	0	0
chr5:473549	+	0.0724638	0.108108	0	0
chr5:50441179	-	0.148148	0.103448	0	0
chr5:6599910	-	0.261333	0.293706	0.0186047	0.00691244
chr5:669942	+	0.121951	0.04	0	0
chr5:669943	+	0.111111	0.0384615	0	0
chr5:6714484	+	0.254237	0.26	0	0
chr5:672246	+	0.24	0.0416667	0	0
chr5:74685443	+	0.172757	0.171171	0.00595238	0
chr6:111873198	-	0.25	0.0909091	0.0714286	0.0196078
chr6:1389644	+	0.111111	0.0208333	0	0
chr6:143136910	+	0.12963	0.0731707	0	0
chr6:149843114	-	0.254098	0.207921	0	0
chr6:150936916	+	0.138889	0.0465116	0	0
chr6:158028789	+	0.178571	0.0952381	0	0
chr6:160048428	+	0.114583	0.0254237	0	0.00657895
chr6:167208675	-	0.0869565	0.26087	0	0
chr6:169702536	+	0.153846	0.0333333	0	0
chr6:17794275	-	0.0888889	0.121951	0.0232558	0.047619
chr6:24495100	+	0.394366	0.403846	0	0
chr6:31859740	-	0.127273	0.126506	0.00613497	0
chr6:32837983	-	0.214286	0.45	0	0
chr6:32853166	-	0.265152	0.262712	0.0327869	0
chr6:32853690	-	0.106061	0.0731707	0	0
chr6:33193931	-	0.116279	0.416667	0	0
chr6:33194442	-	0.245283	0.162162	0	0
chr6:33313750	-	0.116751	0.111702	0	0.0165289
chr6:33415593	+	0	0.214286	0	0
chr6:34280149	-	0.363636	0.5	0	0
chr6:37483117	-	0.160584	0.0843373	0	0
chr6:3751615	-	0.0909091	0.135135	0.0909091	0
chr6:41099102	+	0.516129	0.307692	0	0
chr6:42964199	-	0.173913	0.0588235	0	0
chr6:43505061	+	0.396552	0.59375	0	0
chr6:57172562	+	0.137255	0.0384615	0	0
chr6:7339025	-	0.111872	0.121212	0	0
chr6:88890556	-	0.142857	0	0	0
chr6:89352758	-	0.111111	0	0	0
chr7:100627297	-	0.19802	0.375	0.0196078	0
chr7:100827208	-	0.145455	0.218182	0	0
chr7:100868683	+	0.101818	0.103286	0	0
chr7:100881346	+	0.440129	0.440367	0	0.00236967
chr7:101206390	-	0.155405	0.184211	0	0
chr7:101212316	-	0.190265	0.195238	0	0
chr7:101817242	+	0.0714286	0.192308	0	0
chr7:101817559	+	0.35	0.32	0	0
chr7:102283095	+	0.142857	0.0540541	0	0
chr7:107986264	-	0.0789474	0.162162	0	0
chr7:10974236	+	0.76	0.846154	0	0
chr7:1160552	+	0.681818	0.628571	0	0
chr7:134293043	-	0.914894	0.9	0	0
chr7:143379938	-	0.0862069	0.108696	0	0
chr7:1442425	-	0.25	0	0	0
chr7:1479582	-	0.305556	0.219512	0	0
chr7:149287576	+	0.0833333	0.227273	0	0
chr7:149879459	+	0.170213	0.19697	0.0277778	0.01
chr7:149879533	+	0.025641	0.142857	0	0
chr7:149880292	+	0.449541	0.380952	0.0142857	0.00558659
chr7:151080395	-	0.361702	0.268293	0	0
chr7:151238232	+	0.264706	0.274194	0	0
chr7:158829236	-	0.218447	0.254777	0	0
chr7:30285494	+	0.0909091	0.25	0	0
chr7:32957582	+	0.0704225	0.146341	0	0
chr7:39950102	+	0.0645161	0.375	0	0
chr7:44080830	-	0.608696	0.36	0	0
chr7:44802239	+	0.133333	0	0	0
chr7:44802800	+	0.031746	0.155556	0	0
chr7:4791534	+	0.820225	0.898305	0	0
chr7:5477816	-	0.428571	0.407407	0	0
chr7:55412066	+	0	0.115385	0	0
chr7:67308939	+	0.0752688	0.117647	0	0.0265487
chr7:726928	+	0.173184	0.164286	0	0
chr7:72948484	-	0.606383	0.651163	0	0
chr7:74657877	+	0.251121	0.24183	0	0
chr7:75073532	-	0.518519	0.539683	0	0
chr7:75416601	+	0.606838	0.621359	0	0
chr7:99396212	-	0.105675	0.11194	0.00307692	0.00118765
chr8:124372193	-	0.129032	0.107143	0	0
chr8:124451453	+	0.025	0.108696	0	0
chr8:140674310	-	0.0163934	0.102041	0	0
chr8:143276290	+	0.0833333	0.12766	0	0
chr8:143334814	-	0.132075	0.25	0	0
chr8:143562778	+	0.273973	0.168539	0	0
chr8:143566319	-	0	0.344828	0	0
chr8:143566611	-	0.264706	0.285714	0	0
chr8:143576773	-	0.641791	0.670968	0	0
chr8:143593757	-	0.1	0	0	0
chr8:143593758	-	0.88	0.724138	0	0
chr8:143594449	-	0.75	0.705882	0	0
chr8:143596123	-	0.319444	0.576923	0	0
chr8:143604949	-	0.16129	0.285714	0	0
chr8:143694878	+	0.4	0.411765	0	0
chr8:143792822	-	0.160237	0.111511	0	0.00162075
chr8:143870043	-	0.118421	0.0555556	0	0.0136986
chr8:143870247	-	0.133333	0.0285714	0	0
chr8:143872762	-	0.125	0.047619	0	0
chr8:144103921	-	0.121212	0.125	0	0
chr8:144138011	+	0.125683	0.0776699	0	0
chr8:144396602	-	0.5	0.487805	0	0
chr8:144434224	-	0.08125	0.144737	0	0
chr8:144454011	-	0.36	0.142857	0	0
chr8:144509033	+	0.590909	0.470588	0	0
chr8:144524904	-	0.166667	0.0454545	0	0
chr8:144547517	-	0.147059	0.0740741	0	0
chr8:22197326	+	0.234568	0.192857	0	0
chr8:23297659	-	0.182927	0.0961538	0	0
chr8:28751495	+	0.0666667	0.176471	0	0
chr8:38468295	-	0.142857	0.285714	0	0
chr8:38468317	-	0.0588235	0.142857	0	0
chr8:58583797	-	0.0444444	0.108696	0.0217391	0
chr8:85177567	+	0.2	0.0555556	0	0
chr9:123557678	-	0.10989	0.104651	0	0
chr9:124813487	+	0.15625	0.125	0	0
chr9:127473865	+	0.215054	0.184615	0	0
chr9:127506470	-	0.959641	0.910377	0.0138889	0
chr9:128390086	+	0.181364	0.200382	0.00496278	0
chr9:129071532	+	0.125	0.0384615	0.0612245	0
chr9:129503592	+	0.2	0.216216	0	0
chr9:130446917	+	0.230769	0.272727	0	0
chr9:131499124	+	0.135135	0	0	0
chr9:133098159	-	0.151515	0.0769231	0	0
chr9:133108754	-	0.515152	0.64	0	0
chr9:134796416	+	0.106061	0.0789474	0.00529101	0.00353357
chr9:135486892	+	0.08	0.197368	0	0
chr9:136358405	+	0.142857	0.1	0	0
chr9:136410458	-	0.5	0.527778	0	0
chr9:136475541	-	0.121212	0.246154	0	0
chr9:136728120	-	0.222222	0.142857	0	0
chr9:136808026	+	0.691824	0.678082	0	0
chr9:136836324	-	0.194444	0.166667	0	0
chr9:136843191	-	0.956522	1	0	0
chr9:136844541	-	0.481481	0.5	0	0
chr9:136940953	-	0.236052	0.298851	0	0
chr9:137070436	-	0.536232	0.551724	0	0
chr9:137281001	+	0.804124	0.76087	0.0212766	0
chr9:137590450	-	0.171429	0.037037	0	0
chr9:137835432	+	0.309091	0.28	0	0
chr9:20620810	-	1	0.4	0	0
chr9:35079935	-	0.4	0.315789	0	0
chr9:72365073	-	0.135747	0.0993377	0	0
chr9:93951739	-	0.0625	0.119048	0	0
chr9:93955265	-	0.16129	0.203125	0	0
chr9:93955266	-	0.254545	0.183333	0	0
chrX:108563907	+	0.208333	0.0625	0	0
chrX:108598797	+	0.125	0.196078	0	0
chrX:108606836	+	0.172414	0.217391	0	0
chrX:108666552	+	0.102564	0.204082	0	0
chrX:108668414	+	0.907407	0.902439	0.0333333	0.011236
chrX:108681886	+	0.240741	0.409091	0	0
chrX:135032781	+	0.2	0.227273	0	0
chrX:135032792	+	0.0789474	0.2	0	0
chrX:153688480	+	0.160221	0.157025	0.0149254	0
chrX:154450516	+	0.10387	0.104046	0	0
chrX:24077265	+	0.154106	0.147641	0	0.00104384
chrX:38803041	+	0.15534	0.0283019	0	0
chrX:4545470	-	0.142857	0.0588235	0	0
chrX:48922462	-	0.142857	0.0571429	0	0
chrX:48957282	-	0.193548	0.362069	0	0
chrX:49068714	+	0.310345	0.15	0	0
chrX:53082509	+	0.240741	0.228571	0	0
chrX:9719253	+	0.180451	0.132867	0	0

## Sheet: Liu_HEK293_NSUN6_ko
m5C site	strand	ctl_rep1	ctl_rep2	ko_rep1	ko_rep2
chr10:123155058	+	0.192128	0.179365	0.00110254	0
chr10:14520308	-	0.222222	0.159574	0	0
chr10:32056117	-	0.102964	0.0827703	0	0
chr10:42820943	+	0.266667	0.258824	0	0.0149254
chr10:70530048	+	0.16	0.0754717	0	0
chr10:73800185	+	0	0.172414	0	0
chr11:119309811	-	0.196721	0.306122	0	0
chr11:1759550	-	0.222222	0.164179	0	0.0106383
chr1:11975276	+	0.0538462	0.121495	0	0
chr11:1984646	+	0.2	0.16	0	0
chr11:1985874	+	0	0.2	0	0
chr11:290653	+	0.130435	0.0444444	0	0
chr11:3827134	-	0.428571	0.518987	0	0
chr11:44309648	-	0.170732	0.0666667	0	0
chr11:46380255	+	0.108108	0.230769	0.157895	0
chr1:154378854	-	0.613139	0.560606	0	0
chr1:155244198	-	0.142857	0.2	0	0
chr1:155732964	+	0.241379	0.243243	0.137931	0.0384615
chr1:155732971	+	0.16129	0.138889	0.166667	0
chr1:155732972	+	0.166667	0.108108	0.0588235	0
chr1:156246025	-	0.25	0.121212	0.107143	0
chr1:160266993	-	0.454545	0.537037	0	0
chr11:61955647	+	0.214286	0.0416667	0	0
chr11:63761349	-	0.0824742	0.147368	0.0454545	0
chr11:64234067	+	0.259259	0.230769	0	0
chr11:65172686	+	0.0277778	0.243243	0.0769231	0
chr11:66438531	-	0.103448	0.166667	0.0909091	0
chr11:66468254	+	0.1	0	0	0
chr11:66859778	+	0.116279	0	0	0
chr11:67432774	+	0.502423	0.519231	0	0
chr11:67465061	-	0.133858	0.0686275	0	0
chr11:67991369	-	0.12	0.0588235	0	0
chr1:183533767	+	0.450549	0.37415	0.0142857	0.0163934
chr1:185317250	-	0	0.142857	0	0
chr11:8965114	+	0.175	0.15	0	0
chr1:202879230	-	0.266667	0.32	0	0
chr12:108562884	+	0.113636	0	0	0
chr12:111692743	+	0.204082	0.315789	0	0
chr12:112235248	-	0.0454545	0.155556	0	0
chr12:120737464	+	0	0.138298	0.0136054	0
chr12:132508341	+	0.173228	0.143243	0	0
chr12:132661559	-	0.114437	0.120805	0	0
chr12:1495287	+	0.15625	0.027027	0	0
chr1:224227622	-	0.109705	0.136069	0	0
chr12:27671524	+	0	0.1875	0	0
chr12:2939496	+	0.151515	0	0	0
chr12:2941063	+	0.1875	0	0	0
chr1:230906462	-	0.140845	0.123077	0	0
chr1:235550266	-	0.103704	0.157025	0	0
chr1:236819869	+	0.6	0.47619	0	0
chr1:241848300	+	0.188679	0.0917431	0	0
chr12:46268566	-	0.134269	0.15262	0	0
chr12:49051854	-	0.0273973	0.112903	0	0
chr12:53505256	+	0.259053	0.286667	0	0
chr12:53534590	-	0.2	0.103448	0	0
chr12:53675880	-	0.0333333	0.227273	0	0
chr12:54370472	-	0.0454545	0.138889	0	0.0833333
chr12:57602770	+	0.038961	0.111111	0	0
chr12:74539707	+	0.112527	0.106494	0	0
chr1:30871689	-	0.583333	0.5625	0	0
chr13:106490913	-	0.277778	0.166667	0	0
chr1:32336019	-	0.107043	0.111213	0	0
chr13:32529803	-	0.0533333	0.1	0	0
chr1:36180761	+	0	0.122449	0	0
chr1:39285706	+	0.148649	0.176471	0	0
chr13:99985459	+	0.151515	0	0	0
chr14:102015990	+	0.129568	0.111511	0	0
chr1:41028080	-	0.465217	0.408163	0	0
chr14:103571639	+	0.1	0.0786517	0.02	0
chr14:104704048	+	0.175	0.0714286	0	0
chr14:104822315	+	0.0555556	0.172414	0	0
chr14:105447903	+	0.109091	0.0952381	0.09375	0
chr14:23346869	-	0.205128	0.416667	0.0263158	0
chr14:29927427	-	0.227848	0.129032	0.0322581	0.0625
chr1:43973051	+	0.0994152	0.10274	0	0
chr1:43984791	+	0.238095	0	0	0
chr14:52068019	-	0.125	0.347826	0.0731707	0.107143
chr14:60153976	-	0.128358	0.118305	0	0
chr14:64946659	-	0.531532	0.410526	0	0
chr14:69209634	+	0.0935252	0.106195	0	0
chr14:76787750	-	0.134483	0.15	0	0
chr14:92162992	+	0.133333	0.11976	0	0
chr14:92652141	+	0.12766	0.0833333	0	0
chr15:39801873	-	0.151515	0.136364	0	0
chr15:40324043	+	0.133333	0.0263158	0	0
chr15:41900038	-	0.105263	0.134921	0	0
chr15:52195396	-	0.146341	0	0	0
chr15:55850680	-	0.193548	0.19403	0.0526316	0
chr15:60478632	-	0	0.185185	0	0
chr15:64963458	-	0.120482	0.0909091	0	0
chr15:65382965	-	0.178571	0.0487805	0	0
chr15:72731402	+	0.487179	0.452174	0.015625	0
chr15:77614389	-	0.171171	0.0657895	0	0
chr15:90882311	+	0.617978	0.66129	0	0
chr15:99334092	+	0.111111	0.0232558	0	0
chr16:16141676	+	0.107383	0.117647	0	0
chr16:2119352	-	0.363636	0	0	0
chr1:62162493	+	0.125	0.151899	0	0
chr16:2175896	+	0.351351	0.405	0	0.00699301
chr16:28211785	-	0.0630631	0.112245	0	0
chr16:2896590	+	0.0977995	0.12963	0.00840336	0.0133333
chr16:29885649	-	0.234043	0.20339	0	0
chr16:30117206	-	0.608808	0.584488	0	0
chr16:372173	-	0.0813953	0.113095	0	0
chr16:70129066	+	0	0.104167	0	0
chr16:70356195	+	0.158798	0.100437	0.0704225	0.0625
chr16:88630552	+	0.208134	0.123944	0.00840336	0.0151515
chr16:89146399	+	0.222222	0.428571	0.0909091	0
chr16:89974563	+	0.0909091	0.25	0.142857	0
chr17:16068037	-	0.219355	0.206612	0	0
chr17:27610169	+	0.114583	0.0909091	0.0153846	0
chr17:28372004	+	0.152174	0.177778	0	0
chr17:28372286	+	0.16092	0.119565	0	0
chr17:28395520	-	0.16129	0.0277778	0	0
chr17:29618049	-	0.0322581	0.235294	0.025641	0
chr17:40168272	+	0.111732	0.0671141	0	0.0121951
chr17:44323529	-	0.115534	0.126449	0.00118906	0
chr17:47947746	+	0.121495	0.106796	0	0
chr17:68427148	-	0.178571	0.264706	0	0
chr17:7497814	+	0.143443	0.139706	0	0
chr17:81001380	+	0.304348	0	0	0
chr17:81246594	+	0.521739	0.681818	0	0
chr17:81249929	-	0.1	0.21875	0.1875	0
chr17:81596163	-	0.115068	0.152027	0	0
chr18:11852251	+	0.116279	0.0888889	0	0
chr18:59345934	-	0.194229	0.198337	0	0
chr18:62838903	+	0.2	0.266667	0	0
chr18:79971869	-	0.354839	0.26087	0	0
chr19:14163866	-	0.185185	0	0	0
chr19:1497279	+	0.709677	0.567568	0	0
chr19:1555251	-	0.0377358	0.107143	0	0
chr19:18169578	+	0.0789474	0.140625	0	0
chr19:18169979	+	0.134615	0.171429	0.0446927	0.0654206
chr19:18437999	-	0.119048	0.184211	0.181818	0
chr19:18907569	-	0.102564	0.105263	0	0
chr19:19513113	-	0.105263	0.3	0	0
chr19:23827395	+	0.545024	0.536082	0	0
chr19:33689194	+	0.135135	0	0	0
chr19:39424249	+	0.166667	0	0	0
chr19:39489944	+	0.347458	0.391304	0	0
chr19:4013022	+	0.0984848	0.122449	0	0
chr19:40279466	-	0.14	0.121951	0.0851064	0
chr19:40367744	+	0.438406	0.424282	0.00220264	0.00970874
chr19:41438309	-	0.35503	0.292818	0	0.00869565
chr19:43639729	-	0.117647	0.142857	0	0
chr19:44871926	+	0.833795	0.797546	0.00738007	0.00558659
chr19:44903501	+	0.118705	0.110108	0	0
chr19:46609461	+	0.133117	0.189274	0	0.00787402
chr19:50475405	-	0	0.162162	0	0
chr19:54180727	-	0.142857	0.114286	0	0
chr19:5678593	-	0.206098	0.220708	0.00191205	0.00589391
chr19:57326634	+	0.1	0	0	0
chr19:7631560	+	0.198988	0.18254	0	0
chr20:1371340	-	0.208333	0	0.030303	0
chr20:2463094	-	0.107904	0.0942901	0	0
chr20:25634773	+	0.272727	0.225	0	0
chr20:2693063	+	0.134454	0.146341	0.0857143	0.0416667
chr20:44753457	-	0.192308	0.0588235	0	0
chr20:45907886	-	0.427746	0.408451	0	0
chr20:51007255	-	0.227273	0.125	0	0
chr20:51007256	-	0.227273	0.125	0	0
chr20:57709668	-	0.0625	0.122449	0.0243902	0
chr2:119679342	+	0.12	0.15625	0.111111	0
chr21:37240552	-	0.187845	0.155556	0	0
chr21:39215256	-	0	0.157895	0	0
chr21:45477439	+	0.109091	0.06	0	0
chr2:1649290	-	0.2	0.272727	0	0
chr2:171434574	+	0.208696	0.169492	0	0
chr2:174561451	-	0.0869565	0.208333	0	0
chr2:201621916	-	0.0784314	0.139535	0	0
chr2:203292317	+	0.0615385	0.148148	0	0
chr22:19969530	+	0.368421	0.205882	0	0
chr2:222943100	+	0.0462963	0.164835	0.05	0.0606061
chr22:24164531	+	0.280788	0.341346	0	0
chr22:27853397	-	0.25	0.327273	0	0
chr22:29145803	+	0.44186	0.384615	0	0
chr22:31613614	+	0.228571	0.141176	0	0
chr22:37198130	-	0.173913	0.142857	0.0434783	0
chr2:241441378	+	0.148936	0.139535	0	0
chr2:241767824	+	0.0869565	0.1	0.0119048	0.0555556
chr22:50600730	+	0.190476	0.4	0	0
chr2:27319018	-	0	0.172414	0	0
chr2:45980379	+	0.15	0	0	0
chr2:62146610	+	0.346154	0.4375	0	0
chr2:95165141	-	0.190476	0.0833333	0	0
chr2:95832834	-	0.151515	0.125	0.0740741	0.0555556
chr2:96283915	-	0.230216	0.237102	0	0
chr3:110682921	-	0.695652	0.55	0	0
chr3:13321738	-	0.121597	0.125257	0	0.025641
chr3:13386321	-	0.174775	0.186747	0	0
chr3:134478523	-	0.100629	0.0769231	0	0
chr3:140941875	+	0.0638298	0.177419	0	0
chr3:196820539	+	0.267045	0.208092	0	0
chr3:39101024	-	0.117347	0.105263	0	0
chr3:39408706	+	0.572918	0.573954	0.00197964	0.000894321
chr3:50585387	+	0	0.185185	0	0
chr3:58397089	+	0.415094	0.197917	0	0
chr3:58421057	+	0.193548	0.05	0	0
chr3:9689984	+	0.0837004	0.102804	0	0
chr3:9930143	+	0.0967742	0.125	0	0
chr4:118815522	-	0.0434783	0.178571	0	0
chr4:2513871	+	0.0412371	0.137931	0	0
chr4:2537047	+	0.16	0.108108	0	0
chr4:27024846	+	0.238095	0	0	0
chr4:75936208	-	0.428571	0.25	0	0
chr4:8415777	-	0.25	0.15	0	0
chr5:111730979	-	0.154472	0.0841121	0	0
chr5:141653855	-	0.166667	0.1	0	0
chr5:157479498	-	0.24	0.0526316	0.0357143	0
chr5:16710941	-	0.3	0.04	0	0
chr5:173164216	+	0.15261	0.142241	0	0
chr5:272765	+	0.0661157	0.107309	0	0
chr5:72198709	+	0.0322581	0.153846	0	0
chr5:80654844	+	0.0761905	0.141509	0	0
chr6:105097674	-	0.192308	0.0322581	0	0
chr6:112142284	-	0.272727	0.25	0	0
chr6:112356493	-	0.645833	0.661538	0	0
chr6:117907602	+	0.35	0.166667	0.0833333	0
chr6:125263095	+	0.183673	0.0925926	0	0
chr6:151445570	-	0.0425532	0.145833	0	0
chr6:29627928	-	0.12766	0.185185	0.05	0
chr6:30914272	+	0.0588235	0.25	0	0
chr6:31644134	-	0.361392	0.362663	0.00253807	0.00334448
chr6:31728502	-	0.154762	0.136364	0	0
chr6:57172561	+	0.125	0.037037	0	0
chr7:100827375	-	0.0294118	0.102941	0	0
chr7:102178565	+	0.137931	0.119718	0	0
chr7:107986264	-	0.173077	0.315789	0.115385	0.0434783
chr7:128351488	-	0.142857	0.115385	0.047619	0.0740741
chr7:149873559	-	0.222222	0.0952381	0	0
chr7:2230722	-	0.0105263	0.106383	0	0
chr7:2375625	+	0.113636	0	0	0
chr7:24650533	+	0.139535	0.12381	0	0
chr7:2661673	+	0.135266	0.155779	0	0
chr7:29923382	-	0.147748	0.138365	0	0
chr7:44399153	-	0.137255	0.108108	0.0714286	0
chr7:73683253	-	0.112676	0.0737705	0	0
chr7:73834710	-	0.333333	0.714286	0	0
chr7:76005279	-	0.426471	0.450262	0	0
chr7:76064815	+	0.117215	0.109979	0	0
chr7:786390	+	0.16	0.266667	0.0666667	0.0212766
chr7:99009446	+	0	0.125	0	0
chr8:100721470	-	0.183258	0.18675	0.00101989	0.00126263
chr8:144085349	+	0.103853	0.0805243	0	0
chr8:144356996	-	0.229814	0.196319	0	0.0103093
chr8:144426118	-	0.152941	0.116667	0	0.153846
chr8:27598128	-	0.240964	0.205128	0	0
chr8:41758048	-	0.172414	0	0	0
chr8:86153476	+	0.210526	0.366667	0	0
chr9:108918357	-	0.205128	0.0961538	0.0512821	0.133333
chr9:128233125	+	0.137255	0.264706	0.125	0
chr9:128326309	+	0.3	0.0714286	0.111111	0
chr9:129089032	+	0.119601	0.141593	0	0
chr9:133417669	-	0.136247	0.151934	0	0
chr9:137109012	+	0.0673077	0.156627	0.012987	0
chr9:137272216	+	0.222535	0.168712	0	0
chr9:35092687	-	0.0526316	0.126761	0	0
chr9:35813074	-	0.154534	0.161376	0.00564972	0
chr9:76398932	+	0.37037	0.444444	0	0
chr9:81613409	-	0.163265	0.181818	0	0
chr9:85655279	-	0.261438	0.352941	0.0166667	0
chr9:89351106	+	0.16129	0.0952381	0.0285714	0
chrX:123961780	+	0.28125	0.372881	0	0
chrX:149545401	+	0.23871	0.131387	0	0
chrX:149934104	-	0.163677	0.134804	0	0
chrX:153700859	-	0.105105	0.0938416	0	0
chrX:155126223	+	0.136364	0.097561	0	0
chrX:40074182	-	0.220149	0.282946	0	0
chrX:49194238	-	0.47027	0.441341	0	0
chrX:71136989	+	0.102941	0.0916667	0	0
chrX:84061895	-	0.107143	0.25	0	0
chrX:87703997	-	0.60241	0.584615	0	0
chrX:96957877	+	0.177778	0.0909091	0	0
chrY:1391947	-	0.154639	0.211111	0	0
