# Supplementary material for: Substrate diversity of NSUN enzymes and links of 5-methylcytosine to mRNA translation and turnover
Source: Life Sci Alliance. 2024 Jul 10;7(9):e202402613. doi: 10.26508/lsa.202402613 (PMC11235314; doi:10.26508/lsa.202402613)
Supplement: Supplementary file 4 [file LSA-2024-02613_TableS4.xlsx]

## Sheet: RT-qPCR
Primers for RT-qPCR
Gene	Primer	Sequence
FADS2	FW	CAACAAGGTGATCGAAGGCC
	RV	ACACCAGCTCCACCTCAAAC
FKBP10	FW	CAACAAGGTGATCGAAGGCC
	RV	ACACCAGCTCCACCTCAAAC
NIBAN2	FW	AATACGACTACGACAGCAG
	RV	GTCCTCGAAGATCAGCTC
OSMR	FW	TTCATATCCTACTGCCCATGG
	RV	TTATTAATGACAGGATGCTGCTC
PEA15	FW	ACATCCCCAGCGAAAAGAG
	RV	ACCATAGTGAGTAGGTCAGGAC
DNAL4	FW	TGGAGCTATGTGTCACAGC
	RV	TCTCAAACCCAAAGCCCTC
ITM2B	FW	ACATCAAGGCTGGAACCTATTTG
	RV	TGCGAAACAATTGCTGGCTT
ACTB	FW	CTGGAACGGTGAAGGTGACA
	RV	AAGGGACTTCCTGTAACAATGCA
SPIKE-IN	FW	CGGCAAAAGCACTCTGATTGAC
	RV	CCTTGTCGTATCCCTGGAAGATG
